# Supplementary material for: Functional analysis reveals driver cooperativity and novel mechanisms in endometrial carcinogenesis
Source: EMBO Mol Med. 2023 Aug 17;15(10):e17094. doi: 10.15252/emmm.202217094 (PMC10565641; doi:10.15252/emmm.202217094)
Supplement: Supplementary file 2 — Dataset EV1 [file EMMM-15-e17094-s012.xlsx]

## Sheet: Dataset_EV1
Dataset EV1. Diffferentially expressed genes (DEGs) between wild-type and Fbxw7-mutant mouse uteri at 8 weeks age
ensembl_gene_id	mgi_symbol	mgi_description	logFC	AveExpr	t	P.Value	adj.P.Val	B
ENSMUSG00000020297	Nsg2	neuron specific gene family member 2	-1.12769	2.80551	-5.02252	4.41557e-05	0.731793	-3.46952
ENSMUSG00000010057	Nprl2	NPR2 like, GATOR1 complex subunit	-0.498862	6.62297	-3.92067	0.000685269	0.999941	-3.76862
ENSMUSG00000053219	Raet1e	retinoic acid early transcript 1E	1.03881	5.10765	3.91904	0.000688048	0.999941	-3.7691
ENSMUSG00000034083	Ccdc174	coiled-coil domain containing 174	-0.518657	6.32645	-3.80822	0.000905095	0.999941	-3.80208
ENSMUSG00000049811	Fam161a	family with sequence similarity 161, member A	-0.956319	4.40008	-3.59403	0.00153296	0.999941	-3.86703
ENSMUSG00000021685	Otp	orthopedia homeobox	0.683486	3.8858	3.39856	0.00246804	0.999941	-3.92748
ENSMUSG00000028581	Laptm5	lysosomal-associated protein transmembrane 5	0.921126	9.58192	3.38262	0.00256516	0.999941	-3.93245
ENSMUSG00000051056	Gja10	gap junction protein, alpha 10	0.851657	3.0977	3.35737	0.00272669	0.999941	-3.94034
ENSMUSG00000026398	Nr5a2	nuclear receptor subfamily 5, group A, member 2	-0.893133	3.73563	-3.32477	0.00294991	0.999941	-3.95054
ENSMUSG00000031098	Syt8	synaptotagmin VIII	1.29309	6.27283	3.3244	0.00295248	0.999941	-3.95066
ENSMUSG00000054932	Afp	alpha fetoprotein	0.606258	3.24461	3.31359	0.00303042	0.999941	-3.95405
ENSMUSG00000024653	Scgb1a1	secretoglobin, family 1A, member 1 (uteroglobin)	0.626506	2.97183	3.30953	0.00306022	0.999941	-3.95532
ENSMUSG00000053310	Nrgn	neurogranin	-0.607109	4.88699	-3.30706	0.00307849	0.999941	-3.95609
ENSMUSG00000047342	Zfp286	zinc finger protein 286	-0.737278	3.80893	-3.24221	0.00359757	0.999941	-3.97648
ENSMUSG00000086712	Mexis	macrophage expressed LXRa(NR1H3)-dependent amplifier of Abca1 transcription lncRNA	0.913365	5.44547	3.14222	0.0045676	0.999941	-4.00803
ENSMUSG00000025170	Rab40b	Rab40B, member RAS oncogene family	-0.553386	4.97597	-3.13718	0.00462259	0.999941	-4.00962
ENSMUSG00000042873	Lhfpl4	lipoma HMGIC fusion partner-like protein 4	-0.751136	3.31488	-3.0933	0.00512981	0.999941	-4.02352
ENSMUSG00000060180	Myh13	myosin, heavy polypeptide 13, skeletal muscle	-0.64347	4.40098	-3.06111	0.00553547	0.999941	-4.03372
ENSMUSG00000001366	Fbxo9	f-box protein 9	-0.454921	6.3475	-3.05245	0.00564979	0.999941	-4.03646
ENSMUSG00000020335	Zfp354b	zinc finger protein 354B	-0.612847	3.30156	-3.03227	0.00592491	0.999941	-4.04286
ENSMUSG00000062496	4930431F12Rik	RIKEN cDNA 4930431F12 gene	0.632909	4.10931	2.98402	0.00663604	0.999941	-4.05818
ENSMUSG00000069584	Gm10272	predicted gene 10272	0.516085	3.377	2.96744	0.00689883	0.999941	-4.06345
ENSMUSG00000024784	Gpha2	glycoprotein hormone alpha 2	-0.581282	3.11711	-2.95437	0.00711299	0.999941	-4.0676
ENSMUSG00000043168	4930426D05Rik	RIKEN cDNA 4930426D05 gene	-1.11595	3.86776	-2.95414	0.00711678	0.999941	-4.06767
ENSMUSG00000034071	Zfp551	zinc fingr protein 551	-0.623671	3.72149	-2.94872	0.00720737	0.999941	-4.06939
ENSMUSG00000028332	Hemgn	hemogen	-0.594859	3.32877	-2.94539	0.00726359	0.999941	-4.07045
ENSMUSG00000046561	Arsj	arylsulfatase J	-1.02104	4.72023	-2.90689	0.00794531	0.999941	-4.08268
ENSMUSG00000030674	Qprt	quinolinate phosphoribosyltransferase	0.629303	4.26798	2.8999	0.00807551	0.999941	-4.0849
ENSMUSG00000005917	Otx1	orthodenticle homeobox 1	0.542743	3.2711	2.88444	0.00837056	0.999941	-4.08981
ENSMUSG00000037349	Nudt22	nudix (nucleoside diphosphate linked moiety X)-type motif 22	-0.706874	6.3513	-2.8753	0.00854992	0.999941	-4.09272
ENSMUSG00000038980	Rbbp8nl	RBBP8 N-terminal like	-0.463436	4.96182	-2.86663	0.00872326	0.999941	-4.09547
ENSMUSG00000024064	Galnt14	polypeptide N-acetylgalactosaminyltransferase 14	-0.549452	3.96883	-2.86297	0.00879741	0.999941	-4.09663
ENSMUSG00000027643	Ghrh	growth hormone releasing hormone	0.657928	2.8566	2.8435	0.0092024	0.999941	-4.10281
ENSMUSG00000071356	Reg3b	regenerating islet-derived 3 beta	0.510071	2.86922	2.83498	0.00938507	0.999941	-4.10552
ENSMUSG00000025243	Slc6a20b	solute carrier family 6 (neurotransmitter transporter), member 20B	0.393606	4.87444	2.83186	0.00945287	0.999941	-4.10651
ENSMUSG00000048996	Olfr1366	olfactory receptor 1366	-0.582678	2.82126	-2.79393	0.0103149	0.999941	-4.11855
ENSMUSG00000007610	Gtpbp3	GTP binding protein 3	-0.341765	6.26633	-2.7858	0.0105093	0.999941	-4.12113
ENSMUSG00000021263	Degs2	delta(4)-desaturase, sphingolipid 2	-1.09144	3.65905	-2.74966	0.0114153	0.999941	-4.13259
ENSMUSG00000021850	ccdc198	coiled-coil domain containing 198	-0.99992	3.64799	-2.74611	0.011508	0.999941	-4.13371
ENSMUSG00000000544	Gpa33	glycoprotein A33 (transmembrane)	1.3272	6.25776	2.74371	0.0115714	0.999941	-4.13448
ENSMUSG00000031384	Asb9	ankyrin repeat and SOCS box-containing 9	-0.525297	2.74089	-2.73981	0.0116748	0.999941	-4.13571
ENSMUSG00000027555	Car13	carbonic anhydrase 13	0.851518	7.24033	2.73801	0.0117228	0.999941	-4.13628
ENSMUSG00000057149	Olfr1301	olfactory receptor 1301	0.579348	2.74953	2.7313	0.0119033	0.999941	-4.13841
ENSMUSG00000075040	Zfp408	zinc finger protein 408	-0.434932	5.67232	-2.73097	0.0119125	0.999941	-4.13851
ENSMUSG00000031840	Rab3a	RAB3A, member RAS oncogene family	-0.375805	6.13663	-2.72341	0.0121193	0.999941	-4.14091
ENSMUSG00000040724	Kcna2	potassium voltage-gated channel, shaker-related subfamily, member 2	-0.551612	4.02721	-2.69448	0.0129423	0.999941	-4.15006
ENSMUSG00000029605	Oas1b	2'-5' oligoadenylate synthetase 1B	0.513413	6.10891	2.67452	0.0135407	0.999941	-4.15637
ENSMUSG00000053175	Bcl3	B cell leukemia/lymphoma 3	0.819082	8.62279	2.67429	0.0135477	0.999941	-4.15644
ENSMUSG00000034488	Edil3	EGF-like repeats and discoidin I-like domains 3	-1.01607	2.57921	-2.67166	0.0136287	0.999941	-4.15728
ENSMUSG00000024503	Spink1	serine peptidase inhibitor, Kazal type 1	-0.464197	3.31377	-2.6592	0.0140175	0.999941	-4.16121
ENSMUSG00000020038	Cry1	cryptochrome 1 (photolyase-like)	-0.474652	6.48903	-2.6535	0.0141991	0.999941	-4.16301
ENSMUSG00000074595	Wfdc6a	WAP four-disulfide core domain 6A	-0.709181	3.01157	-2.65272	0.014224	0.999941	-4.16326
ENSMUSG00000074847	Gm10775	predicted gene 10775	-0.48785	3.38979	-2.6463	0.0144312	0.999941	-4.16528
ENSMUSG00000042694	Stn1	STN1, CST complex subunit	0.430085	6.58369	2.64274	0.0145474	0.999941	-4.16641
ENSMUSG00000027944	Hax1	HCLS1 associated X-1	-0.378289	6.89836	-2.63869	0.0146807	0.999941	-4.16768
ENSMUSG00000032179	Bmp5	bone morphogenetic protein 5	-0.949666	5.421	-2.63099	0.0149373	0.999941	-4.17012
ENSMUSG00000054863	Tafa5	TAFA chemokine like family member 5	-0.908256	3.27751	-2.62882	0.0150104	0.999941	-4.1708
ENSMUSG00000030004	Nat8	N-acetyltransferase 8 (GCN5-related)	-0.571055	3.13505	-2.61762	0.0153926	0.999941	-4.17433
ENSMUSG00000022186	Oxct1	3-oxoacid CoA transferase 1	-0.486027	8.48113	-2.61224	0.0155793	0.999941	-4.17602
ENSMUSG00000026458	Ppfia4	protein tyrosine phosphatase, receptor type, f polypeptide (PTPRF), interacting protein (liprin), alpha 4	-0.677816	4.0179	-2.61191	0.015591	0.999941	-4.17613
ENSMUSG00000048108	Tmem72	transmembrane protein 72	-0.471412	4.04657	-2.61062	0.015636	0.999941	-4.17653
ENSMUSG00000042632	Pla2g6	phospholipase A2, group VI	-0.583017	5.61765	-2.60568	0.01581	0.999941	-4.17809
ENSMUSG00000031274	Col4a5	collagen, type IV, alpha 5	-0.644308	4.61229	-2.60448	0.0158528	0.999941	-4.17847
ENSMUSG00000018238	Gdf9	growth differentiation factor 9	0.405157	4.75709	2.60336	0.0158926	0.999941	-4.17882
ENSMUSG00000028441	1110017D15Rik	RIKEN cDNA 1110017D15 gene	-0.754463	2.90655	-2.59885	0.0160539	0.999941	-4.18024
ENSMUSG00000068747	Sort1	sortilin 1	-0.380664	9.22031	-2.59218	0.0162952	0.999941	-4.18234
ENSMUSG00000019464	Ptger1	prostaglandin E receptor 1 (subtype EP1)	-0.431414	5.91672	-2.58687	0.0164898	0.999941	-4.18401
ENSMUSG00000035208	Slfn8	schlafen 8	0.724388	6.25621	2.58235	0.016657	0.999941	-4.18543
ENSMUSG00000046806	Cyren	cell cycle regulator of NHEJ	-0.48267	4.68305	-2.58145	0.0166907	0.999941	-4.18572
ENSMUSG00000021342	Prl	prolactin	-0.54267	3.01898	-2.58142	0.0166916	0.999941	-4.18572
ENSMUSG00000026166	Ccl20	chemokine (C-C motif) ligand 20	1.34954	4.07309	2.57657	0.0168734	0.999941	-4.18725
ENSMUSG00000056215	Lrguk	leucine-rich repeats and guanylate kinase domain containing	0.765823	2.91701	2.56367	0.0173653	0.999941	-4.1913
ENSMUSG00000035201	Pramel17	PRAME like 17	0.508067	3.16626	2.55942	0.0175307	0.999941	-4.19264
ENSMUSG00000004038	Gstm3	glutathione S-transferase, mu 3	-0.495744	4.56045	-2.54801	0.0179809	0.999941	-4.19622
ENSMUSG00000046008	Pnlip	pancreatic lipase	0.558301	3.0095	2.53147	0.0186533	0.999941	-4.2014
ENSMUSG00000026885	Ttll11	tubulin tyrosine ligase-like family, member 11	-0.669215	3.09454	-2.52174	0.0190593	0.999941	-4.20445
ENSMUSG00000007721	Ccdc124	coiled-coil domain containing 124	-0.345194	7.36897	-2.51008	0.019557	0.999941	-4.2081
ENSMUSG00000020993	Trappc6b	trafficking protein particle complex 6B	-0.342636	8.28671	-2.50854	0.0196237	0.999941	-4.20858
ENSMUSG00000029524	Sirt4	sirtuin 4	-0.416437	5.39762	-2.50578	0.0197437	0.999941	-4.20944
ENSMUSG00000054716	Zfp771	zinc finger protein 771	-0.440312	4.89561	-2.50165	0.0199244	0.999941	-4.21073
ENSMUSG00000026405	C4bp	complement component 4 binding protein	-1.16859	3.90949	-2.49485	0.0202254	0.999941	-4.21286
ENSMUSG00000001750	Tcirg1	T cell, immune regulator 1, ATPase, H+ transporting, lysosomal V0 protein A3	0.436537	7.83105	2.49252	0.0203293	0.999941	-4.21358
ENSMUSG00000048534	Jaml	junction adhesion molecule like	0.742468	5.25203	2.4896	0.0204605	0.999941	-4.2145
ENSMUSG00000062542	Syt9	synaptotagmin IX	-0.741482	2.50365	-2.48693	0.0205814	0.999941	-4.21533
ENSMUSG00000046049	Rp1l1	retinitis pigmentosa 1 homolog like 1	-0.49145	3.63548	-2.4807	0.0208656	0.999941	-4.21728
ENSMUSG00000001467	Cyp51	cytochrome P450, family 51	0.896649	9.22647	2.47085	0.0213219	0.999941	-4.22035
ENSMUSG00000041272	Tox	thymocyte selection-associated high mobility group box	-0.778487	4.53506	-2.45629	0.0220134	0.999941	-4.22488
ENSMUSG00000056061	Gata5os	GATA binding protein 5, opposite strand	-0.471688	2.57967	-2.45531	0.0220608	0.999941	-4.22519
ENSMUSG00000035112	Wnk4	WNK lysine deficient protein kinase 4	-0.64021	5.59015	-2.45452	0.0220991	0.999941	-4.22543
ENSMUSG00000032131	Abcg4	ATP binding cassette subfamily G member 4	0.418225	4.10178	2.45325	0.0221605	0.999941	-4.22583
ENSMUSG00000045004	Spata21	spermatogenesis associated 21	0.64681	3.46427	2.44331	0.0226478	0.999941	-4.22892
ENSMUSG00000009394	Syn2	synapsin II	-1.19121	5.03174	-2.42945	0.0233436	0.999941	-4.23323
ENSMUSG00000012777	Acp4	acid phosphatase 4	-0.464334	3.87922	-2.42891	0.0233711	0.999941	-4.23339
ENSMUSG00000001520	Nrip2	nuclear receptor interacting protein 2	-0.695151	3.86023	-2.42262	0.0236936	0.999941	-4.23534
ENSMUSG00000021217	Tshz3	teashirt zinc finger family member 3	-0.860813	6.01076	-2.42222	0.0237146	0.999941	-4.23547
ENSMUSG00000038180	Spag4	sperm associated antigen 4	-0.569227	3.05398	-2.4222	0.0237156	0.999941	-4.23548
ENSMUSG00000079364	Gm3558	predicted gene 3558	-0.562028	4.04392	-2.41856	0.023904	0.999941	-4.2366
ENSMUSG00000042042	Csgalnact2	chondroitin sulfate N-acetylgalactosaminyltransferase 2	-0.48029	6.49986	-2.41669	0.0240016	0.999941	-4.23718
ENSMUSG00000028188	Spata1	spermatogenesis associated 1	-0.552546	4.08229	-2.41148	0.0242754	0.999941	-4.2388
ENSMUSG00000078912	Gm11011	predicted gene 11011	-0.50053	4.68022	-2.41026	0.0243398	0.999941	-4.23918
ENSMUSG00000006389	Mpl	myeloproliferative leukemia virus oncogene	0.582522	3.56312	2.40888	0.0244131	0.999941	-4.23961
ENSMUSG00000079418	Atg4a	autophagy related 4A, cysteine peptidase	-0.412214	6.83762	-2.40679	0.0245242	0.999941	-4.24025
ENSMUSG00000087119	Atg4a-ps	autophagy related 4A, pseudogene	-0.431862	4.83906	-2.39926	0.0249281	0.999941	-4.24258
ENSMUSG00000021772	Nkiras1	NFKB inhibitor interacting Ras-like protein 1	-0.41438	6.27561	-2.39771	0.0250124	0.999941	-4.24307
ENSMUSG00000047669	Msl3l2	MSL3 like 2	-0.744309	4.55376	-2.3967	0.0250669	0.999941	-4.24338
ENSMUSG00000025665	Rps6ka6	ribosomal protein S6 kinase polypeptide 6	-0.731126	3.85089	-2.39306	0.0252658	0.999941	-4.2445
ENSMUSG00000038498	Catsper1	cation channel, sperm associated 1	-0.402877	3.4099	-2.38776	0.0255575	0.999941	-4.24614
ENSMUSG00000021364	Elovl2	elongation of very long chain fatty acids (FEN1/Elo2, SUR4/Elo3, yeast)-like 2	0.615163	2.89941	2.38188	0.025885	0.999941	-4.24796
ENSMUSG00000023979	Guca1b	guanylate cyclase activator 1B	0.411882	3.66667	2.38122	0.025922	0.999941	-4.24816
ENSMUSG00000002664	Pspn	persephin	0.530193	2.73347	2.37796	0.0261056	0.999941	-4.24917
ENSMUSG00000022452	Smdt1	single-pass membrane protein with aspartate rich tail 1	-0.293297	10.5822	-2.37686	0.0261677	0.999941	-4.24951
ENSMUSG00000008028	1700008O03Rik	RIKEN cDNA 1700008O03 gene	0.443141	2.67232	2.37597	0.026218	0.999941	-4.24978
ENSMUSG00000036278	Macrod1	mono-ADP ribosylhydrolase 1	0.459736	3.6152	2.37524	0.0262596	0.999941	-4.25001
ENSMUSG00000026983	Il36rn	interleukin 36 receptor antagonist	-0.597701	2.80885	-2.37501	0.0262727	0.999941	-4.25008
ENSMUSG00000029122	Evc	EvC ciliary complex subunit 1	-0.697015	4.75415	-2.37157	0.0264683	0.999941	-4.25114
ENSMUSG00000101167	Macroh2a3	macroH2A.3 histone	-0.644586	3.28341	-2.36923	0.0266022	0.999941	-4.25186
ENSMUSG00000043429	Ccdc185	coiled-coil domain containing 185	-0.355814	3.44347	-2.36332	0.0269437	0.999941	-4.25368
ENSMUSG00000096218	Gm2916	predicted gene 2916	-0.609568	4.32064	-2.36071	0.0270959	0.999941	-4.25449
ENSMUSG00000022780	Meltf	melanotransferrin	0.691045	5.94584	2.36037	0.0271159	0.999941	-4.25459
ENSMUSG00000035860	Cdhr3	cadherin-related family member 3	-0.543207	3.12017	-2.35822	0.0272415	0.999941	-4.25526
ENSMUSG00000020638	Cmpk2	cytidine monophosphate (UMP-CMP) kinase 2, mitochondrial	0.727861	6.75067	2.35719	0.0273025	0.999941	-4.25558
ENSMUSG00000064284	Cdpf1	cysteine rich, DPF motif domain containing 1	0.262417	5.48876	2.35211	0.0276025	0.999941	-4.25714
ENSMUSG00000044352	Sowaha	sosondowah ankyrin repeat domain family member A	0.482517	2.86892	2.35108	0.0276636	0.999941	-4.25745
ENSMUSG00000031059	Ndufb11	NADH:ubiquinone oxidoreductase subunit B11	-0.278994	7.32075	-2.3507	0.0276867	0.999941	-4.25757
ENSMUSG00000063428	Ddo	D-aspartate oxidase	-0.667342	3.94981	-2.34998	0.0277293	0.999941	-4.25779
ENSMUSG00000041550	Serpina5	serine (or cysteine) peptidase inhibitor, clade A, member 5	-0.391867	3.43342	-2.3452	0.0280158	0.999941	-4.25926
ENSMUSG00000030145	Zfp248	zinc finger protein 248	-0.691956	4.26829	-2.33398	0.0286993	0.999941	-4.26271
ENSMUSG00000047714	Ppp1r2	protein phosphatase 1, regulatory inhibitor subunit 2	-0.261207	8.06252	-2.3263	0.0291762	0.999941	-4.26507
ENSMUSG00000056158	Car10	carbonic anhydrase 10	0.542193	3.26123	2.32245	0.0294173	0.999941	-4.26625
ENSMUSG00000014504	Srp19	signal recognition particle 19	-0.251896	7.85197	-2.32232	0.0294257	0.999941	-4.26629
ENSMUSG00000031250	Tnmd	tenomodulin	0.462282	2.92467	2.32109	0.0295031	0.999941	-4.26667
ENSMUSG00000038497	Tmco3	transmembrane and coiled-coil domains 3	-0.448687	6.80942	-2.31847	0.0296693	0.999941	-4.26747
ENSMUSG00000021428	Riok1	RIO kinase 1	-0.348653	6.19156	-2.31302	0.030017	0.999941	-4.26914
ENSMUSG00000022253	Nadk2	NAD kinase 2, mitochondrial	0.34719	7.16395	2.31014	0.0302022	0.999941	-4.27002
ENSMUSG00000036499	Eea1	early endosome antigen 1	-0.399411	7.67438	-2.30892	0.0302815	0.999941	-4.2704
ENSMUSG00000020017	Hal	histidine ammonia lyase	-0.61404	3.2336	-2.30463	0.0305601	0.999941	-4.27171
ENSMUSG00000005540	Fcer2a	Fc receptor, IgE, low affinity II, alpha polypeptide	0.347255	3.88734	2.30263	0.0306909	0.999941	-4.27232
ENSMUSG00000086377	4930529C04Rik	RIKEN cDNA 4930529C04 gene	0.392859	2.84357	2.30218	0.03072	0.999941	-4.27246
ENSMUSG00000074357	AA386476	expressed sequence AA386476	0.459991	3.20629	2.29629	0.0311083	0.999941	-4.27426
ENSMUSG00000024749	Tmc1	transmembrane channel-like gene family 1	-0.45418	3.26645	-2.29371	0.0312796	0.999941	-4.27505
ENSMUSG00000049252	Lrp1b	low density lipoprotein-related protein 1B	-0.550267	2.79406	-2.28964	0.0315524	0.999941	-4.27629
ENSMUSG00000076434	Wfdc3	WAP four-disulfide core domain 3	-0.805385	3.23793	-2.28947	0.0315635	0.999941	-4.27634
ENSMUSG00000026963	Tmem210	transmembrane protein 210	-0.486593	3.51716	-2.28182	0.0320813	0.999941	-4.27868
ENSMUSG00000053465	Hs6st3	heparan sulfate 6-O-sulfotransferase 3	-0.39392	4.05236	-2.27761	0.0323696	0.999941	-4.27996
ENSMUSG00000018211	Wfdc15b	WAP four-disulfide core domain 15B	-1.10107	5.31755	-2.27741	0.0323835	0.999941	-4.28002
ENSMUSG00000049265	Kcnk3	potassium channel, subfamily K, member 3	0.334717	4.6432	2.27578	0.032496	0.999941	-4.28052
ENSMUSG00000029397	Rchy1	ring finger and CHY zinc finger domain containing 1	-0.269078	8.22811	-2.27435	0.0325945	0.999941	-4.28096
ENSMUSG00000043061	Tmem18	transmembrane protein 18	-0.351789	6.76295	-2.27156	0.0327879	0.999941	-4.2818
ENSMUSG00000061244	Exoc5	exocyst complex component 5	-0.351728	6.47055	-2.2618	0.0334733	0.999941	-4.28478
ENSMUSG00000043931	Gimap7	GTPase, IMAP family member 7	-0.505284	3.6901	-2.25856	0.0337039	0.999941	-4.28576
ENSMUSG00000068068	Gm7735	predicted gene 7735	-0.587878	3.01545	-2.25774	0.0337622	0.999941	-4.28601
ENSMUSG00000027663	Zmat3	zinc finger matrin type 3	-0.553932	6.40901	-2.25638	0.0338597	0.999941	-4.28642
ENSMUSG00000078235	Fam43b	family with sequence similarity 43, member B	0.414654	4.37736	2.25443	0.0339999	0.999941	-4.28702
ENSMUSG00000025207	Sema4g	sema domain, immunoglobulin domain (Ig), transmembrane domain (TM) and short cytoplasmic domain, (semaphorin) 4G	-0.688128	3.14483	-2.2543	0.0340092	0.999941	-4.28706
ENSMUSG00000045031	Cetn4	centrin 4	-0.595698	3.19377	-2.25347	0.034069	0.999941	-4.28731
ENSMUSG00000022435	Upk3a	uroplakin 3A	-0.32691	3.15909	-2.2525	0.0341387	0.999941	-4.2876
ENSMUSG00000032422	Snx14	sorting nexin 14	0.293032	7.03266	2.24863	0.0344188	0.999941	-4.28878
ENSMUSG00000027805	Pfn2	profilin 2	-0.765629	6.42155	-2.2478	0.0344793	0.999941	-4.28903
ENSMUSG00000056155	Nanos3	nanos C2HC-type zinc finger 3	-0.509551	2.95158	-2.23148	0.0356868	0.999941	-4.29398
ENSMUSG00000044709	Gemin7	gem nuclear organelle associated protein 7	0.300931	5.86059	2.23035	0.0357719	0.999941	-4.29432
ENSMUSG00000030762	Aqp8	aquaporin 8	-1.35281	3.76313	-2.22991	0.0358051	0.999941	-4.29445
ENSMUSG00000066829	Zfp810	zinc finger protein 810	-0.394941	6.64154	-2.2272	0.0360096	0.999941	-4.29527
ENSMUSG00000038084	Opa1	OPA1, mitochondrial dynamin like GTPase	0.298084	7.93569	2.22598	0.0361027	0.999941	-4.29564
ENSMUSG00000060314	Zfp941	zinc finger protein 941	-0.404403	3.29839	-2.2237	0.0362755	0.999941	-4.29633
ENSMUSG00000002257	Def6	differentially expressed in FDCP 6	-0.521275	5.85092	-2.22295	0.0363328	0.999941	-4.29656
ENSMUSG00000031698	Mylk3	myosin light chain kinase 3	0.388605	3.15964	2.222	0.0364056	0.999941	-4.29685
ENSMUSG00000052056	Zfp217	zinc finger protein 217	0.503054	6.38753	2.22171	0.0364277	0.999941	-4.29693
ENSMUSG00000022155	Mroh2b	maestro heat-like repeat family member 2B	-0.49302	3.23379	-2.21957	0.0365918	0.999941	-4.29758
ENSMUSG00000056174	Col8a2	collagen, type VIII, alpha 2	-0.431349	6.06013	-2.2162	0.0368519	0.999941	-4.2986
ENSMUSG00000015627	Gata5	GATA binding protein 5	-0.564061	4.14377	-2.21546	0.0369094	0.999941	-4.29882
ENSMUSG00000042041	2010003K11Rik	RIKEN cDNA 2010003K11 gene	0.494609	3.70723	2.21323	0.0370822	0.999941	-4.29949
ENSMUSG00000030990	Pgap2	post-GPI attachment to proteins 2	0.390247	7.32148	2.21298	0.0371018	0.999941	-4.29957
ENSMUSG00000021607	Mrpl36	mitochondrial ribosomal protein L36	0.3183	5.52073	2.21133	0.0372306	0.999941	-4.30007
ENSMUSG00000030757	Zkscan2	zinc finger with KRAB and SCAN domains 2	0.51372	3.39667	2.21075	0.037276	0.999941	-4.30024
ENSMUSG00000026751	Nr5a1	nuclear receptor subfamily 5, group A, member 1	-0.459212	3.42464	-2.2099	0.037342	0.999941	-4.3005
ENSMUSG00000090487	Gm2888	predicted gene 2888	0.430737	2.80141	2.20638	0.0376189	0.999941	-4.30156
ENSMUSG00000078630	Tomt	transmembrane O-methyltransferase	-0.47714	3.24339	-2.20359	0.0378395	0.999941	-4.3024
ENSMUSG00000027603	Ggt7	gamma-glutamyltransferase 7	-0.544675	4.41362	-2.20122	0.038028	0.999941	-4.30312
ENSMUSG00000052180	Serpinb6c	serine (or cysteine) peptidase inhibitor, clade B, member 6c	-0.457425	3.7311	-2.20057	0.0380792	0.999941	-4.30331
ENSMUSG00000039116	Adgrg6	adhesion G protein-coupled receptor G6	0.593555	6.58843	2.19821	0.0382677	0.999941	-4.30402
ENSMUSG00000068742	Cry2	cryptochrome 2 (photolyase-like)	-0.302223	6.26786	-2.19636	0.0384162	0.999941	-4.30458
ENSMUSG00000020462	Cfap36	cilia and flagella associated protein 36	-0.722653	5.12235	-2.19522	0.0385079	0.999941	-4.30492
ENSMUSG00000028963	Uts2	urotensin 2	0.601002	3.60898	2.1952	0.0385094	0.999941	-4.30493
ENSMUSG00000046417	Lrrc75a	leucine rich repeat containing 75A	0.495433	6.30696	2.19377	0.0386252	0.999941	-4.30536
ENSMUSG00000021708	Rasgrf2	RAS protein-specific guanine nucleotide-releasing factor 2	-0.642928	3.67621	-2.19318	0.0386723	0.999941	-4.30554
ENSMUSG00000044429	Cryga	crystallin, gamma A	-0.551871	2.86683	-2.18752	0.0391328	0.999941	-4.30724
ENSMUSG00000061633	Ndufb11b	NADH:ubiquinone oxidoreductase subunit B11B	0.382699	4.90748	2.18682	0.0391894	0.999941	-4.30745
ENSMUSG00000080933	Rhox3g	reproductive homeobox 3G	-0.317605	4.29954	-2.18667	0.0392017	0.999941	-4.30749
ENSMUSG00000024019	Cmtr1	cap methyltransferase 1	0.242863	7.53986	2.18575	0.0392772	0.999941	-4.30777
ENSMUSG00000041481	Serpina3g	serine (or cysteine) peptidase inhibitor, clade A, member 3G	0.999121	4.97882	2.18361	0.0394533	0.999941	-4.30842
ENSMUSG00000032342	Mto1	mitochondrial tRNA translation optimization 1	0.56817	4.86766	2.1772	0.0399837	0.999941	-4.31034
ENSMUSG00000024970	Spindoc	spindlin interactor and repressor of chromatin binding	-0.387933	5.68887	-2.1756	0.0401175	0.999941	-4.31082
ENSMUSG00000024855	Pacs1	phosphofurin acidic cluster sorting protein 1	0.291166	6.42645	2.17289	0.040344	0.999941	-4.31163
ENSMUSG00000037239	Spred3	sprouty-related EVH1 domain containing 3	-0.525463	4.30761	-2.1724	0.0403853	0.999941	-4.31178
ENSMUSG00000055333	Fat2	FAT atypical cadherin 2	-0.903659	4.22772	-2.16835	0.0407273	0.999941	-4.31299
ENSMUSG00000025129	Ppp1r27	protein phosphatase 1, regulatory subunit 27	0.530487	3.31271	2.16761	0.0407903	0.999941	-4.31322
ENSMUSG00000053353	2310001K24Rik	RIKEN cDNA 2310001K24 gene	0.403777	4.13804	2.16358	0.0411333	0.999941	-4.31442
ENSMUSG00000068890	Lce1a2	late cornified envelope 1A2	0.384236	5.86136	2.16354	0.0411365	0.999941	-4.31443
ENSMUSG00000023439	Gnb3	guanine nucleotide binding protein (G protein), beta 3	-0.49155	4.27127	-2.16202	0.0412667	0.999941	-4.31489
ENSMUSG00000031937	Vstm5	V-set and transmembrane domain containing 5	-0.76295	3.87779	-2.16048	0.0413986	0.999941	-4.31535
ENSMUSG00000097084	Foxl1	forkhead box L1	0.371896	3.37166	2.15985	0.0414529	0.999941	-4.31554
ENSMUSG00000053852	Adgrg4	adhesion G protein-coupled receptor G4	-0.445448	2.66213	-2.15804	0.0416087	0.999941	-4.31608
ENSMUSG00000041773	Enc1	ectodermal-neural cortex 1	-0.39546	6.51274	-2.15732	0.0416709	0.999941	-4.31629
ENSMUSG00000038271	Iffo1	intermediate filament family orphan 1	-0.554859	4.79819	-2.15367	0.0419878	0.999941	-4.31739
ENSMUSG00000047547	Cltb	clathrin, light polypeptide (Lcb)	-0.47619	7.67603	-2.15267	0.0420751	0.999941	-4.31769
ENSMUSG00000045251	Zfp688	zinc finger protein 688	-0.473166	4.93196	-2.15163	0.0421658	0.999941	-4.318
ENSMUSG00000082195	Gm13034	predicted gene 13034	0.275556	4.66171	2.15085	0.0422344	0.999941	-4.31823
ENSMUSG00000023235	Ccl25	chemokine (C-C motif) ligand 25	0.333003	5.47379	2.14852	0.0424387	0.999941	-4.31893
ENSMUSG00000032056	Btg4	BTG anti-proliferation factor 4	-0.343625	3.19818	-2.14488	0.0427597	0.999941	-4.32001
ENSMUSG00000039461	Tcta	T cell leukemia translocation altered gene	-0.440424	5.5988	-2.14084	0.0431184	0.999941	-4.32122
ENSMUSG00000071033	Gm10308	predicted gene 10308	0.385307	3.25985	2.14005	0.0431889	0.999941	-4.32145
ENSMUSG00000031556	Tm2d2	TM2 domain containing 2	-0.339884	7.60025	-2.13985	0.0432064	0.999941	-4.32151
ENSMUSG00000039838	Slc45a1	solute carrier family 45, member 1	0.478032	3.01095	2.137	0.0434618	0.999941	-4.32236
ENSMUSG00000031758	Cdyl2	chromodomain protein, Y chromosome-like 2	-0.620085	4.26534	-2.13399	0.0437334	0.999941	-4.32326
ENSMUSG00000032526	Ss18l2	SS18, nBAF chromatin remodeling complex subunit like 2	-0.316791	5.86988	-2.13251	0.0438669	0.999941	-4.3237
ENSMUSG00000046317	BC107364	cDNA sequence BC107364	-0.549834	3.25154	-2.12457	0.0445914	0.999941	-4.32606
ENSMUSG00000074657	Kif5a	kinesin family member 5A	0.371678	2.89287	2.12291	0.0447441	0.999941	-4.32656
ENSMUSG00000020755	Sap30bp	SAP30 binding protein	-0.315097	7.20629	-2.1218	0.0448468	0.999941	-4.32689
ENSMUSG00000024530	Prelid3a	PRELI domain containing 3A	-0.459582	3.14673	-2.12011	0.0450026	0.999941	-4.32739
ENSMUSG00000024769	Cdc42bpg	CDC42 binding protein kinase gamma (DMPK-like)	-0.454369	5.02246	-2.11764	0.0452326	0.999941	-4.32812
ENSMUSG00000048540	Nhlh2	nescient helix loop helix 2	0.313226	2.82199	2.11708	0.0452847	0.999941	-4.32829
ENSMUSG00000041423	Paqr6	progestin and adipoQ receptor family member VI	-0.477927	4.42169	-2.11688	0.0453035	0.999941	-4.32835
ENSMUSG00000078495	Zfp984	zinc finger protein 984	0.390018	6.13464	2.1162	0.0453671	0.999941	-4.32855
ENSMUSG00000069874	Irgm2	immunity-related GTPase family M member 2	0.585918	7.62961	2.11557	0.0454257	0.999941	-4.32874
ENSMUSG00000027400	Pdyn	prodynorphin	0.746878	4.08206	2.11423	0.0455508	0.999941	-4.32913
ENSMUSG00000007653	Gabrb2	gamma-aminobutyric acid (GABA) A receptor, subunit beta 2	-0.683025	4.55392	-2.11276	0.0456891	0.999941	-4.32957
ENSMUSG00000058665	En1	engrailed 1	0.281026	2.8661	2.1119	0.04577	0.999941	-4.32983
ENSMUSG00000022818	Cyp2ab1	cytochrome P450, family 2, subfamily ab, polypeptide 1	-0.408049	3.50544	-2.11177	0.0457818	0.999941	-4.32986
ENSMUSG00000064325	Hhip	Hedgehog-interacting protein	-0.514898	3.07978	-2.11171	0.0457877	0.999941	-4.32988
ENSMUSG00000076433	Cep295nl	CEP295 N-terminal like	-0.767087	3.09218	-2.11156	0.0458017	0.999941	-4.32993
ENSMUSG00000073414	Mpig6b	megakaryocyte and platelet inhibitory receptor G6b	-0.44957	3.57039	-2.11117	0.0458385	0.999941	-4.33004
ENSMUSG00000041020	Map7d2	MAP7 domain containing 2	-0.466547	2.98415	-2.10308	0.0466061	0.999941	-4.33244
ENSMUSG00000073945	Olfr618	olfactory receptor 618	-0.537195	2.8691	-2.10149	0.0467584	0.999941	-4.33291
ENSMUSG00000028356	Ambp	alpha 1 microglobulin/bikunin precursor	0.412234	2.8634	2.09991	0.0469102	0.999941	-4.33338
ENSMUSG00000063623	C230062I16Rik	RIKEN cDNA C230062I16 gene	0.41494	4.86448	2.09864	0.0470326	0.999941	-4.33375
ENSMUSG00000027406	Idh3b	isocitrate dehydrogenase 3 (NAD+) beta	0.288914	9.50676	2.09853	0.0470437	0.999941	-4.33379
ENSMUSG00000056050	Mia3	MIA SH3 domain ER export factor 3	-0.28309	8.19802	-2.0979	0.0471045	0.999941	-4.33397
ENSMUSG00000048489	Depp1	DEPP1 autophagy regulator	0.93065	5.48551	2.09182	0.0476943	0.999941	-4.33577
ENSMUSG00000057722	Lepr	leptin receptor	-0.644597	5.8599	-2.0915	0.0477252	0.999941	-4.33586
ENSMUSG00000082292	Gm12250	predicted gene 12250	1.06499	7.46237	2.08941	0.0479303	0.999941	-4.33648
ENSMUSG00000020346	Mgat1	mannoside acetylglucosaminyltransferase 1	0.356955	6.00779	2.08916	0.0479548	0.999941	-4.33655
ENSMUSG00000021180	Rps6ka5	ribosomal protein S6 kinase, polypeptide 5	0.480087	4.99869	2.08669	0.0481973	0.999941	-4.33728
ENSMUSG00000036941	Elac1	elaC ribonuclease Z 1	0.388808	4.15374	2.0845	0.0484136	0.999941	-4.33793
ENSMUSG00000006651	Aplp1	amyloid beta (A4) precursor-like protein 1	-0.638663	4.46355	-2.08315	0.0485478	0.999941	-4.33833
ENSMUSG00000079330	Lemd1	LEM domain containing 1	0.745006	3.84135	2.08218	0.0486435	0.999941	-4.33861
ENSMUSG00000028950	Tas1r1	taste receptor, type 1, member 1	0.512735	3.05614	2.0816	0.0487016	0.999941	-4.33878
ENSMUSG00000038702	Dsel	dermatan sulfate epimerase-like	0.490074	7.29857	2.07953	0.0489075	0.999941	-4.33939
ENSMUSG00000027263	Tubgcp4	tubulin, gamma complex associated protein 4	0.306632	7.33324	2.06589	0.0502872	0.999941	-4.34341
ENSMUSG00000028538	St3gal3	ST3 beta-galactoside alpha-2,3-sialyltransferase 3	-0.52479	6.86441	-2.06585	0.0502908	0.999941	-4.34342
ENSMUSG00000074151	Nlrc5	NLR family, CARD domain containing 5	0.581812	5.84942	2.06534	0.0503427	0.999941	-4.34357
ENSMUSG00000022995	Enah	ENAH actin regulator	-0.503219	7.45861	-2.06358	0.0505243	0.999941	-4.34409
ENSMUSG00000059842	Zfp341	zinc finger protein 341	0.60816	4.37529	2.05966	0.0509282	0.999941	-4.34524
ENSMUSG00000030089	Slc41a3	solute carrier family 41, member 3	-0.391736	5.33182	-2.05924	0.0509713	0.999941	-4.34536
ENSMUSG00000031024	Denn2b	DENN domain containing 2B	0.689606	6.41788	2.05762	0.0511401	0.999941	-4.34584
ENSMUSG00000054362	Lexm	lymphocyte expansion molecule	0.480943	2.85889	2.05756	0.0511455	0.999941	-4.34585
ENSMUSG00000102252	Snrpn	small nuclear ribonucleoprotein N	-0.628574	6.79395	-2.05728	0.0511756	0.999941	-4.34594
ENSMUSG00000009628	Tex15	testis expressed gene 15	-0.767418	4.27514	-2.05687	0.0512179	0.999941	-4.34606
ENSMUSG00000006587	Snai3	snail family zinc finger 3	-0.527783	5.58385	-2.05545	0.0513659	0.999941	-4.34648
ENSMUSG00000026904	Slc4a10	solute carrier family 4, sodium bicarbonate cotransporter-like, member 10	-0.458095	2.84439	-2.05519	0.0513933	0.999941	-4.34655
ENSMUSG00000021211	Akr1c12	aldo-keto reductase family 1, member C12	-0.595356	5.07688	-2.05361	0.0515576	0.999941	-4.34701
ENSMUSG00000029162	Khk	ketohexokinase	-0.401519	5.66629	-2.05108	0.0518235	0.999941	-4.34776
ENSMUSG00000035273	Hpse	heparanase	0.765842	6.62505	2.05022	0.0519145	0.999941	-4.34801
ENSMUSG00000034931	Dhx8	DEAH (Asp-Glu-Ala-His) box polypeptide 8	-0.276368	8.37289	-2.04915	0.052027	0.999941	-4.34832
ENSMUSG00000037979	Ccdc92	coiled-coil domain containing 92	-0.389851	5.53773	-2.04877	0.0520671	0.999941	-4.34843
ENSMUSG00000022526	Zfp251	zinc finger protein 251	-0.373386	5.09536	-2.04806	0.0521424	0.999941	-4.34864
ENSMUSG00000024669	Cd5	CD5 antigen	-0.499349	3.45145	-2.04645	0.0523126	0.999941	-4.34911
ENSMUSG00000040502	Marchf9	membrane associated ring-CH-type finger 9	-0.559978	4.63149	-2.044	0.0525724	0.999941	-4.34983
ENSMUSG00000027327	1700037H04Rik	RIKEN cDNA 1700037H04 gene	0.436715	7.34926	2.04014	0.0529851	0.999941	-4.35096
ENSMUSG00000020775	Mrpl38	mitochondrial ribosomal protein L38	0.311203	8.15141	2.0397	0.0530326	0.999941	-4.35109
ENSMUSG00000041303	Gtf3c3	general transcription factor IIIC, polypeptide 3	0.320712	6.44684	2.03934	0.0530707	0.999941	-4.35119
ENSMUSG00000061013	Mkx	mohawk homeobox	-0.425958	3.9999	-2.0366	0.0533661	0.999941	-4.35199
ENSMUSG00000032028	Nxpe2	neurexophilin and PC-esterase domain family, member 2	-0.803593	4.12729	-2.03329	0.053724	0.999941	-4.35296
ENSMUSG00000005981	Trap1	TNF receptor-associated protein 1	0.293045	8.39103	2.03209	0.0538545	0.999941	-4.35331
ENSMUSG00000033392	Clasp2	CLIP associating protein 2	-0.382047	6.88198	-2.03	0.0540832	0.999941	-4.35392
ENSMUSG00000074682	Zcchc3	zinc finger, CCHC domain containing 3	-0.51057	4.74447	-2.02985	0.0540989	0.999941	-4.35396
ENSMUSG00000014776	Nol3	nucleolar protein 3 (apoptosis repressor with CARD domain)	-0.618708	4.76772	-2.02921	0.0541691	0.999941	-4.35415
ENSMUSG00000033486	Catsper2	cation channel, sperm associated 2	-0.490094	3.47983	-2.02465	0.0546701	0.999941	-4.35548
ENSMUSG00000019763	Rmnd1	required for meiotic nuclear division 1 homolog	0.247664	6.96665	2.02139	0.05503	0.999941	-4.35643
ENSMUSG00000024959	Bad	BCL2-associated agonist of cell death	-0.304098	6.42696	-2.01936	0.0552556	0.999941	-4.35702
ENSMUSG00000072494	Ppp1r3e	protein phosphatase 1, regulatory subunit 3E	0.324769	4.04722	2.01744	0.0554702	0.999941	-4.35758
ENSMUSG00000084135	Pom121l12	POM121 membrane glycoprotein-like 12	0.524558	2.83323	2.01552	0.0556854	0.999941	-4.35814
ENSMUSG00000045294	Insig1	insulin induced gene 1	0.729016	8.06051	2.01412	0.0558418	0.999941	-4.35854
ENSMUSG00000037202	Prf1	perforin 1 (pore forming protein)	-0.460989	3.35183	-2.0137	0.0558894	0.999941	-4.35866
ENSMUSG00000049001	Ndnf	neuron-derived neurotrophic factor	-0.647652	3.58791	-2.01301	0.0559672	0.999941	-4.35887
ENSMUSG00000038861	Pi4kb	phosphatidylinositol 4-kinase beta	-0.294567	6.04057	-2.01223	0.0560544	0.999941	-4.35909
ENSMUSG00000020952	Scfd1	Sec1 family domain containing 1	-0.268879	8.26863	-2.01035	0.0562672	0.999941	-4.35964
ENSMUSG00000055200	Sertad3	SERTA domain containing 3	-0.311094	6.00241	-2.00827	0.0565031	0.999941	-4.36024
ENSMUSG00000020142	Slc1a4	solute carrier family 1 (glutamate/neutral amino acid transporter), member 4	0.494277	5.43271	2.00818	0.0565134	0.999941	-4.36027
ENSMUSG00000024667	Tmem216	transmembrane protein 216	0.406727	5.91996	2.00724	0.0566205	0.999941	-4.36054
ENSMUSG00000036411	9530077C05Rik	RIKEN cDNA 9530077C05 gene	-0.538356	2.92197	-2.00629	0.0567277	0.999941	-4.36081
ENSMUSG00000035200	Chrnb4	cholinergic receptor, nicotinic, beta polypeptide 4	-0.458414	3.31441	-2.00452	0.0569304	0.999941	-4.36133
ENSMUSG00000075225	Ccdc162	coiled-coil domain containing 162	0.549488	3.86116	2.00344	0.0570542	0.999941	-4.36164
ENSMUSG00000038973	Cldnd2	claudin domain containing 2	-0.42696	2.91282	-2.00275	0.0571324	0.999941	-4.36184
ENSMUSG00000020866	Cacna1g	calcium channel, voltage-dependent, T type, alpha 1G subunit	-0.758399	4.59809	-2.00188	0.0572322	0.999941	-4.36209
ENSMUSG00000024273	2700062C07Rik	RIKEN cDNA 2700062C07 gene	0.30354	6.29134	2.00002	0.0574472	0.999941	-4.36264
ENSMUSG00000006517	Mvd	mevalonate (diphospho) decarboxylase	0.888504	8.11257	1.99935	0.0575236	0.999941	-4.36283
ENSMUSG00000029851	Tcaf2	TRPM8 channel-associated factor 2	0.477377	4.78603	1.99933	0.0575259	0.999941	-4.36283
ENSMUSG00000029917	Qrfprl	pyroglutamylated RFamide peptide receptor like	-0.390817	2.82738	-1.99906	0.0575568	0.999941	-4.36291
ENSMUSG00000001120	Pcbp3	poly(rC) binding protein 3	0.483608	6.43864	1.99897	0.0575676	0.999941	-4.36294
ENSMUSG00000051444	Bbs12	Bardet-Biedl syndrome 12 (human)	-0.585776	3.67794	-1.99855	0.0576168	0.999941	-4.36306
ENSMUSG00000033595	Lgi3	leucine-rich repeat LGI family, member 3	-0.775425	3.42346	-1.99794	0.0576868	0.999941	-4.36324
ENSMUSG00000023707	Ogfod2	2-oxoglutarate and iron-dependent oxygenase domain containing 2	-0.398262	5.40833	-1.99768	0.0577168	0.999941	-4.36331
ENSMUSG00000028957	Per3	period circadian clock 3	0.546794	5.44935	1.99587	0.0579262	0.999941	-4.36383
ENSMUSG00000003411	Rab3b	RAB3B, member RAS oncogene family	0.410854	3.78198	1.99432	0.0581063	0.999941	-4.36428
ENSMUSG00000064194	Zfp936	zinc finger protein 936	-0.306707	3.36207	-1.99149	0.0584366	0.999941	-4.3651
ENSMUSG00000021497	Txndc15	thioredoxin domain containing 15	-0.261456	7.66899	-1.99106	0.0584878	0.999941	-4.36523
ENSMUSG00000001948	Spa17	sperm autoantigenic protein 17	-0.491302	3.83913	-1.99085	0.0585116	0.999941	-4.36529
ENSMUSG00000002100	Mybpc3	myosin binding protein C, cardiac	-0.276487	3.68643	-1.98971	0.0586459	0.999941	-4.36562
ENSMUSG00000000861	Bcl11a	B cell CLL/lymphoma 11A (zinc finger protein)	0.725675	3.4604	1.98911	0.0587165	0.999941	-4.36579
ENSMUSG00000005045	Chd5	chromodomain helicase DNA binding protein 5	0.428932	2.84198	1.98848	0.0587904	0.999941	-4.36597
ENSMUSG00000024420	Zfp521	zinc finger protein 521	0.397508	6.83595	1.98586	0.0590993	0.999941	-4.36673
ENSMUSG00000034111	Tmed8	transmembrane p24 trafficking protein 8	-0.490988	5.55164	-1.98372	0.0593522	0.999941	-4.36735
ENSMUSG00000021221	Dpf3	D4, zinc and double PHD fingers, family 3	-0.430723	3.63528	-1.98272	0.0594717	0.999941	-4.36764
ENSMUSG00000052920	Prkg1	protein kinase, cGMP-dependent, type I	-0.766471	5.45671	-1.98267	0.0594772	0.999941	-4.36765
ENSMUSG00000052419	Smim30	small integral membrane protein 30	-0.363897	5.43304	-1.98226	0.0595264	0.999941	-4.36777
ENSMUSG00000033323	Ctdp1	CTD (carboxy-terminal domain, RNA polymerase II, polypeptide A) phosphatase, subunit 1	-0.310028	5.87198	-1.98083	0.0596965	0.999941	-4.36818
ENSMUSG00000026260	Ndufa10	NADH:ubiquinone oxidoreductase subunit A10	0.277246	8.62327	1.97959	0.0598435	0.999941	-4.36854
ENSMUSG00000032750	Gab3	growth factor receptor bound protein 2-associated protein 3	-0.469856	2.72596	-1.97902	0.0599123	0.999941	-4.3687
ENSMUSG00000039699	Batf2	basic leucine zipper transcription factor, ATF-like 2	0.454425	5.30646	1.97874	0.0599457	0.999941	-4.36878
ENSMUSG00000035790	Cep19	centrosomal protein 19	-0.409103	6.57277	-1.97713	0.0601386	0.999941	-4.36925
ENSMUSG00000025224	Gbf1	golgi-specific brefeldin A-resistance factor 1	-0.261566	8.62568	-1.97693	0.0601633	0.999941	-4.36931
ENSMUSG00000095232	Scgb1b19	secretoglobin, family 1B, member 19	0.5289	3.79073	1.97646	0.0602185	0.999941	-4.36944
ENSMUSG00000066512	Klk1b5	kallikrein 1-related peptidase b5	0.450182	3.11993	1.97535	0.0603524	0.999941	-4.36976
ENSMUSG00000028063	Lmna	lamin A	-0.316222	8.10853	-1.97248	0.0606993	0.999941	-4.37059
ENSMUSG00000073733	Cplane2	ciliogenesis and planar polarity effector 2	-0.539522	5.56816	-1.97038	0.0609534	0.999941	-4.37119
ENSMUSG00000002910	Arrdc2	arrestin domain containing 2	0.621673	5.27451	1.96936	0.061078	0.999941	-4.37149
ENSMUSG00000070880	Gad1	glutamate decarboxylase 1	-0.42094	2.99204	-1.96614	0.0614698	0.999941	-4.37241
ENSMUSG00000031297	Slc7a3	solute carrier family 7 (cationic amino acid transporter, y+ system), member 3	-1.02643	2.78635	-1.96605	0.0614814	0.999941	-4.37244
ENSMUSG00000049588	Ccdc69	coiled-coil domain containing 69	-0.563154	4.00082	-1.96604	0.0614819	0.999941	-4.37244
ENSMUSG00000031766	Slc12a3	solute carrier family 12, member 3	0.659404	2.83986	1.96391	0.0617437	0.999941	-4.37305
ENSMUSG00000039840	Epg5	ectopic P-granules autophagy protein 5 homolog (C. elegans)	-0.362275	5.49843	-1.96277	0.0618841	0.999941	-4.37338
ENSMUSG00000062007	Hsh2d	hematopoietic SH2 domain containing	0.547535	6.08746	1.96247	0.0619207	0.999941	-4.37347
ENSMUSG00000000148	Brat1	BRCA1-associated ATM activator 1	-0.26194	6.28167	-1.96092	0.0621119	0.999941	-4.37391
ENSMUSG00000032598	Nckipsd	NCK interacting protein with SH3 domain	0.271591	6.20349	1.96082	0.0621238	0.999941	-4.37394
ENSMUSG00000062209	Erbb4	erb-b2 receptor tyrosine kinase 4	-0.447718	3.52837	-1.96046	0.0621692	0.999941	-4.37404
ENSMUSG00000071379	Hpcal1	hippocalcin-like 1	0.424571	8.76788	1.95923	0.0623211	0.999941	-4.3744
ENSMUSG00000061838	Suclg2	succinate-Coenzyme A ligase, GDP-forming, beta subunit	0.318998	8.15681	1.95767	0.0625141	0.999941	-4.37484
ENSMUSG00000015659	Serac1	serine active site containing 1	0.368592	4.86773	1.95645	0.062666	0.999941	-4.37519
ENSMUSG00000059395	Nkapl	NFKB activating protein-like	0.388914	2.90979	1.95534	0.0628048	0.999941	-4.37551
ENSMUSG00000099032	Tcf24	transcription factor 24	-0.610555	3.39132	-1.95339	0.0630476	0.999941	-4.37607
ENSMUSG00000056608	Chd9	chromodomain helicase DNA binding protein 9	-0.37299	6.14739	-1.95267	0.0631378	0.999941	-4.37628
ENSMUSG00000071252	2210408I21Rik	RIKEN cDNA 2210408I21 gene	-0.480534	4.63933	-1.95172	0.0632566	0.999941	-4.37655
ENSMUSG00000038422	Hdhd3	haloacid dehalogenase-like hydrolase domain containing 3	-0.483208	5.81825	-1.95128	0.0633123	0.999941	-4.37668
ENSMUSG00000024743	Syt7	synaptotagmin VII	0.397726	4.50032	1.95076	0.0633776	0.999941	-4.37683
ENSMUSG00000026279	Thap4	THAP domain containing 4	0.289974	7.36393	1.95024	0.0634435	0.999941	-4.37698
ENSMUSG00000023868	Pde10a	phosphodiesterase 10A	-0.734594	4.8899	-1.94739	0.0638024	0.999941	-4.37779
ENSMUSG00000007888	Crlf1	cytokine receptor-like factor 1	-0.933398	4.07841	-1.94732	0.0638111	0.999941	-4.37781
ENSMUSG00000078481	Gm10944	predicted gene 10944	-0.506329	3.1205	-1.94612	0.063963	0.999941	-4.37815
ENSMUSG00000044982	Sft2d3	SFT2 domain containing 3	-0.440873	4.02017	-1.94218	0.0644643	0.999941	-4.37928
ENSMUSG00000071192	Wfikkn1	WAP, FS, Ig, KU, and NTR-containing protein 1	-0.241683	5.28828	-1.94206	0.0644797	0.999941	-4.37931
ENSMUSG00000031644	Nek1	NIMA (never in mitosis gene a)-related expressed kinase 1	0.270125	6.47544	1.94147	0.0645542	0.999941	-4.37948
ENSMUSG00000001661	Hoxc6	homeobox C6	-0.541166	3.94529	-1.94118	0.0645918	0.999941	-4.37957
ENSMUSG00000025737	Wdr24	WD repeat domain 24	0.267192	6.27434	1.93889	0.0648849	0.999941	-4.38022
ENSMUSG00000055150	Zfp78	zinc finger protein 78	-0.409506	2.90397	-1.93779	0.0650268	0.999941	-4.38053
ENSMUSG00000095562			0.553151	10.1751	1.93738	0.0650786	0.999941	-4.38065
ENSMUSG00000044042	Fmn1	formin 1	-0.612029	5.69688	-1.93537	0.0653385	0.999941	-4.38123
ENSMUSG00000072294	Klf12	Kruppel-like factor 12	-0.630169	3.82433	-1.93427	0.0654806	0.999941	-4.38154
ENSMUSG00000066007	Zfp600	zinc finger protein 600	-0.506224	3.8496	-1.93293	0.0656532	0.999941	-4.38192
ENSMUSG00000041540	Sox5	SRY (sex determining region Y)-box 5	-0.372662	4.91392	-1.93222	0.0657457	0.999941	-4.38212
ENSMUSG00000033458	Fan1	FANCD2/FANCI-associated nuclease 1	-0.492477	4.69609	-1.93219	0.0657494	0.999941	-4.38213
ENSMUSG00000037736	Limch1	LIM and calponin homology domains 1	-0.506366	5.44917	-1.93204	0.0657696	0.999941	-4.38217
ENSMUSG00000110804	Olfr1084	olfactory receptor 1084	-0.41922	2.75307	-1.93196	0.0657794	0.999941	-4.3822
ENSMUSG00000046856	Gpr1	G protein-coupled receptor 1	-0.579241	2.89211	-1.931	0.0659044	0.999941	-4.38247
ENSMUSG00000045625	Pigz	phosphatidylinositol glycan anchor biosynthesis, class Z	1.18754	7.14296	1.93045	0.0659766	0.999941	-4.38263
ENSMUSG00000039968	Rsbn1l	round spermatid basic protein 1-like	0.264083	6.62634	1.93015	0.066015	0.999941	-4.38271
ENSMUSG00000032119	Hinfp	histone H4 transcription factor	0.307751	5.66589	1.93014	0.066016	0.999941	-4.38271
ENSMUSG00000045275	Lca5l	Leber congenital amaurosis 5-like	0.378232	3.7625	1.93003	0.0660311	0.999941	-4.38275
ENSMUSG00000091086	Rpl6l	ribosomal protein L6-like	0.270179	7.56575	1.92911	0.0661507	0.999941	-4.38301
ENSMUSG00000027466	Rbck1	RanBP-type and C3HC4-type zinc finger containing 1	0.250301	6.98093	1.92721	0.0663992	0.999941	-4.38355
ENSMUSG00000004233	Wars2	tryptophanyl tRNA synthetase 2 (mitochondrial)	0.51698	5.63635	1.92684	0.0664481	0.999941	-4.38366
ENSMUSG00000032558	Nphp3	nephronophthisis 3 (adolescent)	0.468877	4.16097	1.92602	0.0665547	0.999941	-4.38389
ENSMUSG00000029088	Kcnip4	Kv channel interacting protein 4	0.623309	3.14281	1.92538	0.0666394	0.999941	-4.38407
ENSMUSG00000032305	Fam219b	family with sequence similarity 219, member B	-0.475627	4.99364	-1.92497	0.0666929	0.999941	-4.38419
ENSMUSG00000060176	Kif27	kinesin family member 27	-0.515451	3.13244	-1.9247	0.0667281	0.999941	-4.38426
ENSMUSG00000049422	Chchd10	coiled-coil-helix-coiled-coil-helix domain containing 10	0.466105	8.51997	1.92395	0.0668276	0.999941	-4.38448
ENSMUSG00000006800	Sulf2	sulfatase 2	0.3866	9.54558	1.92393	0.0668295	0.999941	-4.38448
ENSMUSG00000030638	Sh3gl3	SH3-domain GRB2-like 3	-0.622729	2.7635	-1.92322	0.0669229	0.999941	-4.38468
ENSMUSG00000041323	Ak7	adenylate kinase 7	-0.46754	2.66535	-1.92319	0.0669277	0.999941	-4.38469
ENSMUSG00000038048	Cntnap5c	contactin associated protein-like 5C	-0.413441	2.83856	-1.92202	0.0670819	0.999941	-4.38503
ENSMUSG00000027489	Necab3	N-terminal EF-hand calcium binding protein 3	-0.351946	4.66517	-1.92019	0.0673235	0.999941	-4.38555
ENSMUSG00000061559	Wdr61	WD repeat domain 61	0.286115	7.81947	1.91929	0.0674432	0.999941	-4.3858
ENSMUSG00000052812	Atad2b	ATPase family, AAA domain containing 2B	-0.264326	7.35319	-1.91894	0.0674898	0.999941	-4.3859
ENSMUSG00000021209	Ppp4r4	protein phosphatase 4, regulatory subunit 4	-0.454312	3.09305	-1.91818	0.0675901	0.999941	-4.38612
ENSMUSG00000025527	Satl1	spermidine/spermine N1-acetyl transferase-like 1	-0.367335	2.81708	-1.91795	0.0676208	0.999941	-4.38618
ENSMUSG00000052748	Swt1	SWT1 RNA endoribonuclease homolog (S. cerevisiae)	0.50943	3.75204	1.91469	0.0680568	0.999941	-4.38711
ENSMUSG00000022201	Zfr	zinc finger RNA binding protein	-0.253936	8.35336	-1.91192	0.0684274	0.999941	-4.38789
ENSMUSG00000035329	Fbxo33	F-box protein 33	-0.286421	7.14356	-1.91008	0.0686749	0.999941	-4.38842
ENSMUSG00000061393	Acvr2b	activin receptor IIB	0.724499	3.63839	1.9099	0.0687004	0.999941	-4.38847
ENSMUSG00000020627	Klhl29	kelch-like 29	-0.498119	4.88886	-1.90939	0.0687681	0.999941	-4.38861
ENSMUSG00000040268	Plekha1	pleckstrin homology domain containing, family A (phosphoinositide binding specific) member 1	0.248236	7.56381	1.90904	0.0688164	0.999941	-4.38871
ENSMUSG00000069631	Strada	STE20-related kinase adaptor alpha	0.622039	4.59657	1.90623	0.0691969	0.999941	-4.38951
ENSMUSG00000020216	Jsrp1	junctional sarcoplasmic reticulum protein 1	-0.340278	3.57383	-1.90582	0.0692521	0.999941	-4.38962
ENSMUSG00000025592	Dach2	dachshund family transcription factor 2	-0.663474	2.78756	-1.90563	0.0692774	0.999941	-4.38968
ENSMUSG00000031738	Irx6	Iroquois homeobox 6	-0.557528	2.66515	-1.90347	0.0695726	0.999941	-4.39029
ENSMUSG00000003208	Yju2	YJU2 splicing factor	0.260611	6.87883	1.90338	0.0695838	0.999941	-4.39031
ENSMUSG00000019826	Zbtb24	zinc finger and BTB domain containing 24	-0.255507	5.75955	-1.90315	0.0696161	0.999941	-4.39038
ENSMUSG00000048281	Dleu7	deleted in lymphocytic leukemia, 7	-0.442315	3.29364	-1.90315	0.0696163	0.999941	-4.39038
ENSMUSG00000020651	Slc26a4	solute carrier family 26, member 4	1.95525	7.49085	1.9025	0.0697039	0.999941	-4.39056
ENSMUSG00000054423	Cadps	Ca2+-dependent secretion activator	-1.0969	2.564	-1.90145	0.0698479	0.999941	-4.39086
ENSMUSG00000056260	Lrif1	ligand dependent nuclear receptor interacting factor 1	0.311239	6.33566	1.90135	0.0698621	0.999941	-4.39089
ENSMUSG00000079707	Dynlt2a1	dynein light chain Tctex-type 2A1	-0.382257	4.15354	-1.90081	0.0699362	0.999941	-4.39104
ENSMUSG00000004446	Bid	BH3 interacting domain death agonist	0.468152	5.98337	1.89967	0.0700926	0.999941	-4.39136
ENSMUSG00000038910	Plcl2	phospholipase C-like 2	-0.487721	5.81868	-1.89924	0.0701505	0.999941	-4.39148
ENSMUSG00000030376	Slc8a2	solute carrier family 8 (sodium/calcium exchanger), member 2	-0.401092	4.26044	-1.89923	0.0701528	0.999941	-4.39149
ENSMUSG00000059412	Fxyd2	FXYD domain-containing ion transport regulator 2	0.388376	4.3872	1.89891	0.0701963	0.999941	-4.39158
ENSMUSG00000029546	Uncx	UNC homeobox	0.40107	3.41833	1.8985	0.0702525	0.999941	-4.39169
ENSMUSG00000034748	Sirt6	sirtuin 6	0.268579	7.06079	1.89777	0.0703529	0.999941	-4.3919
ENSMUSG00000036986	Pml	promyelocytic leukemia	0.265746	7.85191	1.89757	0.0703807	0.999941	-4.39196
ENSMUSG00000059610	Olfr222	olfactory receptor 222	-0.366256	2.75899	-1.89499	0.0707373	0.999941	-4.39269
ENSMUSG00000021313	Ryr2	ryanodine receptor 2, cardiac	-0.488719	3.308	-1.89369	0.0709179	0.999941	-4.39305
ENSMUSG00000045333	Zfp423	zinc finger protein 423	-0.575544	5.44506	-1.89362	0.0709271	0.999941	-4.39307
ENSMUSG00000041775	Mapk1ip1	mitogen-activated protein kinase 1 interacting protein 1	0.322631	5.9778	1.89286	0.0710322	0.999941	-4.39329
ENSMUSG00000045838	Ccdc9b	coiled-coil domain containing 9B	-0.59072	4.62434	-1.89187	0.0711704	0.999941	-4.39357
ENSMUSG00000020715	Ern1	endoplasmic reticulum (ER) to nucleus signalling 1	-0.314649	7.50266	-1.89181	0.0711785	0.999941	-4.39358
ENSMUSG00000063434	Sorcs3	sortilin-related VPS10 domain containing receptor 3	-0.449063	2.97247	-1.8914	0.0712355	0.999941	-4.3937
ENSMUSG00000026736	4930426L09Rik	RIKEN cDNA 4930426L09 gene	0.431381	3.12391	1.8899	0.0714453	0.999941	-4.39412
ENSMUSG00000032232	Cgnl1	cingulin-like 1	-0.391172	8.60396	-1.889	0.0715709	0.999941	-4.39438
ENSMUSG00000030279	C2cd5	C2 calcium-dependent domain containing 5	-0.458899	6.88258	-1.88848	0.0716428	0.999941	-4.39452
ENSMUSG00000033453	Adamts15	a disintegrin-like and metallopeptidase (reprolysin type) with thrombospondin type 1 motif, 15	-0.673999	3.9192	-1.88668	0.0718962	0.999941	-4.39503
ENSMUSG00000027927	Lelp1	late cornified envelope-like proline-rich 1	-0.412015	2.75516	-1.88553	0.0720577	0.999941	-4.39535
ENSMUSG00000032502	Stac	src homology three (SH3) and cysteine rich domain	0.460421	2.73803	1.88532	0.0720865	0.999941	-4.39541
ENSMUSG00000096768	Gm47283	predicted gene, 47283	0.521516	10.8049	1.88507	0.0721216	0.999941	-4.39548
ENSMUSG00000074228	Gm10645	predicted gene 10645	0.583472	3.63957	1.88503	0.0721281	0.999941	-4.39549
ENSMUSG00000013611	Snx31	sorting nexin 31	-0.412921	2.86761	-1.88499	0.0721331	0.999941	-4.3955
ENSMUSG00000070298	Trcg1	taste receptor cell gene 1	0.386881	3.35928	1.88425	0.0722375	0.999941	-4.39571
ENSMUSG00000038195	Rilp	Rab interacting lysosomal protein	0.448591	4.79852	1.8837	0.0723145	0.999941	-4.39587
ENSMUSG00000021763	Cspg4b	chondroitin sulfate proteoglycan 4B	-0.73943	4.69693	-1.88307	0.0724041	0.999941	-4.39605
ENSMUSG00000022144	Gdnf	glial cell line derived neurotrophic factor	-0.485161	2.94716	-1.88295	0.0724214	0.999941	-4.39608
ENSMUSG00000004996	Mri1	methylthioribose-1-phosphate isomerase 1	-0.259143	6.93557	-1.87992	0.0728501	0.999941	-4.39693
ENSMUSG00000038696	Mapkap1	mitogen-activated protein kinase associated protein 1	0.235545	7.34838	1.87991	0.0728512	0.999941	-4.39693
ENSMUSG00000023927	Satb1	special AT-rich sequence binding protein 1	-0.50966	5.02387	-1.87792	0.0731347	0.999941	-4.39749
ENSMUSG00000005936	Kctd20	potassium channel tetramerisation domain containing 20	-0.212069	8.18302	-1.8761	0.0733945	0.999941	-4.39801
ENSMUSG00000102439	Flg	filaggrin	0.262515	5.89538	1.87461	0.0736075	0.999941	-4.39842
ENSMUSG00000027580	Helz2	helicase with zinc finger 2, transcriptional coactivator	0.428535	7.86193	1.87392	0.0737061	0.999941	-4.39862
ENSMUSG00000020773	Trim47	tripartite motif-containing 47	-0.290451	5.19421	-1.87368	0.073741	0.999941	-4.39868
ENSMUSG00000037621	Atoh8	atonal bHLH transcription factor 8	-0.652446	4.83116	-1.87353	0.0737618	0.999941	-4.39873
ENSMUSG00000002413	Braf	Braf transforming gene	-0.322461	7.38477	-1.87338	0.0737833	0.999941	-4.39877
ENSMUSG00000021208	Ifi27l2b	interferon, alpha-inducible protein 27 like 2B	0.467616	3.57344	1.87185	0.0740037	0.999941	-4.3992
ENSMUSG00000059839	Zfp874b	zinc finger protein 874b	0.449117	4.87647	1.87146	0.0740598	0.999941	-4.39931
ENSMUSG00000024240	Epc1	enhancer of polycomb homolog 1	-0.334743	7.32075	-1.87032	0.0742252	0.999941	-4.39963
ENSMUSG00000019848	Popdc3	popeye domain containing 3	-0.466069	3.41373	-1.86719	0.0746776	0.999941	-4.40051
ENSMUSG00000035298	Klhl35	kelch-like 35	-0.469438	3.61854	-1.86714	0.0746854	0.999941	-4.40052
ENSMUSG00000007591	Tssk4	testis-specific serine kinase 4	0.54881	2.68007	1.8666	0.0747631	0.999941	-4.40067
ENSMUSG00000073405	H2-T-ps	histocompatibility 2, T region locus, pseudogene	0.497993	6.64	1.86505	0.0749889	0.999941	-4.40111
ENSMUSG00000015437	Gzmb	granzyme B	0.535119	3.67826	1.86357	0.075205	0.999941	-4.40152
ENSMUSG00000071719	Nalf2	NALCN channel auxiliary factor 2	0.515424	3.39269	1.86163	0.0754876	0.999941	-4.40206
ENSMUSG00000080727	C920021L13Rik	RIKEN cDNA C920021L13 gene	0.319819	3.8096	1.86072	0.0756208	0.999941	-4.40232
ENSMUSG00000025150	Cbr2	carbonyl reductase 2	0.752156	11.9406	1.8606	0.0756386	0.999941	-4.40235
ENSMUSG00000043925	Olfr544	olfactory receptor 544	0.425441	2.68338	1.86016	0.0757035	0.999941	-4.40247
ENSMUSG00000071068	Treml2	triggering receptor expressed on myeloid cells-like 2	0.610701	5.67384	1.85826	0.0759829	0.999941	-4.403
ENSMUSG00000064165	Krt39	keratin 39	-0.496765	2.91136	-1.85682	0.076196	0.999941	-4.40341
ENSMUSG00000074607	Tox2	TOX high mobility group box family member 2	0.31021	5.01581	1.8568	0.0761984	0.999941	-4.40341
ENSMUSG00000044950	Pwwp2a	PWWP domain containing 2A	0.42544	7.05363	1.85643	0.0762537	0.999941	-4.40352
ENSMUSG00000092607	Scnm1	sodium channel modifier 1	-0.349675	6.62703	-1.85503	0.0764606	0.999941	-4.40391
ENSMUSG00000036181	H1f2	H1.2 linker histone, cluster member	-0.414549	8.21554	-1.85337	0.0767061	0.999941	-4.40437
ENSMUSG00000041143	Tmco4	transmembrane and coiled-coil domains 4	0.873789	6.80349	1.85213	0.0768907	0.999941	-4.40472
ENSMUSG00000022020	Naa16	N(alpha)-acetyltransferase 16, NatA auxiliary subunit	-0.449867	5.37563	-1.85095	0.0770659	0.999941	-4.40504
ENSMUSG00000039814	Xkr5	X-linked Kx blood group related 5	-0.628614	3.08782	-1.84993	0.0772185	0.999941	-4.40533
ENSMUSG00000040263	Klhdc4	kelch domain containing 4	-0.405451	6.77421	-1.84868	0.0774058	0.999941	-4.40568
ENSMUSG00000029313	Aff1	AF4/FMR2 family, member 1	-0.29004	8.77128	-1.84863	0.0774135	0.999941	-4.40569
ENSMUSG00000033082	Clec1a	C-type lectin domain family 1, member a	-0.559549	4.29327	-1.84829	0.0774641	0.999941	-4.40579
ENSMUSG00000039473	Ubn1	ubinuclein 1	-0.290462	6.72766	-1.84823	0.077473	0.999941	-4.4058
ENSMUSG00000092130	D030025P21Rik	RIKEN cDNA D030025P21 gene	0.782688	5.37765	1.84688	0.0776752	0.999941	-4.40618
ENSMUSG00000024184	Pdia2	protein disulfide isomerase associated 2	0.349039	3.07952	1.8456	0.0778687	0.999941	-4.40654
ENSMUSG00000026430	Rassf5	Ras association (RalGDS/AF-6) domain family member 5	-0.661453	4.76373	-1.84491	0.0779721	0.999941	-4.40673
ENSMUSG00000000794	Kcnn3	potassium intermediate/small conductance calcium-activated channel, subfamily N, member 3	-0.670712	4.74234	-1.83841	0.0789561	0.999941	-4.40854
ENSMUSG00000029636	Wasf3	WASP family, member 3	-0.304542	5.46333	-1.83649	0.079249	0.999941	-4.40907
ENSMUSG00000067604	Nms	neuromedin S	0.281324	2.95051	1.83617	0.0792978	0.999941	-4.40916
ENSMUSG00000030209	Grin2b	glutamate receptor, ionotropic, NMDA2B (epsilon 2)	-0.447143	2.67815	-1.83586	0.0793459	0.999941	-4.40925
ENSMUSG00000035557	Krt17	keratin 17	1.02087	5.41745	1.83549	0.0794018	0.999941	-4.40935
ENSMUSG00000021259	Cyp46a1	cytochrome P450, family 46, subfamily a, polypeptide 1	-0.539559	3.03036	-1.8354	0.0794156	0.999941	-4.40937
ENSMUSG00000055109	Gm15155	predicted gene 15155	-0.270945	4.75488	-1.83527	0.0794362	0.999941	-4.40941
ENSMUSG00000033389	Arhgap44	Rho GTPase activating protein 44	0.443598	6.52431	1.83407	0.0796194	0.999941	-4.40974
ENSMUSG00000075192	Olfr1053	olfactory receptor 1053	0.378802	2.93078	1.83207	0.0799271	0.999941	-4.4103
ENSMUSG00000042425	Frmpd3	FERM and PDZ domain containing 3	0.581882	4.22154	1.82893	0.0804116	0.999941	-4.41117
ENSMUSG00000032690	Oas2	2'-5' oligoadenylate synthetase 2	0.710365	7.74568	1.82877	0.080437	0.999941	-4.41121
ENSMUSG00000029125	Stx18	syntaxin 18	-0.579387	7.34366	-1.82853	0.0804739	0.999941	-4.41128
ENSMUSG00000039106	Htr5a	5-hydroxytryptamine (serotonin) receptor 5A	0.41205	3.88775	1.82816	0.0805305	0.999941	-4.41138
ENSMUSG00000078719	Msmp	microseminoprotein, prostate associated	-0.378452	5.63288	-1.82783	0.0805817	0.999941	-4.41147
ENSMUSG00000058101	1700084J12Rik	RIKEN cDNA 1700084J12 gene	-0.348932	3.43772	-1.82738	0.0806513	0.999941	-4.4116
ENSMUSG00000028885	Smpdl3b	sphingomyelin phosphodiesterase, acid-like 3B	0.765622	6.39505	1.82532	0.0809719	0.999941	-4.41217
ENSMUSG00000096953	Gm26571	predicted gene, 26571	-0.35925	4.49066	-1.82528	0.0809776	0.999941	-4.41218
ENSMUSG00000028460	Sit1	suppression inducing transmembrane adaptor 1	0.315087	2.74514	1.82494	0.0810311	0.999941	-4.41227
ENSMUSG00000078768	Zfp566	zinc finger protein 566	-0.661803	4.44996	-1.82436	0.0811217	0.999941	-4.41243
ENSMUSG00000023021	Cers5	ceramide synthase 5	-0.297423	7.9463	-1.82425	0.0811389	0.999941	-4.41246
ENSMUSG00000001225	Slc26a3	solute carrier family 26, member 3	-0.369052	2.96764	-1.82186	0.0815122	0.999941	-4.41313
ENSMUSG00000037336	Mfsd2b	major facilitator superfamily domain containing 2B	0.486264	3.1435	1.82149	0.0815704	0.999941	-4.41323
ENSMUSG00000013539	Tango2	transport and golgi organization 2	0.357241	5.3082	1.82052	0.081722	0.999941	-4.4135
ENSMUSG00000048206	Dnajb8	DnaJ heat shock protein family (Hsp40) member B8	-0.380397	3.73157	-1.82003	0.0817986	0.999941	-4.41363
ENSMUSG00000038187	Btbd10	BTB (POZ) domain containing 10	-0.280552	6.54581	-1.81807	0.0821068	0.999941	-4.41417
ENSMUSG00000022469	Rapgef3	Rap guanine nucleotide exchange factor (GEF) 3	-0.44988	5.14948	-1.81802	0.0821152	0.999941	-4.41419
ENSMUSG00000019828	Grm1	glutamate receptor, metabotropic 1	0.308332	3.27778	1.81474	0.0826343	0.999941	-4.41509
ENSMUSG00000038582	Pptc7	PTC7 protein phosphatase homolog	0.280451	6.8078	1.81262	0.0829702	0.999941	-4.41568
ENSMUSG00000020605	Hs1bp3	HCLS1 binding protein 3	0.428219	5.26951	1.81242	0.0830014	0.999941	-4.41573
ENSMUSG00000025105	Bnc1	basonuclin 1	-0.683966	5.03098	-1.81029	0.0833408	0.999941	-4.41632
ENSMUSG00000030806	Stx1b	syntaxin 1B	-0.36678	3.09977	-1.80817	0.0836795	0.999941	-4.4169
ENSMUSG00000050945	Zfp438	zinc finger protein 438	0.52922	3.8834	1.80666	0.0839219	0.999941	-4.41732
ENSMUSG00000091898	Tnnc1	troponin C, cardiac/slow skeletal	-0.392309	3.88263	-1.8061	0.0840121	0.999941	-4.41747
ENSMUSG00000010538	Tsacc	TSSK6 activating co-chaperone	0.442217	5.52925	1.80524	0.0841512	0.999941	-4.41771
ENSMUSG00000096066	Pramel46	PRAME like 46	0.414409	2.80117	1.80311	0.0844932	0.999941	-4.4183
ENSMUSG00000073565	Prr16	proline rich 16	-0.529767	4.80037	-1.80029	0.0849505	0.999941	-4.41907
ENSMUSG00000053863	Mepe	matrix extracellular phosphoglycoprotein with ASARM motif (bone)	0.503038	2.97621	1.79934	0.0851049	0.999941	-4.41933
ENSMUSG00000021577	Sdha	succinate dehydrogenase complex, subunit A, flavoprotein (Fp)	0.244513	7.72922	1.79806	0.0853129	0.999941	-4.41969
ENSMUSG00000005131	4930550C14Rik	RIKEN cDNA 4930550C14 gene	-0.446307	4.4073	-1.79721	0.0854514	0.999941	-4.41992
ENSMUSG00000023336	Wfdc1	WAP four-disulfide core domain 1	-0.727862	6.22714	-1.79695	0.0854935	0.999941	-4.41999
ENSMUSG00000045034	Ankrd34b	ankyrin repeat domain 34B	0.410976	2.96061	1.79665	0.085543	0.999941	-4.42007
ENSMUSG00000094687	Defa25	defensin, alpha, 25	-0.371514	3.29992	-1.79535	0.0857558	0.999941	-4.42043
ENSMUSG00000039031	Arhgap18	Rho GTPase activating protein 18	-0.434452	7.08838	-1.79439	0.085913	0.999941	-4.42069
ENSMUSG00000090470	Prr23a3	proline rich 23A, member 3	0.374307	2.8582	1.79431	0.0859251	0.999941	-4.42071
ENSMUSG00000062012	Zfp13	zinc finger protein 13	-0.434256	5.61862	-1.7938	0.0860086	0.999941	-4.42085
ENSMUSG00000004567	Mcoln1	mucolipin 1	0.306433	7.92584	1.7937	0.0860248	0.999941	-4.42088
ENSMUSG00000022335	Zfat	zinc finger and AT hook domain containing	0.270447	5.67933	1.79302	0.0861371	0.999941	-4.42107
ENSMUSG00000029775	Klhdc10	kelch domain containing 10	-0.329436	6.1154	-1.7926	0.0862056	0.999941	-4.42118
ENSMUSG00000000531	Tamalin	trafficking regulator and scaffold protein tamalin	0.38722	7.45435	1.79237	0.0862443	0.999941	-4.42125
ENSMUSG00000032280	Tle3	transducin-like enhancer of split 3	-0.240032	9.62926	-1.7912	0.0864357	0.999941	-4.42157
ENSMUSG00000091695	Gm17669	predicted gene, 17669	0.25185	8.35084	1.79117	0.0864406	0.999941	-4.42157
ENSMUSG00000042249	Grk3	G protein-coupled receptor kinase 3	-0.404375	5.91247	-1.78976	0.0866743	0.999941	-4.42196
ENSMUSG00000080316	Spaca6	sperm acrosome associated 6	-0.504146	3.71619	-1.78862	0.0868629	0.999941	-4.42228
ENSMUSG00000071494	Olfr455	olfactory receptor 455	0.349814	2.9658	1.78802	0.0869617	0.999941	-4.42244
ENSMUSG00000024734	Zp1	zona pellucida glycoprotein 1	0.313652	3.63839	1.78742	0.0870604	0.999941	-4.4226
ENSMUSG00000051242	Pcdhb9	protocadherin beta 9	-0.462197	5.68431	-1.787	0.087131	0.999941	-4.42272
ENSMUSG00000038368	Focad	focadhesin	0.295817	5.3573	1.78523	0.087424	0.999941	-4.4232
ENSMUSG00000039194	Rlbp1	retinaldehyde binding protein 1	0.436829	2.64255	1.78321	0.087761	0.999941	-4.42376
ENSMUSG00000037025	Foxa2	forkhead box A2	-0.682353	6.31228	-1.78137	0.0880687	0.999941	-4.42426
ENSMUSG00000026024	Als2	alsin Rho guanine nucleotide exchange factor	0.296721	6.40194	1.78051	0.088213	0.999941	-4.42449
ENSMUSG00000032643	Fhl3	four and a half LIM domains 3	0.350523	6.71349	1.77929	0.0884179	0.999941	-4.42483
ENSMUSG00000074870	Cts3	cathepsin 3	-0.282717	3.33155	-1.77778	0.0886712	0.999941	-4.42524
ENSMUSG00000027660	Skil	SKI-like	0.307941	8.46612	1.77766	0.0886908	0.999941	-4.42527
ENSMUSG00000044359	P2ry4	pyrimidinergic receptor P2Y, G-protein coupled, 4	-0.303404	3.90215	-1.77639	0.0889052	0.999941	-4.42562
ENSMUSG00000030493	Faap24	Fanconi anemia core complex associated protein 24	-0.444646	5.78235	-1.77589	0.0889896	0.999941	-4.42575
ENSMUSG00000061758	Akr1b10	aldo-keto reductase family 1, member B10 (aldose reductase)	0.32995	7.84494	1.77514	0.0891171	0.999941	-4.42596
ENSMUSG00000002210	Smg9	SMG9 nonsense mediated mRNA decay factor	-0.277368	5.55296	-1.7743	0.0892584	0.999941	-4.42619
ENSMUSG00000036123	Slc9a3	solute carrier family 9 (sodium/hydrogen exchanger), member 3	-0.484823	3.04465	-1.77425	0.0892668	0.999941	-4.4262
ENSMUSG00000029361	Nos1	nitric oxide synthase 1, neuronal	-0.305658	3.6812	-1.77413	0.0892879	0.999941	-4.42623
ENSMUSG00000023393	Slc17a9	solute carrier family 17, member 9	-0.643527	4.15215	-1.77404	0.0893023	0.999941	-4.42626
ENSMUSG00000059486	Kbtbd2	kelch repeat and BTB (POZ) domain containing 2	0.264876	7.44475	1.77352	0.0893907	0.999941	-4.4264
ENSMUSG00000079550	Mpp4	membrane protein, palmitoylated 4 (MAGUK p55 subfamily member 4)	0.295834	2.99316	1.77246	0.0895699	0.999941	-4.42669
ENSMUSG00000023923	Tbc1d5	TBC1 domain family, member 5	0.284514	7.01217	1.76911	0.0901404	0.999941	-4.4276
ENSMUSG00000006095	Tbcb	tubulin folding cofactor B	-0.232163	7.55829	-1.76886	0.0901836	0.999941	-4.42767
ENSMUSG00000057777	Mab21l2	mab-21-like 2	0.30519	2.78222	1.76832	0.0902764	0.999941	-4.42782
ENSMUSG00000045064	Zc2hc1c	zinc finger, C2HC-type containing 1C	-0.451957	4.95169	-1.76791	0.0903456	0.999941	-4.42793
ENSMUSG00000047517	Dmbt1	deleted in malignant brain tumors 1	1.89027	5.74201	1.76746	0.0904236	0.999941	-4.42805
ENSMUSG00000047242	Taf9b	TATA-box binding protein associated factor 9B	-0.484797	6.20756	-1.76625	0.0906298	0.999941	-4.42838
ENSMUSG00000060550	H2-Q7	histocompatibility 2, Q region locus 7	0.446228	7.94307	1.76622	0.0906358	0.999941	-4.42839
ENSMUSG00000026822	Lcn2	lipocalin 2	0.449093	12.7486	1.76539	0.0907786	0.999941	-4.42861
ENSMUSG00000049307	Fut4	fucosyltransferase 4	0.537172	4.68588	1.76512	0.0908239	0.999941	-4.42869
ENSMUSG00000031494	Cd209a	CD209a antigen	0.617183	4.26798	1.76512	0.0908248	0.999941	-4.42869
ENSMUSG00000090206	Tepp	testis, prostate and placenta expressed	-0.246409	4.261	-1.76425	0.0909737	0.999941	-4.42892
ENSMUSG00000044231	Nhlrc1	NHL repeat containing 1	-0.434988	3.67494	-1.76392	0.0910306	0.999941	-4.42901
ENSMUSG00000017588	Krt27	keratin 27	0.350125	2.70504	1.76234	0.0913026	0.999941	-4.42944
ENSMUSG00000056019	Zfp709	zinc finger protein 709	-0.481695	2.68763	-1.76222	0.0913236	0.999941	-4.42947
ENSMUSG00000029828	4921507P07Rik	RIKEN cDNA 4921507P07 gene	0.515755	3.90448	1.76206	0.0913508	0.999941	-4.42952
ENSMUSG00000024386	Proc	protein C	-0.365019	3.82985	-1.76126	0.0914896	0.999941	-4.42973
ENSMUSG00000053799	Exoc6	exocyst complex component 6	0.359339	6.02133	1.7612	0.0915	0.999941	-4.42975
ENSMUSG00000022361	Zhx1	zinc fingers and homeoboxes 1	-0.429392	6.65097	-1.76116	0.0915071	0.999941	-4.42976
ENSMUSG00000096607	7530416G11Rik	RIKEN cDNA 7530416G11 gene	-0.262013	4.49647	-1.7611	0.091517	0.999941	-4.42978
ENSMUSG00000063063	Ctnna2	catenin (cadherin associated protein), alpha 2	0.294579	2.83763	1.75964	0.0917699	0.999941	-4.43017
ENSMUSG00000063661	Krt73	keratin 73	-0.322874	2.91889	-1.75963	0.0917724	0.999941	-4.43018
ENSMUSG00000023964	Calcr	calcitonin receptor	-0.347372	2.9038	-1.75947	0.0918002	0.999941	-4.43022
ENSMUSG00000036114	Rpp25l	ribonuclease P/MRP 25 subunit-like	-0.39301	5.12084	-1.7586	0.0919516	0.999941	-4.43046
ENSMUSG00000039148	Sart1	squamous cell carcinoma antigen recognized by T cells 1	-0.228478	6.7828	-1.75849	0.0919691	0.999941	-4.43049
ENSMUSG00000096433	Zfp994	zinc finger protein 994	-0.404742	4.47863	-1.75837	0.091991	0.999941	-4.43052
ENSMUSG00000032009	Sesn3	sestrin 3	-0.411695	8.3659	-1.75768	0.0921112	0.999941	-4.43071
ENSMUSG00000029576	Radil	Ras association and DIL domains	-0.564776	5.52654	-1.7573	0.0921771	0.999941	-4.43081
ENSMUSG00000035486	Plk5	polo like kinase 5	-0.320434	3.30297	-1.75606	0.092393	0.999941	-4.43115
ENSMUSG00000092528	Nlrp1c-ps	NLR family, pyrin domain containing 1C, pseudogene	0.478368	3.38608	1.75605	0.0923946	0.999941	-4.43115
ENSMUSG00000074203	G430095P16Rik	RIKEN cDNA G430095P16 gene	0.430048	3.34811	1.75532	0.0925211	0.999941	-4.43134
ENSMUSG00000047861	Foxi1	forkhead box I1	0.339836	3.42028	1.75465	0.092639	0.999941	-4.43153
ENSMUSG00000042807	Hecw2	HECT, C2 and WW domain containing E3 ubiquitin protein ligase 2	-0.428925	4.07565	-1.75351	0.0928385	0.999941	-4.43184
ENSMUSG00000075122	Cd80	CD80 antigen	0.864691	4.88802	1.75299	0.0929297	0.999941	-4.43198
ENSMUSG00000046794	Ppp1r3b	protein phosphatase 1, regulatory subunit 3B	0.653108	6.6174	1.75282	0.0929589	0.999941	-4.43202
ENSMUSG00000016262	Sertad4	SERTA domain containing 4	0.487665	5.5002	1.75252	0.0930113	0.999941	-4.4321
ENSMUSG00000038957	Edc3	enhancer of mRNA decapping 3	-0.2377	7.24145	-1.75231	0.0930493	0.999941	-4.43216
ENSMUSG00000023791	Pigx	phosphatidylinositol glycan anchor biosynthesis, class X	-0.213665	7.55631	-1.75083	0.0933084	0.999941	-4.43256
ENSMUSG00000047228	A2ml1	alpha-2-macroglobulin like 1	-1.62406	4.79444	-1.74669	0.0940388	0.999941	-4.43368
ENSMUSG00000015890	Amdhd1	amidohydrolase domain containing 1	-0.523036	3.7712	-1.74582	0.094194	0.999941	-4.43392
ENSMUSG00000034452	Slc24a1	solute carrier family 24 (sodium/potassium/calcium exchanger), member 1	-0.488207	3.12049	-1.74571	0.0942125	0.999941	-4.43395
ENSMUSG00000037855	Zfp365	zinc finger protein 365	-0.478138	4.69418	-1.74546	0.0942567	0.999941	-4.43401
ENSMUSG00000045282	Tmem86b	transmembrane protein 86B	-0.464765	3.11267	-1.74503	0.0943327	0.999941	-4.43413
ENSMUSG00000031273	Col4a6	collagen, type IV, alpha 6	-0.385446	4.66424	-1.74409	0.0945005	0.999941	-4.43438
ENSMUSG00000024687	Osbp	oxysterol binding protein	-0.199423	8.10992	-1.74389	0.0945362	0.999941	-4.43444
ENSMUSG00000031952	Chst5	carbohydrate (N-acetylglucosamine 6-O) sulfotransferase 5	0.444671	2.4358	1.74213	0.0948495	0.999941	-4.43491
ENSMUSG00000032489	Kif9	kinesin family member 9	-0.430529	3.30899	-1.74151	0.0949607	0.999941	-4.43508
ENSMUSG00000018554	Ybx2	Y box protein 2	0.373716	3.28526	1.74108	0.0950378	0.999941	-4.4352
ENSMUSG00000074739	Gm10750	predicted gene 10750	-0.298983	3.05315	-1.74052	0.0951376	0.999941	-4.43535
ENSMUSG00000027525	Phactr3	phosphatase and actin regulator 3	-0.33698	4.18128	-1.74034	0.0951691	0.999941	-4.4354
ENSMUSG00000007833	Aldh16a1	aldehyde dehydrogenase 16 family, member A1	0.385246	6.21418	1.73945	0.095328	0.999941	-4.43563
ENSMUSG00000027871	Hsd3b1	hydroxy-delta-5-steroid dehydrogenase, 3 beta- and steroid delta-isomerase 1	-0.391649	2.92307	-1.73885	0.0954367	0.999941	-4.4358
ENSMUSG00000061894	Zscan20	zinc finger and SCAN domains 20	-0.364979	5.1766	-1.73807	0.0955754	0.999941	-4.43601
ENSMUSG00000078546	Zfp995	zinc finger protein 995	-0.341854	4.48677	-1.73795	0.0955972	0.999941	-4.43604
ENSMUSG00000045095	Magi1	membrane associated guanylate kinase, WW and PDZ domain containing 1	-0.273134	7.10213	-1.73685	0.095795	0.999941	-4.43634
ENSMUSG00000055818	A230083G16Rik	RIKEN cDNA A230083G16 gene	0.274636	3.36499	1.73574	0.0959956	0.999941	-4.43664
ENSMUSG00000061374	Fiz1	Flt3 interacting zinc finger protein 1	0.191665	8.8308	1.73483	0.0961582	0.999941	-4.43688
ENSMUSG00000031349	Nsdhl	NAD(P) dependent steroid dehydrogenase-like	0.725618	8.85154	1.73463	0.0961957	0.999941	-4.43693
ENSMUSG00000026585	Kifap3	kinesin-associated protein 3	-0.301225	6.82463	-1.7337	0.0963631	0.999941	-4.43718
ENSMUSG00000032719	Sbspon	somatomedin B and thrombospondin, type 1 domain containing	-0.684335	5.20564	-1.73336	0.0964253	0.999941	-4.43728
ENSMUSG00000028780	Sema3c	sema domain, immunoglobulin domain (Ig), short basic domain, secreted, (semaphorin) 3C	-0.453661	8.42679	-1.73246	0.0965884	0.999941	-4.43752
ENSMUSG00000061904	Slc25a3	solute carrier family 25 (mitochondrial carrier, phosphate carrier), member 3	0.178304	10.7063	1.7323	0.0966161	0.999941	-4.43756
ENSMUSG00000028271	Gtf2b	general transcription factor IIB	-0.234665	6.51208	-1.73226	0.0966229	0.999941	-4.43757
ENSMUSG00000048814	Lonrf2	LON peptidase N-terminal domain and ring finger 2	-0.515702	3.24358	-1.7318	0.0967067	0.999941	-4.43769
ENSMUSG00000048826	Dact2	dishevelled-binding antagonist of beta-catenin 2	-0.493491	6.66891	-1.73078	0.0968926	0.999941	-4.43797
ENSMUSG00000006050	Sra1	steroid receptor RNA activator 1	-0.235023	6.57303	-1.72985	0.0970621	0.999941	-4.43822
ENSMUSG00000026435	Slc45a3	solute carrier family 45, member 3	0.804067	6.68479	1.72916	0.0971862	0.999941	-4.4384
ENSMUSG00000022789	Dnm1l	dynamin 1-like	0.200878	8.9601	1.72868	0.0972738	0.999941	-4.43853
ENSMUSG00000053137	Mapk11	mitogen-activated protein kinase 11	0.603766	7.19735	1.72804	0.0973915	0.999941	-4.43871
ENSMUSG00000043987	Cep164	centrosomal protein 164	-0.356402	5.70268	-1.72779	0.0974369	0.999941	-4.43877
ENSMUSG00000043850	Clrn1	clarin 1	0.408032	2.63395	1.72715	0.0975541	0.999941	-4.43895
ENSMUSG00000038860	Garnl3	GTPase activating RANGAP domain-like 3	0.529928	4.13501	1.72675	0.0976268	0.999941	-4.43905
ENSMUSG00000034621	Gpatch8	G patch domain containing 8	-0.34098	6.27302	-1.72636	0.0976975	0.999941	-4.43916
ENSMUSG00000021432	Slc35b3	solute carrier family 35, member B3	-0.276064	6.51953	-1.72599	0.0977652	0.999941	-4.43926
ENSMUSG00000031805	Jak3	Janus kinase 3	0.444787	7.70767	1.72592	0.0977778	0.999941	-4.43927
ENSMUSG00000071533	Pcnp	PEST proteolytic signal containing nuclear protein	-0.188535	9.67385	-1.72569	0.0978206	0.999941	-4.43934
ENSMUSG00000001052	Sec24b	Sec24 related gene family, member B (S. cerevisiae)	0.335691	8.28903	1.72481	0.0979813	0.999941	-4.43957
ENSMUSG00000021756	Il6st	interleukin 6 signal transducer	-0.316134	9.48984	-1.72456	0.0980273	0.999941	-4.43964
ENSMUSG00000002949	Timm44	translocase of inner mitochondrial membrane 44	0.288638	8.12678	1.72393	0.0981432	0.999941	-4.43981
ENSMUSG00000017417	Plxdc1	plexin domain containing 1	0.777402	5.00287	1.72381	0.098166	0.999941	-4.43984
ENSMUSG00000027317	Ppp1r14d	protein phosphatase 1, regulatory inhibitor subunit 14D	1.0636	4.42559	1.7235	0.0982216	0.999941	-4.43992
ENSMUSG00000050957	Insl6	insulin-like 6	0.52527	5.95114	1.7232	0.0982781	0.999941	-4.44001
ENSMUSG00000025429	Pstpip2	proline-serine-threonine phosphatase-interacting protein 2	0.912597	6.46636	1.72311	0.0982932	0.999941	-4.44003
ENSMUSG00000004535	Tax1bp1	Tax1 (human T cell leukemia virus type I) binding protein 1	0.257425	8.88073	1.72212	0.0984751	0.999941	-4.44029
ENSMUSG00000040751	Lat2	linker for activation of T cells family, member 2	-0.400755	4.23882	-1.72152	0.0985864	0.999941	-4.44045
ENSMUSG00000032702	Kank1	KN motif and ankyrin repeat domains 1	-0.303211	7.22233	-1.72072	0.098735	0.999941	-4.44067
ENSMUSG00000003072	Atp5d	ATP synthase, H+ transporting, mitochondrial F1 complex, delta subunit	0.240678	10.7875	1.71877	0.0990944	0.999941	-4.44119
ENSMUSG00000026616	Cr2	complement receptor 2	-0.277532	3.20736	-1.71843	0.0991581	0.999941	-4.44128
ENSMUSG00000014609	Chrne	cholinergic receptor, nicotinic, epsilon polypeptide	0.442042	2.81263	1.71789	0.0992585	0.999941	-4.44143
ENSMUSG00000055704	Gm9978	predicted gene 9978	-0.301035	3.5765	-1.71777	0.0992801	0.999941	-4.44146
ENSMUSG00000024896	Minpp1	multiple inositol polyphosphate histidine phosphatase 1	-0.256413	6.90428	-1.71687	0.0994464	0.999941	-4.4417
ENSMUSG00000022359	Wdyhv1	WDYHV motif containing 1	0.379228	6.84016	1.71649	0.0995167	0.999941	-4.4418
ENSMUSG00000006335	Tfpt	TCF3 (E2A) fusion partner	-0.238841	6.89373	-1.71565	0.0996729	0.999941	-4.44203
ENSMUSG00000053119	Chmp3	charged multivesicular body protein 3	-0.223529	7.53285	-1.71536	0.0997281	0.999941	-4.4421
ENSMUSG00000024527	Afg3l2	AFG3-like AAA ATPase 2	0.247844	7.97831	1.7149	0.099813	0.999941	-4.44223
ENSMUSG00000026420	Il24	interleukin 24	0.742644	4.52519	1.71453	0.0998819	0.999941	-4.44233
ENSMUSG00000052921	Arhgef15	Rho guanine nucleotide exchange factor (GEF) 15	-0.39507	5.23488	-1.71431	0.0999239	0.999941	-4.44239
ENSMUSG00000058351	Smim4	small integral membrane protein 4	-0.275423	5.97979	-1.71389	0.100002	0.999941	-4.4425
ENSMUSG00000019143	Hars2	histidyl-tRNA synthetase 2	-0.320663	5.76624	-1.71339	0.100096	0.999941	-4.44263
ENSMUSG00000036661	Dennd3	DENN/MADD domain containing 3	-0.461592	4.59935	-1.71331	0.10011	0.999941	-4.44265
ENSMUSG00000035390	Brsk1	BR serine/threonine kinase 1	-0.544126	4.90248	-1.71329	0.100113	0.999941	-4.44266
ENSMUSG00000078786	BC024978	cDNA sequence BC024978	-0.364679	5.72303	-1.71328	0.100115	0.999941	-4.44266
ENSMUSG00000054893	Zfp667	zinc finger protein 667	0.476205	5.7047	1.71222	0.100314	0.999941	-4.44294
ENSMUSG00000053461	Hhipl2	hedgehog interacting protein-like 2	-0.278838	3.52667	-1.71221	0.100315	0.999941	-4.44294
ENSMUSG00000091198	Gm5218	predicted gene 5218	0.268217	9.2333	1.71128	0.10049	0.999941	-4.4432
ENSMUSG00000021303	Gng4	guanine nucleotide binding protein (G protein), gamma 4	-0.366412	5.1522	-1.71069	0.1006	0.999941	-4.44335
ENSMUSG00000031776	Arl2bp	ADP-ribosylation factor-like 2 binding protein	-0.308575	8.81533	-1.71036	0.100661	0.999941	-4.44344
ENSMUSG00000005225	Plekha8	pleckstrin homology domain containing, family A (phosphoinositide binding specific) member 8	-0.387191	5.98611	-1.70963	0.1008	0.999941	-4.44364
ENSMUSG00000033355	Rtp4	receptor transporter protein 4	0.518154	7.16255	1.70934	0.100854	0.999941	-4.44371
ENSMUSG00000023262	Acy1	aminoacylase 1	0.375795	5.71447	1.7074	0.101218	0.999941	-4.44423
ENSMUSG00000025130	P4hb	prolyl 4-hydroxylase, beta polypeptide	-0.259052	10.1822	-1.70705	0.101284	0.999941	-4.44432
ENSMUSG00000073407	Gm6034	predicted gene 6034	0.369046	3.73938	1.70653	0.101383	0.999941	-4.44446
ENSMUSG00000039691	Tspan10	tetraspanin 10	-0.369994	2.75091	-1.70646	0.101395	0.999941	-4.44448
ENSMUSG00000093661	Eif4e3	eukaryotic translation initiation factor 4E member 3	-0.354955	6.49608	-1.70641	0.101405	0.999941	-4.44449
ENSMUSG00000015452	Ager	advanced glycosylation end product-specific receptor	0.480856	4.02802	1.70585	0.10151	0.999941	-4.44464
ENSMUSG00000045341	Olfr167	olfactory receptor 167	-0.424004	3.34573	-1.70571	0.101538	0.999941	-4.44468
ENSMUSG00000052276	Ostn	osteocrin	-0.341223	3.57961	-1.70522	0.10163	0.999941	-4.44481
ENSMUSG00000091649	Phf11b	PHD finger protein 11B	0.578485	6.2999	1.70469	0.101731	0.999941	-4.44495
ENSMUSG00000066141	Gm11232	predicted gene 11232	-0.28787	3.63806	-1.70432	0.1018	0.999941	-4.44505
ENSMUSG00000033819	Ppp1r16a	protein phosphatase 1, regulatory subunit 16A	-0.301715	5.60552	-1.7039	0.101879	0.999941	-4.44516
ENSMUSG00000042901	Aida	axin interactor, dorsalization associated	0.249257	7.92322	1.70185	0.10227	0.999941	-4.44571
ENSMUSG00000062464	Cyp4f37	cytochrome P450, family 4, subfamily f, polypeptide 37	-0.310916	4.41381	-1.70082	0.102465	0.999941	-4.44598
ENSMUSG00000062329	Cytl1	cytokine-like 1	-0.86717	4.11008	-1.69888	0.102835	0.999941	-4.4465
ENSMUSG00000097169	Gm26661	predicted gene, 26661	-0.47618	3.24218	-1.69875	0.102861	0.999941	-4.44653
ENSMUSG00000049092	Gpr137c	G protein-coupled receptor 137C	0.273806	4.7464	1.69778	0.103046	0.999941	-4.44679
ENSMUSG00000027796	Smad9	SMAD family member 9	-0.544124	2.8046	-1.69702	0.103191	0.999941	-4.44699
ENSMUSG00000026679	Enkur	enkurin, TRPC channel interacting protein	-0.731004	3.42936	-1.69698	0.1032	0.999941	-4.447
ENSMUSG00000028331	Trmo	tRNA methyltransferase O	0.310978	4.63856	1.69516	0.103548	0.999941	-4.44749
ENSMUSG00000004815	Dgkq	diacylglycerol kinase, theta	-0.450102	4.54206	-1.6951	0.103559	0.999941	-4.4475
ENSMUSG00000083649	Rasl2-9	RAS-like, family 2, locus 9	0.329736	3.70571	1.69415	0.103742	0.999941	-4.44775
ENSMUSG00000038976	Ppp1r9b	protein phosphatase 1, regulatory subunit 9B	-0.353427	8.12842	-1.69231	0.104097	0.999941	-4.44824
ENSMUSG00000096481	Gm3250	predicted gene 3250	-0.395132	3.45123	-1.69185	0.104185	0.999941	-4.44836
ENSMUSG00000031749	St3gal2	ST3 beta-galactoside alpha-2,3-sialyltransferase 2	-0.361792	5.50756	-1.69101	0.104348	0.999941	-4.44859
ENSMUSG00000019362	D8Ertd738e	DNA segment, Chr 8, ERATO Doi 738, expressed	-0.190502	8.62173	-1.69086	0.104377	0.999941	-4.44863
ENSMUSG00000023279	Bmp15	bone morphogenetic protein 15	0.402392	3.17448	1.6907	0.104408	0.999941	-4.44867
ENSMUSG00000020312	Shc2	SHC (Src homology 2 domain containing) transforming protein 2	-0.659199	4.86637	-1.69062	0.104424	0.999941	-4.44869
ENSMUSG00000089682	Bcl2l2	BCL2-like 2	-0.272306	6.0982	-1.69018	0.104509	0.999941	-4.44881
ENSMUSG00000029847	Slc23a4	solute carrier family 23 member 4	0.944214	5.27944	1.69	0.104543	0.999941	-4.44885
ENSMUSG00000025545	Clybl	citrate lyase beta like	0.522122	7.51797	1.68922	0.104695	0.999941	-4.44906
ENSMUSG00000062154	Tex33	testis expressed 33	-0.338605	3.01545	-1.68843	0.104849	0.999941	-4.44927
ENSMUSG00000027765	P2ry1	purinergic receptor P2Y, G-protein coupled 1	-0.650603	4.65052	-1.68764	0.105001	0.999941	-4.44948
ENSMUSG00000035773	Kiss1r	KISS1 receptor	0.491952	3.95373	1.68602	0.105317	0.999941	-4.44991
ENSMUSG00000053963	Stum	mechanosensory transduction mediator	-0.445589	2.62974	-1.68502	0.105513	0.999941	-4.45018
ENSMUSG00000034157	Cipc	CLOCK interacting protein, circadian	-0.330627	6.75523	-1.68497	0.105522	0.999941	-4.45019
ENSMUSG00000002104	Rapsn	receptor-associated protein of the synapse	-0.357287	2.66982	-1.68489	0.105537	0.999941	-4.45021
ENSMUSG00000031631	Cfap97	cilia and flagella associated protein 97	-0.266591	6.41382	-1.68448	0.105617	0.999941	-4.45032
ENSMUSG00000034457	Eda2r	ectodysplasin A2 receptor	-0.647156	4.93751	-1.68404	0.105704	0.999941	-4.45043
ENSMUSG00000063177	Klk1b27	kallikrein 1-related peptidase b27	-0.551159	2.88666	-1.68212	0.10608	0.999941	-4.45094
ENSMUSG00000074454	Defb33	defensin beta 33	-0.463183	3.44868	-1.68212	0.106081	0.999941	-4.45094
ENSMUSG00000096727	Psmb9	proteasome (prosome, macropain) subunit, beta type 9 (large multifunctional peptidase 2)	0.410725	7.34266	1.6816	0.106183	0.999941	-4.45108
ENSMUSG00000003190	Bcl2l12	BCL2-like 12 (proline rich)	0.401538	5.44841	1.67986	0.106525	0.999941	-4.45154
ENSMUSG00000040936	Ulk4	unc-51-like kinase 4	-0.515994	3.58594	-1.67791	0.106909	0.999941	-4.45205
ENSMUSG00000021733	Slc4a7	solute carrier family 4, sodium bicarbonate cotransporter, member 7	0.326493	7.66787	1.67737	0.107016	0.999941	-4.4522
ENSMUSG00000055994	Nod2	nucleotide-binding oligomerization domain containing 2	1.148	5.21859	1.67689	0.107111	0.999941	-4.45232
ENSMUSG00000025783	4930412O13Rik	RIKEN cDNA 4930412O13 gene	-0.366033	2.80287	-1.67658	0.107171	0.999941	-4.4524
ENSMUSG00000020745	Pafah1b1	platelet-activating factor acetylhydrolase, isoform 1b, subunit 1	-0.194635	8.87499	-1.67507	0.107471	0.999941	-4.4528
ENSMUSG00000033644	Piwil2	piwi-like RNA-mediated gene silencing 2	0.332504	3.88376	1.67491	0.107503	0.999941	-4.45285
ENSMUSG00000022787	Wdr53	WD repeat domain 53	0.356053	5.13025	1.67486	0.107512	0.999941	-4.45286
ENSMUSG00000029440	Psmd9	proteasome (prosome, macropain) 26S subunit, non-ATPase, 9	-0.231089	7.01881	-1.67379	0.107724	0.999941	-4.45314
ENSMUSG00000068284	Usf3	upstream transcription factor family member 3	-0.203473	7.03943	-1.67332	0.107818	0.999941	-4.45326
ENSMUSG00000033826	Dnah8	dynein, axonemal, heavy chain 8	0.413823	2.5159	1.67305	0.107871	0.999941	-4.45333
ENSMUSG00000083929	Gm10600	predicted gene 10600	0.460565	3.39039	1.6729	0.107902	0.999941	-4.45338
ENSMUSG00000078627	Marchf10	membrane associated ring-CH-type finger 10	0.269107	4.16456	1.67279	0.107923	0.999941	-4.4534
ENSMUSG00000094910	D430019H16Rik	RIKEN cDNA D430019H16 gene	-0.544207	4.08953	-1.67235	0.108011	0.999941	-4.45352
ENSMUSG00000036067	Slc2a6	solute carrier family 2 (facilitated glucose transporter), member 6	0.915622	7.1423	1.6717	0.108141	0.999941	-4.45369
ENSMUSG00000029153	Ociad2	OCIA domain containing 2	0.432565	5.41667	1.67169	0.108143	0.999941	-4.45369
ENSMUSG00000025036	Sfxn2	sideroflexin 2	-0.446391	5.99798	-1.67161	0.108158	0.999941	-4.45371
ENSMUSG00000035266	Helq	helicase, POLQ-like	-0.591713	4.98816	-1.66941	0.108597	0.999941	-4.45429
ENSMUSG00000033382	Trappc8	trafficking protein particle complex 8	0.270564	6.46904	1.66923	0.108633	0.999941	-4.45434
ENSMUSG00000038718	Pbx3	pre B cell leukemia homeobox 3	-0.474686	6.54114	-1.66914	0.108652	0.999941	-4.45436
ENSMUSG00000027942	4933434E20Rik	RIKEN cDNA 4933434E20 gene	-0.181492	8.05872	-1.66903	0.108674	0.999941	-4.45439
ENSMUSG00000024747	Aldh1a7	aldehyde dehydrogenase family 1, subfamily A7	-0.795645	4.05553	-1.66818	0.108844	0.999941	-4.45462
ENSMUSG00000032595	Cdhr4	cadherin-related family member 4	-0.388056	3.6184	-1.6674	0.109	0.999941	-4.45482
ENSMUSG00000079808			0.318132	5.14758	1.66728	0.109024	0.999941	-4.45485
ENSMUSG00000019986	Ahi1	Abelson helper integration site 1	-0.248614	5.64279	-1.66692	0.109096	0.999941	-4.45495
ENSMUSG00000001175	Calm1	calmodulin 1	-0.180588	10.0008	-1.66577	0.109328	0.999941	-4.45525
ENSMUSG00000032357	Tinag	tubulointerstitial nephritis antigen	-0.598512	3.75314	-1.66564	0.109353	0.999941	-4.45528
ENSMUSG00000033032	Afap1l1	actin filament associated protein 1-like 1	-0.604432	5.84589	-1.66554	0.109374	0.999941	-4.45531
ENSMUSG00000090071	Cdk5r2	cyclin-dependent kinase 5, regulatory subunit 2 (p39)	-0.361767	2.91118	-1.6655	0.109382	0.999941	-4.45532
ENSMUSG00000076438	Oxct2b	3-oxoacid CoA transferase 2B	-0.362638	3.78918	-1.6642	0.109645	0.999941	-4.45566
ENSMUSG00000026000	Lancl1	LanC (bacterial lantibiotic synthetase component C)-like 1	-0.361871	5.79436	-1.66132	0.110226	0.999941	-4.45642
ENSMUSG00000014873	Surf2	surfeit gene 2	-0.282622	7.15491	-1.66129	0.110232	0.999941	-4.45643
ENSMUSG00000042258	Isl1	ISL1 transcription factor, LIM/homeodomain	0.315519	3.28064	1.66042	0.110409	0.999941	-4.45666
ENSMUSG00000046991	Wdr27	WD repeat domain 27	0.395299	3.04313	1.66013	0.110468	0.999941	-4.45673
ENSMUSG00000021066	Atl1	atlastin GTPase 1	-0.438359	4.00141	-1.65972	0.110551	0.999941	-4.45684
ENSMUSG00000022680	Pdxdc1	pyridoxal-dependent decarboxylase domain containing 1	-0.230101	7.0901	-1.65844	0.11081	0.999941	-4.45717
ENSMUSG00000090266	Mettl23	methyltransferase like 23	-0.294729	6.11751	-1.65733	0.111037	0.999941	-4.45747
ENSMUSG00000034006	Slc66a2	solute carrier family 66 member 2	-0.287462	7.10434	-1.65656	0.111195	0.999941	-4.45767
ENSMUSG00000019775	Rgs17	regulator of G-protein signaling 17	-0.542896	2.89039	-1.65601	0.111306	0.999941	-4.45781
ENSMUSG00000035202	Lars2	leucyl-tRNA synthetase, mitochondrial	-0.327578	6.25225	-1.65582	0.111346	0.999941	-4.45786
ENSMUSG00000037254	Itih2	inter-alpha trypsin inhibitor, heavy chain 2	-0.325195	3.59968	-1.65494	0.111525	0.999941	-4.45809
ENSMUSG00000031823	Zdhhc7	zinc finger, DHHC domain containing 7	-0.250844	6.98566	-1.65431	0.111655	0.999941	-4.45826
ENSMUSG00000048834	Vstm2a	V-set and transmembrane domain containing 2A	-0.922086	4.05019	-1.65427	0.111662	0.999941	-4.45827
ENSMUSG00000032492	Pth1r	parathyroid hormone 1 receptor	-0.835395	5.99513	-1.65235	0.112057	0.999941	-4.45877
ENSMUSG00000035376	Hacd2	3-hydroxyacyl-CoA dehydratase 2	0.365736	9.03656	1.65229	0.112068	0.999941	-4.45878
ENSMUSG00000045326	Fndc7	fibronectin type III domain containing 7	-0.50279	4.45915	-1.65109	0.112315	0.999941	-4.4591
ENSMUSG00000027919	Lce1g	late cornified envelope 1G	-0.381564	4.33843	-1.65066	0.112403	0.999941	-4.45921
ENSMUSG00000050910	Cdr2l	cerebellar degeneration-related protein 2-like	-0.740046	4.92133	-1.65066	0.112404	0.999941	-4.45921
ENSMUSG00000099579	1700120K04Rik	RIKEN cDNA 1700120K04 gene	-0.419649	2.75267	-1.64994	0.112552	0.999941	-4.4594
ENSMUSG00000032839	Trpc1	transient receptor potential cation channel, subfamily C, member 1	-0.40228	4.22796	-1.64914	0.112717	0.999941	-4.45961
ENSMUSG00000059022	Kcp	kielin/chordin-like protein	0.370382	4.00413	1.64891	0.112765	0.999941	-4.45967
ENSMUSG00000034584	Exph5	exophilin 5	-0.492572	3.79285	-1.64888	0.11277	0.999941	-4.45967
ENSMUSG00000079436	Kcnj13	potassium inwardly-rectifying channel, subfamily J, member 13	0.43244	2.95813	1.64732	0.113093	0.999941	-4.46008
ENSMUSG00000018581	Dnah11	dynein, axonemal, heavy chain 11	-0.390679	3.191	-1.64683	0.113195	0.999941	-4.46021
ENSMUSG00000037405	Icam1	intercellular adhesion molecule 1	0.737012	6.86549	1.64474	0.113628	0.999941	-4.46075
ENSMUSG00000037664	Cdkn1c	cyclin-dependent kinase inhibitor 1C (P57)	-0.613771	4.92619	-1.64448	0.113682	0.999941	-4.46082
ENSMUSG00000055430	Nap1l5	nucleosome assembly protein 1-like 5	-0.418232	3.20074	-1.64431	0.113717	0.999941	-4.46087
ENSMUSG00000035597	Prpf39	pre-mRNA processing factor 39	-0.256089	7.40637	-1.6442	0.113741	0.999941	-4.4609
ENSMUSG00000019906	Lin7a	lin-7 homolog A, crumbs cell polarity complex component	-0.48193	3.45019	-1.64343	0.113902	0.999941	-4.4611
ENSMUSG00000090408	Gm17402	predicted gene, 17402	-0.222552	9.96742	-1.64306	0.113978	0.999941	-4.46119
ENSMUSG00000005354	Txn2	thioredoxin 2	0.221402	8.51107	1.6425	0.114096	0.999941	-4.46134
ENSMUSG00000057715	A830018L16Rik	RIKEN cDNA A830018L16 gene	0.196763	2.88459	1.64157	0.114289	0.999941	-4.46158
ENSMUSG00000073482	Gm10517	predicted gene 10517	0.425381	2.94961	1.64098	0.114413	0.999941	-4.46174
ENSMUSG00000022451	Twf1	twinfilin actin binding protein 1	0.212092	8.74898	1.64075	0.11446	0.999941	-4.4618
ENSMUSG00000027896	Slc16a4	solute carrier family 16 (monocarboxylic acid transporters), member 4	-0.415696	4.79919	-1.64012	0.114593	0.999941	-4.46196
ENSMUSG00000023009	Nckap5l	NCK-associated protein 5-like	-0.425528	5.0301	-1.63981	0.114656	0.999941	-4.46204
ENSMUSG00000001504	Irx2	Iroquois homeobox 2	0.399275	3.10198	1.63964	0.114693	0.999941	-4.46208
ENSMUSG00000037235	Mxd4	Max dimerization protein 4	-0.323938	8.26934	-1.63933	0.114758	0.999941	-4.46217
ENSMUSG00000042106	Inka1	inka box actin regulator 1	-0.449536	4.38255	-1.63869	0.114891	0.999941	-4.46233
ENSMUSG00000014668	Chfr	checkpoint with forkhead and ring finger domains	-0.209445	7.86443	-1.63842	0.114949	0.999941	-4.4624
ENSMUSG00000050520	Cldn8	claudin 8	-0.979883	4.86341	-1.63817	0.115	0.999941	-4.46247
ENSMUSG00000013643	Lypd8	LY6/PLAUR domain containing 8	-0.931914	3.10631	-1.63806	0.115023	0.999941	-4.46249
ENSMUSG00000026950	Neb	nebulin	-0.628132	3.49916	-1.63802	0.115033	0.999941	-4.46251
ENSMUSG00000042625	Safb2	scaffold attachment factor B2	-0.273169	7.11559	-1.6379	0.115058	0.999941	-4.46254
ENSMUSG00000042558	Adprs	ADP-ribosylserine hydrolase	0.328573	6.13236	1.63785	0.115068	0.999941	-4.46255
ENSMUSG00000024172	St6gal2	beta galactoside alpha 2,6 sialyltransferase 2	-0.263549	4.8921	-1.63772	0.115095	0.999941	-4.46258
ENSMUSG00000028412	Slc44a1	solute carrier family 44, member 1	0.278806	8.93818	1.63571	0.115518	0.999941	-4.46311
ENSMUSG00000062995	Ica1	islet cell autoantigen 1	-0.328541	5.36155	-1.63527	0.115611	0.999941	-4.46322
ENSMUSG00000026655	Fam107b	family with sequence similarity 107, member B	-0.257878	7.9276	-1.63492	0.115684	0.999941	-4.46331
ENSMUSG00000031897	Psmb10	proteasome (prosome, macropain) subunit, beta type 10	0.452741	7.96129	1.63488	0.115693	0.999941	-4.46332
ENSMUSG00000090688	Vmn2r12	vomeronasal 2, receptor 12	-0.310432	2.73159	-1.63311	0.116067	0.999941	-4.46378
ENSMUSG00000027427	Polr3f	polymerase (RNA) III (DNA directed) polypeptide F	-0.291381	6.28687	-1.63174	0.116357	0.999941	-4.46414
ENSMUSG00000028756	Pink1	PTEN induced putative kinase 1	-0.368999	5.22181	-1.63139	0.116431	0.999941	-4.46423
ENSMUSG00000030178	Klra13-ps	killer cell lectin-like receptor subfamily A, member 13, pseudogene	0.470141	3.05829	1.63101	0.116512	0.999941	-4.46433
ENSMUSG00000041415	Dicer1	dicer 1, ribonuclease type III	-0.306797	6.9569	-1.63025	0.116674	0.999941	-4.46452
ENSMUSG00000015980	Lrrc27	leucine rich repeat containing 27	0.628399	4.15425	1.62947	0.116839	0.999941	-4.46473
ENSMUSG00000029439	Sfswap	splicing factor SWAP	-0.194224	7.66798	-1.62787	0.11718	0.999941	-4.46514
ENSMUSG00000032348	Gsta4	glutathione S-transferase, alpha 4	0.650578	8.62867	1.62733	0.117296	0.999941	-4.46528
ENSMUSG00000052012	Olfr796	olfactory receptor 796	0.320562	3.32682	1.62717	0.117329	0.999941	-4.46532
ENSMUSG00000031133	Arhgef6	Rac/Cdc42 guanine nucleotide exchange factor (GEF) 6	0.316738	6.55674	1.62674	0.117421	0.999941	-4.46543
ENSMUSG00000029417	Cxcl9	chemokine (C-X-C motif) ligand 9	-0.803928	4.70288	-1.62593	0.117595	0.999941	-4.46564
ENSMUSG00000021661	Ankra2	ankyrin repeat, family A (RFXANK-like), 2	-0.219959	6.46546	-1.62583	0.117617	0.999941	-4.46567
ENSMUSG00000059473	Olfr979	olfactory receptor 979	0.314343	2.76358	1.62575	0.117632	0.999941	-4.46569
ENSMUSG00000042557	Sin3a	transcriptional regulator, SIN3A (yeast)	0.232885	8.99575	1.62514	0.117764	0.999941	-4.46585
ENSMUSG00000049686	Orai1	ORAI calcium release-activated calcium modulator 1	0.425561	7.38908	1.62461	0.117877	0.999941	-4.46599
ENSMUSG00000004630	Pcp2	Purkinje cell protein 2 (L7)	0.306893	4.71708	1.62447	0.117908	0.999941	-4.46602
ENSMUSG00000001794	Capns1	calpain, small subunit 1	0.169154	11.4275	1.62042	0.118778	0.999941	-4.46707
ENSMUSG00000038023	Atp6v0a2	ATPase, H+ transporting, lysosomal V0 subunit A2	-0.222862	7.92422	-1.62023	0.118819	0.999941	-4.46712
ENSMUSG00000100916	Lhb	luteinizing hormone beta	0.522183	3.35028	1.61962	0.118952	0.999941	-4.46728
ENSMUSG00000070564	Ntn5	netrin 5	0.659339	4.01861	1.61879	0.119129	0.999941	-4.46749
ENSMUSG00000049036	Tmem121	transmembrane protein 121	-0.502747	3.23722	-1.61851	0.11919	0.999941	-4.46756
ENSMUSG00000021466	Ptch1	patched 1	-0.301554	6.4051	-1.6182	0.119258	0.999941	-4.46764
ENSMUSG00000001029	Icam2	intercellular adhesion molecule 2	0.476657	6.68421	1.61795	0.119312	0.999941	-4.46771
ENSMUSG00000035799	Twist1	twist basic helix-loop-helix transcription factor 1	-0.542261	4.50416	-1.61749	0.119412	0.999941	-4.46783
ENSMUSG00000027316	Gfra4	glial cell line derived neurotrophic factor family receptor alpha 4	-0.396717	4.53362	-1.61748	0.119413	0.999941	-4.46783
ENSMUSG00000046913	Olfr1451	olfactory receptor 1451	-0.313424	2.91196	-1.6173	0.119453	0.999941	-4.46787
ENSMUSG00000001657	Hoxc8	homeobox C8	-0.625082	3.67466	-1.61696	0.119525	0.999941	-4.46796
ENSMUSG00000060827	Olfr1193	olfactory receptor 1193	0.252596	2.8705	1.61646	0.119635	0.999941	-4.46809
ENSMUSG00000022827	Rabl3	RAB, member RAS oncogene family-like 3	0.256086	6.24443	1.61579	0.11978	0.999941	-4.46826
ENSMUSG00000045179	Sox3	SRY (sex determining region Y)-box 3	-0.402066	2.88999	-1.61505	0.119941	0.999941	-4.46845
ENSMUSG00000095817	Gm3238	predicted gene 3238	0.241898	4.89902	1.61501	0.11995	0.999941	-4.46846
ENSMUSG00000025872	Thoc3	THO complex 3	0.260628	7.90881	1.61473	0.120011	0.999941	-4.46854
ENSMUSG00000050901	Mtnr1b	melatonin receptor 1B	-0.331161	3.51219	-1.6147	0.120017	0.999941	-4.46854
ENSMUSG00000040423	Rc3h1	RING CCCH (C3H) domains 1	0.235347	9.18954	1.61454	0.120052	0.999941	-4.46859
ENSMUSG00000041354	Rgl2	ral guanine nucleotide dissociation stimulator-like 2	-0.206578	6.16241	-1.61231	0.120538	0.999941	-4.46916
ENSMUSG00000036282	Naa30	N(alpha)-acetyltransferase 30, NatC catalytic subunit	-0.207604	7.93312	-1.61217	0.120568	0.999941	-4.4692
ENSMUSG00000089857	Zfp882	zinc finger protein 882	-0.516589	4.93664	-1.61211	0.120582	0.999941	-4.46921
ENSMUSG00000091638	Vmn1r113	vomeronasal 1 receptor 113	0.25554	2.91548	1.61169	0.120674	0.999941	-4.46932
ENSMUSG00000030555	Ttc23	tetratricopeptide repeat domain 23	-0.31089	5.19685	-1.61121	0.120778	0.999941	-4.46944
ENSMUSG00000049691	Nkx3-2	NK3 homeobox 2	0.339714	3.04615	1.60852	0.121369	0.999941	-4.47014
ENSMUSG00000018899	Irf1	interferon regulatory factor 1	0.488077	8.85569	1.60822	0.121433	0.999941	-4.47021
ENSMUSG00000009549	Srp14	signal recognition particle 14	-0.173514	7.72147	-1.60801	0.12148	0.999941	-4.47027
ENSMUSG00000012123	Crybg2	crystallin beta-gamma domain containing 2	0.495282	4.75219	1.60742	0.12161	0.999941	-4.47042
ENSMUSG00000019979	Apaf1	apoptotic peptidase activating factor 1	0.282481	6.94126	1.60725	0.121648	0.999941	-4.47046
ENSMUSG00000110444	Gm10033	predicted gene 10033	-0.337694	5.08503	-1.60689	0.121726	0.999941	-4.47055
ENSMUSG00000033793	Atp6v1h	ATPase, H+ transporting, lysosomal V1 subunit H	-0.245705	7.30619	-1.60679	0.121749	0.999941	-4.47058
ENSMUSG00000013483	Card14	caspase recruitment domain family, member 14	-0.420695	4.0885	-1.60627	0.121862	0.999941	-4.47071
ENSMUSG00000036523	Greb1	gene regulated by estrogen in breast cancer protein	-0.575054	5.88083	-1.60625	0.121867	0.999941	-4.47072
ENSMUSG00000030788	Rnf141	ring finger protein 141	-0.38332	8.41688	-1.6057	0.12199	0.999941	-4.47086
ENSMUSG00000075600	Zc3h3	zinc finger CCCH type containing 3	0.25311	5.74366	1.60564	0.122002	0.999941	-4.47088
ENSMUSG00000090125	Pou3f1	POU domain, class 3, transcription factor 1	-0.344511	3.39641	-1.60553	0.122027	0.999941	-4.4709
ENSMUSG00000096597	Gm21886	predicted gene, 21886	0.299801	2.92129	1.6013	0.122963	0.999941	-4.47199
ENSMUSG00000054117	Zdhhc25	zinc finger, DHHC domain containing 25	0.367284	2.86041	1.60104	0.123021	0.999941	-4.47206
ENSMUSG00000074768	Bhmt	betaine-homocysteine methyltransferase	0.343418	2.61485	1.60082	0.123069	0.999941	-4.47211
ENSMUSG00000073609	D2hgdh	D-2-hydroxyglutarate dehydrogenase	0.337484	5.52907	1.60064	0.123109	0.999941	-4.47216
ENSMUSG00000033222	Ttf2	transcription termination factor, RNA polymerase II	-0.406341	5.36535	-1.59984	0.123287	0.999941	-4.47236
ENSMUSG00000073490	Ifi207	interferon activated gene 207	0.50486	7.3068	1.59954	0.123354	0.999941	-4.47244
ENSMUSG00000026707	Nsun6	NOL1/NOP2/Sun domain family member 6	-0.267838	4.54327	-1.59952	0.123358	0.999941	-4.47245
ENSMUSG00000026740	Dnajc1	DnaJ heat shock protein family (Hsp40) member C1	-0.216564	7.51513	-1.59893	0.12349	0.999941	-4.4726
ENSMUSG00000022124	Fbxl3	F-box and leucine-rich repeat protein 3	0.213385	7.95874	1.59878	0.123522	0.999941	-4.47263
ENSMUSG00000074647	Fam83c	family with sequence similarity 83, member C	0.95766	4.03903	1.59875	0.123531	0.999941	-4.47264
ENSMUSG00000017830	Dhx58	DEXH (Asp-Glu-X-His) box polypeptide 58	0.592915	7.40125	1.59859	0.123564	0.999941	-4.47268
ENSMUSG00000051403	Ppp1r37	protein phosphatase 1, regulatory subunit 37	-0.284185	6.95987	-1.59828	0.123634	0.999941	-4.47276
ENSMUSG00000037148	Arhgap10	Rho GTPase activating protein 10	-0.455751	6.34563	-1.59796	0.123705	0.999941	-4.47284
ENSMUSG00000037463	Fbxo27	F-box protein 27	0.410179	4.27756	1.59757	0.123793	0.999941	-4.47295
ENSMUSG00000031706	Rfx1	regulatory factor X, 1 (influences HLA class II expression)	0.22722	5.97303	1.59655	0.124021	0.999941	-4.47321
ENSMUSG00000032066	Bco2	beta-carotene oxygenase 2	0.541821	3.93132	1.59639	0.124057	0.999941	-4.47325
ENSMUSG00000091277	Gm1818	predicted gene 1818	0.269089	7.02959	1.59625	0.124087	0.999941	-4.47328
ENSMUSG00000029047	Pex10	peroxisomal biogenesis factor 10	0.379798	4.52284	1.59603	0.124138	0.999941	-4.47334
ENSMUSG00000020405	Fabp6	fatty acid binding protein 6	0.554365	3.64122	1.59581	0.124186	0.999941	-4.4734
ENSMUSG00000022542	Septin12	septin 12	-0.350247	2.66406	-1.59455	0.124469	0.999941	-4.47372
ENSMUSG00000034189	Hsdl1	hydroxysteroid dehydrogenase like 1	-0.339178	5.5274	-1.59419	0.124549	0.999941	-4.47381
ENSMUSG00000019787	Trdn	triadin	-0.798416	3.84237	-1.59265	0.124896	0.999941	-4.47421
ENSMUSG00000033871	Ppargc1b	peroxisome proliferative activated receptor, gamma, coactivator 1 beta	0.345779	6.52599	1.5924	0.124951	0.999941	-4.47427
ENSMUSG00000042688	Mapk6	mitogen-activated protein kinase 6	0.355521	6.62337	1.59176	0.125096	0.999941	-4.47443
ENSMUSG00000053442	4930597O21Rik	RIKEN cDNA 4930597O21 gene	-0.360752	3.65706	-1.59162	0.125127	0.999941	-4.47447
ENSMUSG00000000248	Clec2g	C-type lectin domain family 2, member g	0.283534	5.54285	1.59149	0.125157	0.999941	-4.4745
ENSMUSG00000037907	Ankrd13b	ankyrin repeat domain 13b	0.283131	6.70227	1.59109	0.125247	0.999941	-4.4746
ENSMUSG00000024842	Cabp4	calcium binding protein 4	-0.281239	3.3797	-1.59103	0.12526	0.999941	-4.47462
ENSMUSG00000002279	Lmf1	lipase maturation factor 1	0.326206	7.44705	1.59056	0.125367	0.999941	-4.47474
ENSMUSG00000067064	Olfr1416	olfactory receptor 1416	-0.310591	4.04939	-1.58999	0.125495	0.999941	-4.47488
ENSMUSG00000063260	Syt10	synaptotagmin X	-0.464562	3.23466	-1.58977	0.125543	0.999941	-4.47494
ENSMUSG00000018479	1700125H20Rik	RIKEN cDNA 1700125H20 gene	0.417569	3.2607	1.58968	0.125564	0.999941	-4.47496
ENSMUSG00000016386	Mpped2	metallophosphoesterase domain containing 2	-0.501575	4.0385	-1.58942	0.125624	0.999941	-4.47503
ENSMUSG00000031734	Irx3	Iroquois related homeobox 3	0.300615	5.18632	1.58922	0.125669	0.999941	-4.47508
ENSMUSG00000074445	Sprr2a3	small proline-rich protein 2A3	1.3684	9.57592	1.58895	0.12573	0.999941	-4.47515
ENSMUSG00000033065	Pfkm	phosphofructokinase, muscle	-0.32917	6.00178	-1.58894	0.125733	0.999941	-4.47515
ENSMUSG00000001666	Ddt	D-dopachrome tautomerase	-0.250211	7.01779	-1.58772	0.126009	0.999941	-4.47546
ENSMUSG00000031600	Vps37a	vacuolar protein sorting 37A	0.249047	7.90267	1.5869	0.126194	0.999941	-4.47567
ENSMUSG00000034403	Pja1	praja ring finger ubiquitin ligase 1	-0.21272	7.2055	-1.58626	0.126338	0.999941	-4.47583
ENSMUSG00000055424	Gm9970	predicted gene 9970	0.226731	4.43987	1.58469	0.126696	0.999941	-4.47623
ENSMUSG00000109564	Muc16	mucin 16	-0.653957	3.52468	-1.58412	0.126827	0.999941	-4.47638
ENSMUSG00000049038	Mterf2	mitochondrial transcription termination factor 2	-0.458301	3.62782	-1.58372	0.126917	0.999941	-4.47648
ENSMUSG00000073555	Gm4951	predicted gene 4951	0.688216	4.84279	1.58334	0.127005	0.999941	-4.47658
ENSMUSG00000020091	Eif4ebp2	eukaryotic translation initiation factor 4E binding protein 2	-0.263211	8.08149	-1.58208	0.127291	0.999941	-4.4769
ENSMUSG00000040250	Ints13	integrator complex subunit 13	-0.274676	6.95142	-1.58186	0.127341	0.999941	-4.47695
ENSMUSG00000038327	Serpinb9f	serine (or cysteine) peptidase inhibitor, clade B, member 9f	-0.514858	2.73086	-1.58144	0.127437	0.999941	-4.47706
ENSMUSG00000040387	Klhl32	kelch-like 32	-0.56595	2.94911	-1.58068	0.127611	0.999941	-4.47726
ENSMUSG00000063605	Ccdc102a	coiled-coil domain containing 102A	0.454198	5.31698	1.58044	0.127667	0.999941	-4.47732
ENSMUSG00000016427	Ndufa1	NADH:ubiquinone oxidoreductase subunit A1	-0.238516	7.10829	-1.57796	0.128236	0.999941	-4.47795
ENSMUSG00000038044	Cct8l1	chaperonin containing TCP1, subunit 8 (theta)-like 1	-0.436385	3.6448	-1.57761	0.128316	0.999941	-4.47804
ENSMUSG00000093884	Olfr239	olfactory receptor 239	-0.33336	4.21205	-1.57732	0.128382	0.999941	-4.47811
ENSMUSG00000012535	Tnpo3	transportin 3	0.232952	7.79721	1.57656	0.128558	0.999941	-4.4783
ENSMUSG00000005320	Fgfr4	fibroblast growth factor receptor 4	-0.398425	3.17966	-1.57645	0.128582	0.999941	-4.47833
ENSMUSG00000018395	Kif3a	kinesin family member 3A	0.252553	7.17929	1.57628	0.128623	0.999941	-4.47837
ENSMUSG00000012126	Ubxn11	UBX domain protein 11	-0.473529	3.84415	-1.57517	0.128879	0.999941	-4.47866
ENSMUSG00000052248	Zeb2os	zinc finger E-box binding homeobox 2, opposite strand	-0.255385	2.9385	-1.57512	0.128891	0.999941	-4.47867
ENSMUSG00000025175	Fn3k	fructosamine 3 kinase	-0.387367	2.67844	-1.57493	0.128934	0.999941	-4.47872
ENSMUSG00000014453	Blk	B lymphoid kinase	0.344624	3.57206	1.5748	0.128964	0.999941	-4.47875
ENSMUSG00000024891	Slc29a2	solute carrier family 29 (nucleoside transporters), member 2	0.504451	4.83909	1.57402	0.129144	0.999941	-4.47895
ENSMUSG00000041907	Gpr45	G protein-coupled receptor 45	-0.418266	4.05245	-1.57371	0.129216	0.999941	-4.47903
ENSMUSG00000014198	Zfp385c	zinc finger protein 385C	0.243392	4.50359	1.57351	0.129263	0.999941	-4.47908
ENSMUSG00000027483	Bpifa1	BPI fold containing family A, member 1	0.39758	3.27147	1.57345	0.129276	0.999941	-4.47909
ENSMUSG00000040752	Myh6	myosin, heavy polypeptide 6, cardiac muscle, alpha	-0.280754	3.5503	-1.57244	0.12951	0.999941	-4.47935
ENSMUSG00000029071	Dvl1	dishevelled segment polarity protein 1	0.214136	7.54454	1.57239	0.129522	0.999941	-4.47936
ENSMUSG00000027673	Ndufb5	NADH:ubiquinone oxidoreductase subunit B5	0.203696	8.09924	1.57195	0.129623	0.999941	-4.47947
ENSMUSG00000062822	4833420G17Rik	RIKEN cDNA 4833420G17 gene	0.322392	7.41104	1.5716	0.129704	0.999941	-4.47956
ENSMUSG00000074619	1700034I23Rik	RIKEN cDNA 1700034I23 gene	0.299372	3.4534	1.57128	0.129779	0.999941	-4.47964
ENSMUSG00000013921	Clip3	CAP-GLY domain containing linker protein 3	-0.407462	5.03013	-1.57006	0.130064	0.999941	-4.47995
ENSMUSG00000017311	Pyy	peptide YY	-0.379404	4.50608	-1.56949	0.130196	0.999941	-4.4801
ENSMUSG00000045193	Cirbp	cold inducible RNA binding protein	-0.465318	7.10335	-1.56948	0.130198	0.999941	-4.4801
ENSMUSG00000103906	Tigd5	tigger transposable element derived 5	-0.38872	3.49734	-1.5693	0.130239	0.999941	-4.48014
ENSMUSG00000046108	Il17c	interleukin 17C	1.53288	5.16516	1.56862	0.130399	0.999941	-4.48032
ENSMUSG00000071632	2510002D24Rik	RIKEN cDNA 2510002D24 gene	-0.305818	6.14973	-1.56857	0.13041	0.999941	-4.48033
ENSMUSG00000036427	Gpi1	glucose-6-phosphate isomerase 1	0.333466	10.9595	1.56736	0.130691	0.999941	-4.48063
ENSMUSG00000078670	Fam174b	family with sequence similarity 174, member B	-0.612028	5.99898	-1.56727	0.130712	0.999941	-4.48066
ENSMUSG00000021281	Tnfaip2	tumor necrosis factor, alpha-induced protein 2	0.946326	9.25646	1.56631	0.130937	0.999941	-4.4809
ENSMUSG00000002679	Med6	mediator complex subunit 6	0.212525	7.84892	1.56583	0.131049	0.999941	-4.48102
ENSMUSG00000020079	Supv3l1	suppressor of var1, 3-like 1 (S. cerevisiae)	0.285443	7.04452	1.56562	0.131099	0.999941	-4.48107
ENSMUSG00000029814	Igf2bp3	insulin-like growth factor 2 mRNA binding protein 3	0.64349	3.71919	1.56558	0.131107	0.999941	-4.48108
ENSMUSG00000070345	Hsf5	heat shock transcription factor family member 5	-0.292445	3.18246	-1.56461	0.131335	0.999941	-4.48133
ENSMUSG00000010476	Ebf3	early B cell factor 3	0.513343	3.50973	1.56413	0.131448	0.999941	-4.48145
ENSMUSG00000018425	Dhx40	DEAH (Asp-Glu-Ala-His) box polypeptide 40	0.311773	6.69373	1.56263	0.1318	0.999941	-4.48183
ENSMUSG00000040867	Begain	brain-enriched guanylate kinase-associated	-0.393367	3.05689	-1.56188	0.131977	0.999941	-4.48202
ENSMUSG00000028246	Faxc	failed axon connections homolog	0.327698	5.97687	1.56038	0.132331	0.999941	-4.4824
ENSMUSG00000006538	Ihh	Indian hedgehog	-0.705993	3.98049	-1.55955	0.132527	0.999941	-4.48261
ENSMUSG00000011832	Evi5l	ecotropic viral integration site 5 like	-0.270342	4.84134	-1.55908	0.132638	0.999941	-4.48273
ENSMUSG00000022297	Fzd6	frizzled class receptor 6	-0.279765	7.72064	-1.55904	0.132648	0.999941	-4.48274
ENSMUSG00000079084	Ccdc82	coiled-coil domain containing 82	-0.367951	5.7099	-1.55898	0.13266	0.999941	-4.48275
ENSMUSG00000019261	Map1s	microtubule-associated protein 1S	-0.242495	6.52816	-1.55769	0.132967	0.999941	-4.48308
ENSMUSG00000031841	Cdh13	cadherin 13	0.472381	6.78448	1.55754	0.133001	0.999941	-4.48311
ENSMUSG00000022797	Tfrc	transferrin receptor	0.494039	7.55178	1.55594	0.133382	0.999941	-4.48352
ENSMUSG00000002900	Lamb1	laminin B1	-0.261139	7.44268	-1.5551	0.133582	0.999941	-4.48373
ENSMUSG00000096299	Gm21814	predicted gene, 21814	-0.363269	3.65943	-1.55507	0.133588	0.999941	-4.48373
ENSMUSG00000031158	Timm17b	translocase of inner mitochondrial membrane 17b	-0.215674	7.69207	-1.55499	0.133606	0.999941	-4.48375
ENSMUSG00000000489	Pdgfb	platelet derived growth factor, B polypeptide	0.398232	6.07301	1.55461	0.133698	0.999941	-4.48385
ENSMUSG00000036214	Polr1has	RNA polymerase I subunit H, antisense	0.32928	6.33431	1.55373	0.133907	0.999941	-4.48407
ENSMUSG00000064263	Platr26	pluripotency associated transcript 26	0.328777	3.4083	1.55352	0.133956	0.999941	-4.48412
ENSMUSG00000056468	5730596B20Rik	RIKEN cDNA 5730596B20 gene	0.441065	3.22445	1.55243	0.134218	0.999941	-4.4844
ENSMUSG00000023966	Rsph9	radial spoke head 9 homolog (Chlamydomonas)	-0.499306	4.22007	-1.55222	0.134268	0.999941	-4.48445
ENSMUSG00000095493	A630023A22Rik	RIKEN cDNA A630023A22 gene	0.662543	3.73658	1.55184	0.134357	0.999941	-4.48455
ENSMUSG00000020802	Ube2o	ubiquitin-conjugating enzyme E2O	-0.374366	6.07224	-1.55158	0.13442	0.999941	-4.48461
ENSMUSG00000057816	Cfap299	cilia and flagella associated protein 299	-0.31083	3.12597	-1.55126	0.134497	0.999941	-4.48469
ENSMUSG00000026111	Unc50	unc-50 homolog	-0.194688	7.50407	-1.55088	0.134589	0.999941	-4.48479
ENSMUSG00000079563	Pglyrp2	peptidoglycan recognition protein 2	0.443003	3.19223	1.55056	0.134665	0.999941	-4.48487
ENSMUSG00000101113	1700025B11Rik	RIKEN cDNA 1700025B11 gene	0.421292	2.59099	1.54973	0.134864	0.999941	-4.48508
ENSMUSG00000086228	Ubap1l	ubiquitin-associated protein 1-like	0.351708	4.21827	1.54914	0.135004	0.999941	-4.48522
ENSMUSG00000048416	Mlf1	myeloid leukemia factor 1	-0.499125	3.63832	-1.54861	0.135132	0.999941	-4.48536
ENSMUSG00000059263	Usp47	ubiquitin specific peptidase 47	-0.17559	8.48538	-1.54848	0.135162	0.999941	-4.48539
ENSMUSG00000020788	Atp2a3	ATPase, Ca++ transporting, ubiquitous	-0.33429	5.98181	-1.54841	0.13518	0.999941	-4.48541
ENSMUSG00000021612	Slc6a18	solute carrier family 6 (neurotransmitter transporter), member 18	-0.417519	3.42439	-1.54699	0.135521	0.999941	-4.48576
ENSMUSG00000043556	Fbxl7	F-box and leucine-rich repeat protein 7	-0.535476	4.71911	-1.54644	0.135654	0.999941	-4.4859
ENSMUSG00000039759	Thap3	THAP domain containing, apoptosis associated protein 3	-0.292797	5.71186	-1.54629	0.135689	0.999941	-4.48594
ENSMUSG00000024339	Tap2	transporter 2, ATP-binding cassette, sub-family B (MDR/TAP)	0.372604	6.82674	1.54596	0.13577	0.999941	-4.48602
ENSMUSG00000063439	B9d2	B9 protein domain 2	-0.332632	4.21673	-1.54582	0.135803	0.999941	-4.48606
ENSMUSG00000021411	Pxdc1	PX domain containing 1	-0.605351	4.57663	-1.54466	0.136083	0.999941	-4.48635
ENSMUSG00000053545	6430503K07Rik	RIKEN cDNA 6430503K07 gene	0.318587	4.17964	1.54418	0.136199	0.999941	-4.48647
ENSMUSG00000043795	Prr33	proline rich 33	-0.439039	3.42679	-1.5439	0.136266	0.999941	-4.48654
ENSMUSG00000042622	Maff	v-maf musculoaponeurotic fibrosarcoma oncogene family, protein F (avian)	0.848274	5.59387	1.5437	0.136314	0.999941	-4.48659
ENSMUSG00000078949	R3hdml	R3H domain containing-like	-0.292894	3.3237	-1.54241	0.136628	0.999941	-4.48691
ENSMUSG00000039865	Slc44a3	solute carrier family 44, member 3	-0.369531	6.31596	-1.54232	0.136649	0.999941	-4.48694
ENSMUSG00000031007	Atp6ap2	ATPase, H+ transporting, lysosomal accessory protein 2	-0.215397	9.51855	-1.54184	0.136765	0.999941	-4.48706
ENSMUSG00000027932	Slc27a3	solute carrier family 27 (fatty acid transporter), member 3	0.507938	6.29754	1.54182	0.13677	0.999941	-4.48706
ENSMUSG00000026956	Uap1l1	UDP-N-acteylglucosamine pyrophosphorylase 1-like 1	-0.319604	6.69367	-1.54127	0.136904	0.999941	-4.4872
ENSMUSG00000034928	Rnf44	ring finger protein 44	0.291922	6.25961	1.54106	0.136955	0.999941	-4.48725
ENSMUSG00000034731	Dgkh	diacylglycerol kinase, eta	-0.558099	5.58436	-1.54032	0.137134	0.999941	-4.48744
ENSMUSG00000053916	Nanp	N-acetylneuraminic acid phosphatase	-0.366158	5.80542	-1.53988	0.137241	0.999941	-4.48755
ENSMUSG00000074217	Misp3	MISP family member 3	0.351613	4.05174	1.53937	0.137366	0.999941	-4.48767
ENSMUSG00000012819	Cdh23	cadherin 23 (otocadherin)	-0.364948	2.91159	-1.53896	0.137464	0.999941	-4.48777
ENSMUSG00000020000	Moxd1	monooxygenase, DBH-like 1	0.556846	7.10867	1.53813	0.137667	0.999941	-4.48798
ENSMUSG00000068086	Cyp2d9	cytochrome P450, family 2, subfamily d, polypeptide 9	0.286555	4.8435	1.53772	0.137767	0.999941	-4.48809
ENSMUSG00000034723	Tmx4	thioredoxin-related transmembrane protein 4	-0.409248	5.83619	-1.53623	0.138129	0.999941	-4.48846
ENSMUSG00000022205	Sub1	SUB1 homolog, transcriptional regulator	-0.148539	9.91687	-1.53622	0.138133	0.999941	-4.48846
ENSMUSG00000046032	Snx12	sorting nexin 12	0.309314	7.45554	1.53468	0.138511	0.999941	-4.48884
ENSMUSG00000037060	Cavin3	caveolae associated 3	0.510799	8.36	1.53439	0.138581	0.999941	-4.48892
ENSMUSG00000039238	Zfp750	zinc finger protein 750	0.941098	5.18141	1.53411	0.138649	0.999941	-4.48899
ENSMUSG00000072849	Serpina1e	serine (or cysteine) peptidase inhibitor, clade A, member 1E	0.912622	10.4369	1.53305	0.13891	0.999941	-4.48925
ENSMUSG00000011960	Ccnt1	cyclin T1	0.220049	7.93757	1.53285	0.138959	0.999941	-4.4893
ENSMUSG00000032519	Slc25a38	solute carrier family 25, member 38	-0.213736	7.44019	-1.53171	0.139239	0.999941	-4.48958
ENSMUSG00000020153	Ndufs7	NADH:ubiquinone oxidoreductase core subunit S7	0.206556	8.77967	1.53143	0.139307	0.999941	-4.48965
ENSMUSG00000071398	2410004P03Rik	RIKEN cDNA 2410004P03 gene	-0.445701	3.20762	-1.53133	0.139333	0.999941	-4.48968
ENSMUSG00000062046	5730460C07Rik	RIKEN cDNA 5730460C07 gene	-0.276502	4.21337	-1.53114	0.139379	0.999941	-4.48973
ENSMUSG00000037625	Cldn11	claudin 11	-0.367494	3.36966	-1.53042	0.139557	0.999941	-4.48991
ENSMUSG00000039646	Vasn	vasorin	-0.245628	6.4544	-1.52842	0.140051	0.999941	-4.4904
ENSMUSG00000003378	Grik5	glutamate receptor, ionotropic, kainate 5 (gamma 2)	-0.462609	5.45563	-1.52831	0.140077	0.999941	-4.49043
ENSMUSG00000024727	Trpm6	transient receptor potential cation channel, subfamily M, member 6	0.57491	6.43609	1.52804	0.140144	0.999941	-4.4905
ENSMUSG00000021929	Kpna3	karyopherin (importin) alpha 3	0.303392	8.56273	1.52793	0.140172	0.999941	-4.49053
ENSMUSG00000027006	Dnajc10	DnaJ heat shock protein family (Hsp40) member C10	-0.2733	9.30021	-1.52786	0.140189	0.999941	-4.49054
ENSMUSG00000026709	Dars2	aspartyl-tRNA synthetase 2 (mitochondrial)	0.360778	5.96576	1.5278	0.140204	0.999941	-4.49056
ENSMUSG00000095648	Gm2004	predicted gene 2004	-0.23532	7.68705	-1.52754	0.140269	0.999941	-4.49062
ENSMUSG00000078875	Gm14419	predicted gene 14419	-0.23532	7.68705	-1.52754	0.140269	0.999941	-4.49062
ENSMUSG00000032420	Nt5e	5' nucleotidase, ecto	0.769423	7.27423	1.5269	0.140427	0.999941	-4.49078
ENSMUSG00000044937	Ttc41	tetratricopeptide repeat domain 41	-0.402528	2.9256	-1.52688	0.140432	0.999941	-4.49079
ENSMUSG00000030103	Bhlhe40	basic helix-loop-helix family, member e40	0.426061	10.3645	1.52674	0.140465	0.999941	-4.49082
ENSMUSG00000040811	Eml2	echinoderm microtubule associated protein like 2	-0.363112	6.42977	-1.52664	0.140492	0.999941	-4.49085
ENSMUSG00000036586	Grifin	galectin-related inter-fiber protein	-0.294586	4.35386	-1.52558	0.140754	0.999941	-4.49111
ENSMUSG00000033545	Znrf1	zinc and ring finger 1	0.199242	8.8309	1.52486	0.140933	0.999941	-4.49129
ENSMUSG00000022179	4931414P19Rik	RIKEN cDNA 4931414P19 gene	0.422142	4.82368	1.52458	0.141004	0.999941	-4.49136
ENSMUSG00000053626	Tll1	tolloid-like	-0.721443	3.94627	-1.5244	0.141046	0.999941	-4.4914
ENSMUSG00000051185	Fam174a	family with sequence similarity 174, member A	-0.283184	7.08451	-1.52421	0.141093	0.999941	-4.49145
ENSMUSG00000032118	Fez1	fasciculation and elongation protein zeta 1 (zygin I)	0.414032	3.61711	1.52397	0.141154	0.999941	-4.49151
ENSMUSG00000004071	Cdip1	cell death inducing Trp53 target 1	0.275678	5.65414	1.52178	0.141701	0.999941	-4.49205
ENSMUSG00000024477	Pggt1b	protein geranylgeranyltransferase type I, beta subunit	-0.199912	7.59309	-1.52162	0.14174	0.999941	-4.49209
ENSMUSG00000054702	Ap1s3	adaptor-related protein complex AP-1, sigma 3	-0.493073	6.30015	-1.5216	0.141745	0.999941	-4.4921
ENSMUSG00000061259	Tmprss11d	transmembrane protease, serine 11d	1.44643	7.07647	1.52152	0.141765	0.999941	-4.49212
ENSMUSG00000054814	Usp46	ubiquitin specific peptidase 46	-0.270001	7.21525	-1.52129	0.141821	0.999941	-4.49217
ENSMUSG00000029304	Spp1	secreted phosphoprotein 1	0.602671	10.4768	1.52038	0.14205	0.999941	-4.4924
ENSMUSG00000029482	Aacs	acetoacetyl-CoA synthetase	0.481542	7.25623	1.52025	0.142082	0.999941	-4.49243
ENSMUSG00000003452	Bicd1	BICD cargo adaptor 1	-0.402453	6.13925	-1.52021	0.142093	0.999941	-4.49244
ENSMUSG00000071177	Serpina1d	serine (or cysteine) peptidase inhibitor, clade A, member 1D	0.660154	2.78039	1.52002	0.142141	0.999941	-4.49249
ENSMUSG00000031860	Pbx4	pre B cell leukemia homeobox 4	0.34811	3.01822	1.51988	0.142174	0.999941	-4.49252
ENSMUSG00000073375	Lrrc30	leucine rich repeat containing 30	0.272975	2.71432	1.51968	0.142225	0.999941	-4.49257
ENSMUSG00000031778	Cx3cl1	chemokine (C-X3-C motif) ligand 1	0.489926	7.71755	1.51938	0.1423	0.999941	-4.49265
ENSMUSG00000026339	Ccdc93	coiled-coil domain containing 93	0.196241	6.16078	1.51935	0.142308	0.999941	-4.49266
ENSMUSG00000023026	Dip2b	disco interacting protein 2 homolog B	-0.214383	7.69288	-1.51872	0.142466	0.999941	-4.49281
ENSMUSG00000041992	Rapgef5	Rap guanine nucleotide exchange factor (GEF) 5	0.359888	7.05336	1.51865	0.142484	0.999941	-4.49283
ENSMUSG00000026820	Ptges2	prostaglandin E synthase 2	0.306263	7.21293	1.51841	0.142544	0.999941	-4.49289
ENSMUSG00000006638	Abhd1	abhydrolase domain containing 1	-0.348814	4.22193	-1.51827	0.142577	0.999941	-4.49292
ENSMUSG00000079286	Gm11084	predicted gene 11084	0.570269	3.91082	1.51823	0.142588	0.999941	-4.49293
ENSMUSG00000056184	Olfr283	olfactory receptor 283	0.423716	3.39428	1.51719	0.14285	0.999941	-4.49319
ENSMUSG00000021178	Psmc1	protease (prosome, macropain) 26S subunit, ATPase 1	-0.189797	9.00834	-1.51705	0.142885	0.999941	-4.49323
ENSMUSG00000027719	Adad1	adenosine deaminase domain containing 1 (testis specific)	-0.259924	2.93945	-1.5168	0.142949	0.999941	-4.49329
ENSMUSG00000054894	Dmac2l	distal membrane arm assembly complex 2 like	0.400683	4.83954	1.51633	0.143067	0.999941	-4.4934
ENSMUSG00000046300	Olfr1412	olfactory receptor 1412	-0.340681	3.61201	-1.5162	0.143098	0.999941	-4.49344
ENSMUSG00000059632	Krtap8-1	keratin associated protein 8-1	0.365742	3.08746	1.51617	0.143106	0.999941	-4.49344
ENSMUSG00000031651	Triml1	tripartite motif family-like 1	0.411356	3.00444	1.51554	0.143265	0.999941	-4.4936
ENSMUSG00000030144	Clec4d	C-type lectin domain family 4, member d	0.967088	6.45428	1.51544	0.143289	0.999941	-4.49362
ENSMUSG00000040148	Hmx3	H6 homeobox 3	-0.276309	3.22692	-1.51532	0.14332	0.999941	-4.49365
ENSMUSG00000009145	Dqx1	DEAQ RNA-dependent ATPase	0.553658	2.91124	1.51331	0.143827	0.999941	-4.49415
ENSMUSG00000048924	Ccdc125	coiled-coil domain containing 125	-0.484285	5.61887	-1.51287	0.143939	0.999941	-4.49426
ENSMUSG00000022237	Ankrd33b	ankyrin repeat domain 33B	-0.309665	5.61872	-1.51178	0.144213	0.999941	-4.49453
ENSMUSG00000026070	Il18r1	interleukin 18 receptor 1	0.560382	6.08579	1.51133	0.144328	0.999941	-4.49464
ENSMUSG00000090861	Arf4os	ADP-ribosylation factor 4, opposite strand	-0.293557	3.48093	-1.51064	0.144503	0.999941	-4.49481
ENSMUSG00000005871	Apc	APC, WNT signaling pathway regulator	-0.288641	7.4268	-1.51053	0.14453	0.999941	-4.49484
ENSMUSG00000001833	Septin7	septin 7	-0.163964	7.22228	-1.51038	0.144568	0.999941	-4.49487
ENSMUSG00000026928	Card9	caspase recruitment domain family, member 9	0.308029	5.71985	1.51009	0.144642	0.999941	-4.49495
ENSMUSG00000050671	Ism2	isthmin 2	-0.288486	4.52481	-1.50993	0.144683	0.999941	-4.49499
ENSMUSG00000008461	Fut1	fucosyltransferase 1	0.316367	3.10951	1.50904	0.14491	0.999941	-4.49521
ENSMUSG00000023011	Faim2	Fas apoptotic inhibitory molecule 2	-0.285305	4.05735	-1.50903	0.144911	0.999941	-4.49521
ENSMUSG00000024799	Tm7sf2	transmembrane 7 superfamily member 2	0.589312	6.33756	1.50847	0.145053	0.999941	-4.49535
ENSMUSG00000066366	Serpina1a	serine (or cysteine) peptidase inhibitor, clade A, member 1A	0.750688	6.65156	1.50816	0.145134	0.999941	-4.49542
ENSMUSG00000031156	Slc35a2	solute carrier family 35 (UDP-galactose transporter), member A2	0.404029	7.3334	1.50691	0.145452	0.999941	-4.49573
ENSMUSG00000033233	Trim45	tripartite motif-containing 45	0.266869	5.03548	1.50681	0.145477	0.999941	-4.49575
ENSMUSG00000026812	Tsc1	TSC complex subunit 1	0.241332	7.03471	1.5067	0.145506	0.999941	-4.49578
ENSMUSG00000018160	Med1	mediator complex subunit 1	0.205736	7.82357	1.50656	0.145542	0.999941	-4.49582
ENSMUSG00000039670	Oxld1	oxidoreductase like domain containing 1	0.257498	4.60267	1.50611	0.145654	0.999941	-4.49593
ENSMUSG00000029436	Mmp17	matrix metallopeptidase 17	0.367506	5.15597	1.50597	0.145691	0.999941	-4.49596
ENSMUSG00000044951	Mylk4	myosin light chain kinase family, member 4	-0.402262	3.48198	-1.5057	0.145759	0.999941	-4.49603
ENSMUSG00000058932	Gm2174	predicted gene 2174	0.229672	5.52	1.50566	0.14577	0.999941	-4.49604
ENSMUSG00000029136	Rbks	ribokinase	0.336462	4.96076	1.50457	0.146049	0.999941	-4.49631
ENSMUSG00000060579	Fhit	fragile histidine triad gene	0.4036	5.13048	1.50391	0.146219	0.999941	-4.49647
ENSMUSG00000031529	Tnks	tankyrase, TRF1-interacting ankyrin-related ADP-ribose polymerase	-0.223786	7.64023	-1.50306	0.146435	0.999941	-4.49668
ENSMUSG00000027398	Il1b	interleukin 1 beta	1.09373	6.92029	1.50264	0.146545	0.999941	-4.49678
ENSMUSG00000079562	Maea	macrophage erythroblast attacher	0.150626	8.30118	1.5026	0.146554	0.999941	-4.49679
ENSMUSG00000024059	Clip4	CAP-GLY domain containing linker protein family, member 4	0.700341	7.42494	1.50257	0.146562	0.999941	-4.4968
ENSMUSG00000028086	Fbxw7	F-box and WD-40 domain protein 7	0.301157	5.88622	1.50192	0.146727	0.999941	-4.49696
ENSMUSG00000028906	Epb41	erythrocyte membrane protein band 4.1	-0.223323	8.10849	-1.50176	0.14677	0.999941	-4.497
ENSMUSG00000041112	Elmo1	engulfment and cell motility 1	0.390031	7.37704	1.50147	0.146845	0.999941	-4.49707
ENSMUSG00000000204	Slfn4	schlafen 4	1.01781	6.18593	1.50094	0.14698	0.999941	-4.4972
ENSMUSG00000003382	Etv3	ets variant 3	0.28423	7.67423	1.5009	0.146991	0.999941	-4.49721
ENSMUSG00000026009	Icos	inducible T cell co-stimulator	0.64886	3.16871	1.50062	0.147063	0.999941	-4.49728
ENSMUSG00000032193	Ldlr	low density lipoprotein receptor	0.585916	8.01284	1.50045	0.147108	0.999941	-4.49732
ENSMUSG00000060657	Marf1	meiosis regulator and mRNA stability 1	0.352254	9.62443	1.50024	0.14716	0.999941	-4.49737
ENSMUSG00000000056	Narf	nuclear prelamin A recognition factor	0.284138	7.42181	1.49987	0.147256	0.999941	-4.49746
ENSMUSG00000035678	Tnfsf9	tumor necrosis factor (ligand) superfamily, member 9	0.634267	5.20975	1.49966	0.14731	0.999941	-4.49751
ENSMUSG00000047473	Zfp30	zinc finger protein 30	0.589198	2.88268	1.49954	0.14734	0.999941	-4.49754
ENSMUSG00000022351	Sqle	squalene epoxidase	0.68306	7.80492	1.49954	0.147342	0.999941	-4.49754
ENSMUSG00000055835	Zfp1	zinc finger protein 1	0.230242	5.53069	1.49953	0.147342	0.999941	-4.49755
ENSMUSG00000041482	Piezo2	piezo-type mechanosensitive ion channel component 2	-0.773159	5.23673	-1.49879	0.147534	0.999941	-4.49773
ENSMUSG00000054160	Nkx2-4	NK2 homeobox 4	-0.296399	3.52412	-1.49875	0.147545	0.999941	-4.49774
ENSMUSG00000079845	Xlr4a	X-linked lymphocyte-regulated 4A	-0.46017	3.33199	-1.4987	0.147558	0.999941	-4.49775
ENSMUSG00000018012	Rac3	Rac family small GTPase 3	0.34939	8.45407	1.49845	0.147622	0.999941	-4.49781
ENSMUSG00000083616	H2ab3	H2A.B variant histone 3	-0.317447	2.96531	-1.49791	0.147761	0.999941	-4.49794
ENSMUSG00000053719	Klk1b26	kallikrein 1-related petidase b26	0.29239	3.83747	1.49762	0.147837	0.999941	-4.49802
ENSMUSG00000086545	Lrrc3c	leucine rich repeat containing 3C	-0.211967	3.11895	-1.49756	0.14785	0.999941	-4.49803
ENSMUSG00000001518	Itfg2	integrin alpha FG-GAP repeat containing 2	-0.207224	7.22905	-1.49718	0.147951	0.999941	-4.49812
ENSMUSG00000027907	S100a11	S100 calcium binding protein A11	0.223401	11.5839	1.49571	0.14833	0.999941	-4.49848
ENSMUSG00000040891	Foxa3	forkhead box A3	-0.443162	3.88209	-1.49569	0.148336	0.999941	-4.49849
ENSMUSG00000021509	Slc25a48	solute carrier family 25, member 48	-0.725647	7.37129	-1.49507	0.148497	0.999941	-4.49864
ENSMUSG00000039539	Sgcz	sarcoglycan zeta	0.336707	3.70278	1.49482	0.148561	0.999941	-4.4987
ENSMUSG00000031340	Gabre	gamma-aminobutyric acid (GABA) A receptor, subunit epsilon	-0.393273	3.83468	-1.49466	0.148603	0.999941	-4.49874
ENSMUSG00000030609	Aen	apoptosis enhancing nuclease	-0.356645	6.34495	-1.49439	0.148674	0.999941	-4.49881
ENSMUSG00000096036	Gm21778	predicted gene, 21778	0.418719	2.64616	1.49384	0.148815	0.999941	-4.49894
ENSMUSG00000023571	C1qtnf12	C1q and tumor necrosis factor related 12	0.588547	6.45297	1.4934	0.148931	0.999941	-4.49905
ENSMUSG00000075334	Rprm	reprimo, TP53 dependent G2 arrest mediator candidate	0.430105	5.29429	1.49335	0.148944	0.999941	-4.49906
ENSMUSG00000042857	Gm9776	predicted gene 9776	-0.358587	4.33959	-1.4929	0.14906	0.999941	-4.49917
ENSMUSG00000006777	Krt23	keratin 23	-1.27831	3.74574	-1.49287	0.149068	0.999941	-4.49918
ENSMUSG00000007458	M6pr	mannose-6-phosphate receptor, cation dependent	0.246821	10.3021	1.49284	0.149075	0.999941	-4.49919
ENSMUSG00000031382	Asb11	ankyrin repeat and SOCS box-containing 11	0.286567	3.78834	1.49283	0.149077	0.999941	-4.49919
ENSMUSG00000000791	Il12rb1	interleukin 12 receptor, beta 1	-0.279527	3.64469	-1.49164	0.149387	0.999941	-4.49948
ENSMUSG00000051228	Nyx	nyctalopin	-0.279543	3.84857	-1.49149	0.149427	0.999941	-4.49952
ENSMUSG00000026841	Fibcd1	fibrinogen C domain containing 1	0.279853	3.18654	1.4913	0.149477	0.999941	-4.49956
ENSMUSG00000049173	Myoz3	myozenin 3	0.20568	3.49931	1.49127	0.149484	0.999941	-4.49957
ENSMUSG00000047604	Frat2	frequently rearranged in advanced T cell lymphomas 2	0.470125	4.05814	1.49051	0.149684	0.999941	-4.49976
ENSMUSG00000020527	Myo19	myosin XIX	0.278025	4.60482	1.49009	0.149792	0.999941	-4.49986
ENSMUSG00000062184	Hs6st2	heparan sulfate 6-O-sulfotransferase 2	0.374076	3.62922	1.48933	0.149991	0.999941	-4.50005
ENSMUSG00000017310	Spint4	serine protease inhibitor, Kunitz type 4	-0.259929	4.1126	-1.48911	0.150048	0.999941	-4.5001
ENSMUSG00000054836	Elp6	elongator acetyltransferase complex subunit 6	-0.357863	4.70882	-1.48909	0.150053	0.999941	-4.5001
ENSMUSG00000026289	Atg16l1	autophagy related 16-like 1 (S. cerevisiae)	0.209977	6.48158	1.48864	0.150172	0.999941	-4.50021
ENSMUSG00000025192	Entpd7	ectonucleoside triphosphate diphosphohydrolase 7	-0.298209	8.45846	-1.48773	0.15041	0.999941	-4.50044
ENSMUSG00000023827	Agpat4	1-acylglycerol-3-phosphate O-acyltransferase 4 (lysophosphatidic acid acyltransferase, delta)	-0.485432	6.95931	-1.48765	0.15043	0.999941	-4.50046
ENSMUSG00000044141	E130201H02Rik	RIKEN cDNA E130201H02 gene	-0.20803	4.85496	-1.4873	0.150522	0.999941	-4.50054
ENSMUSG00000044056	Efcab9	EF-hand calcium binding domain 9	-0.40939	3.11723	-1.48678	0.150659	0.999941	-4.50067
ENSMUSG00000051481	Krtap31-2	keratin associated protein 31-2	-0.447996	3.33269	-1.48653	0.150724	0.999941	-4.50073
ENSMUSG00000025958	Creb1	cAMP responsive element binding protein 1	0.221027	6.60149	1.48639	0.150762	0.999941	-4.50077
ENSMUSG00000053334	Ficd	FIC domain containing	-0.261196	5.25941	-1.48634	0.150774	0.999941	-4.50078
ENSMUSG00000024206	Rfx2	regulatory factor X, 2 (influences HLA class II expression)	-0.292581	5.05223	-1.48596	0.150874	0.999941	-4.50087
ENSMUSG00000026843	Fubp3	far upstream element (FUSE) binding protein 3	0.19733	6.72687	1.48586	0.1509	0.999941	-4.50089
ENSMUSG00000031604	Msmo1	methylsterol monoxygenase 1	0.595416	7.87467	1.48582	0.150911	0.999941	-4.5009
ENSMUSG00000015971	Actr8	ARP8 actin-related protein 8	-0.151438	8.09428	-1.48566	0.150953	0.999941	-4.50094
ENSMUSG00000020429	Igfbp1	insulin-like growth factor binding protein 1	0.294784	3.00911	1.4856	0.150969	0.999941	-4.50096
ENSMUSG00000028646	Rragc	Ras-related GTP binding C	-0.180999	8.13069	-1.48488	0.151159	0.999941	-4.50113
ENSMUSG00000049555	Tmie	transmembrane inner ear	0.406292	6.37383	1.4847	0.151206	0.999941	-4.50118
ENSMUSG00000034235	Usp54	ubiquitin specific peptidase 54	-0.330937	5.47893	-1.4841	0.151364	0.999941	-4.50132
ENSMUSG00000032346	Ooep	oocyte expressed protein	-0.431445	3.26648	-1.48324	0.151589	0.999941	-4.50153
ENSMUSG00000033033	Calhm2	calcium homeostasis modulator family member 2	-0.525566	5.01671	-1.48313	0.15162	0.999941	-4.50156
ENSMUSG00000040018	Cox15	cytochrome c oxidase assembly protein 15	0.28155	6.93133	1.4828	0.151707	0.999941	-4.50164
ENSMUSG00000022463	Srebf2	sterol regulatory element binding factor 2	0.290445	10.2118	1.48268	0.151737	0.999941	-4.50167
ENSMUSG00000031851	Ntpcr	nucleoside-triphosphatase, cancer-related	0.225604	6.84589	1.48263	0.151752	0.999941	-4.50168
ENSMUSG00000046447	Camk2n1	calcium/calmodulin-dependent protein kinase II inhibitor 1	0.496813	6.93235	1.48249	0.151787	0.999941	-4.50172
ENSMUSG00000018415	Gid4	GID complex subunit 4, VID24 homolog	0.244518	6.74881	1.48243	0.151803	0.999941	-4.50173
ENSMUSG00000066382	Iqcf5	IQ motif containing F5	0.244281	4.47741	1.48195	0.151932	0.999941	-4.50185
ENSMUSG00000024014	Pim1	proviral integration site 1	0.643415	9.19793	1.48091	0.152205	0.999941	-4.5021
ENSMUSG00000043572	Pars2	prolyl-tRNA synthetase (mitochondrial)(putative)	0.310815	5.11817	1.48059	0.15229	0.999941	-4.50218
ENSMUSG00000070407	Hs3st3b1	heparan sulfate (glucosamine) 3-O-sulfotransferase 3B1	-0.363106	6.37915	-1.4801	0.15242	0.999941	-4.5023
ENSMUSG00000093424	6330562C20Rik	RIKEN cDNA 6330562C20 gene	-0.333691	4.84986	-1.4799	0.152473	0.999941	-4.50235
ENSMUSG00000037098	Rab11fip3	RAB11 family interacting protein 3 (class II)	-0.363852	5.97687	-1.47907	0.152694	0.999941	-4.50255
ENSMUSG00000040260	Daam2	dishevelled associated activator of morphogenesis 2	-0.456521	5.56073	-1.47802	0.152972	0.999941	-4.5028
ENSMUSG00000032224	Fam81a	family with sequence similarity 81, member A	-0.407464	2.92578	-1.47763	0.153075	0.999941	-4.5029
ENSMUSG00000029141	Slc4a1ap	solute carrier family 4 (anion exchanger), member 1, adaptor protein	-0.171534	6.68537	-1.47721	0.153188	0.999941	-4.503
ENSMUSG00000093930	Hmgcs1	3-hydroxy-3-methylglutaryl-Coenzyme A synthase 1	0.502512	10.1013	1.47661	0.153346	0.999941	-4.50315
ENSMUSG00000000682	Cd52	CD52 antigen	0.704367	6.1295	1.47654	0.153366	0.999941	-4.50317
ENSMUSG00000042734	Ttc9	tetratricopeptide repeat domain 9	0.537849	9.15243	1.47653	0.153367	0.999941	-4.50317
ENSMUSG00000037347	Chst7	carbohydrate (N-acetylglucosamino) sulfotransferase 7	0.37951	4.86286	1.47646	0.153388	0.999941	-4.50318
ENSMUSG00000095066	Defa20	defensin, alpha, 20	0.240587	3.80865	1.47632	0.153424	0.999941	-4.50322
ENSMUSG00000094818	Defa32	defensin, alpha, 32	0.240587	3.80865	1.47632	0.153424	0.999941	-4.50322
ENSMUSG00000028240	Cyp7a1	cytochrome P450, family 7, subfamily a, polypeptide 1	0.341194	3.0349	1.47629	0.153432	0.999941	-4.50323
ENSMUSG00000045761	Togaram2	TOG array regulator of axonemal microtubules 2	0.461246	4.78639	1.4759	0.153537	0.999941	-4.50332
ENSMUSG00000020170	Frs2	fibroblast growth factor receptor substrate 2	0.17583	7.87527	1.47581	0.153561	0.999941	-4.50334
ENSMUSG00000021273	Fdft1	farnesyl diphosphate farnesyl transferase 1	0.534002	9.61243	1.4758	0.153561	0.999941	-4.50334
ENSMUSG00000039620	Trmt9b	tRNA methyltransferase 9B	-0.438846	3.3958	-1.47572	0.153584	0.999941	-4.50336
ENSMUSG00000028443	Nudt2	nudix (nucleoside diphosphate linked moiety X)-type motif 2	0.458309	6.74702	1.47555	0.153628	0.999941	-4.5034
ENSMUSG00000021611	Tert	telomerase reverse transcriptase	-0.357977	3.76493	-1.4755	0.153643	0.999941	-4.50342
ENSMUSG00000003680	Taf6l	TATA-box binding protein associated factor 6 like	0.286112	6.15828	1.47545	0.153657	0.999941	-4.50343
ENSMUSG00000018143	Mafk	v-maf musculoaponeurotic fibrosarcoma oncogene family, protein K (avian)	-0.336855	5.75141	-1.47534	0.153686	0.999941	-4.50346
ENSMUSG00000051390	Zbtb22	zinc finger and BTB domain containing 22	0.291892	6.39294	1.47276	0.154375	0.999941	-4.50408
ENSMUSG00000027099	Mtx2	metaxin 2	0.229787	8.75737	1.47275	0.154376	0.999941	-4.50408
ENSMUSG00000031337	Mtm1	X-linked myotubular myopathy gene 1	-0.332185	4.08824	-1.47212	0.154545	0.999941	-4.50424
ENSMUSG00000073915	Olfr676	olfactory receptor 676	0.221339	3.37315	1.47187	0.154614	0.999941	-4.5043
ENSMUSG00000028550	Atg4c	autophagy related 4C, cysteine peptidase	0.412112	5.56903	1.47182	0.154627	0.999941	-4.50431
ENSMUSG00000029821	Gsdme	gasdermin E	0.463902	3.79901	1.47167	0.154666	0.999941	-4.50435
ENSMUSG00000035596	Mboat7	membrane bound O-acyltransferase domain containing 7	0.324441	6.19329	1.47147	0.15472	0.999941	-4.5044
ENSMUSG00000022255	Mtdh	metadherin	-0.170433	8.07746	-1.47032	0.155028	0.999941	-4.50467
ENSMUSG00000031483	Erlin2	ER lipid raft associated 2	0.344063	8.47171	1.47005	0.155101	0.999941	-4.50474
ENSMUSG00000081586	Gm11544	predicted gene 11544	0.284682	2.7123	1.46898	0.155389	0.999941	-4.505
ENSMUSG00000048310	Pskh1	protein serine kinase H1	0.403698	3.50624	1.46891	0.155408	0.999941	-4.50502
ENSMUSG00000059743	Fdps	farnesyl diphosphate synthetase	0.603189	7.86427	1.46878	0.155443	0.999941	-4.50505
ENSMUSG00000038569	Rad9b	RAD9 checkpoint clamp component B	-0.277535	3.92687	-1.46841	0.155543	0.999941	-4.50514
ENSMUSG00000031245	Hmgn5	high-mobility group nucleosome binding domain 5	-0.385593	6.53131	-1.46727	0.155849	0.999941	-4.50541
ENSMUSG00000029375	Cxcl15	chemokine (C-X-C motif) ligand 15	-1.57493	4.60165	-1.46703	0.155915	0.999941	-4.50547
ENSMUSG00000060166	Zdhhc8	zinc finger, DHHC domain containing 8	-0.307612	6.47879	-1.46702	0.155917	0.999941	-4.50547
ENSMUSG00000017300	Tnnc2	troponin C2, fast	0.358876	3.10363	1.46677	0.155983	0.999941	-4.50553
ENSMUSG00000035944	Ttc38	tetratricopeptide repeat domain 38	-0.392149	6.79896	-1.46668	0.15601	0.999941	-4.50556
ENSMUSG00000021356	Irf4	interferon regulatory factor 4	-0.441043	3.01824	-1.46648	0.156063	0.999941	-4.5056
ENSMUSG00000025616	Usp16	ubiquitin specific peptidase 16	-0.16895	8.07311	-1.46644	0.156075	0.999941	-4.50562
ENSMUSG00000020702	Ccl1	chemokine (C-C motif) ligand 1	-0.244606	3.02386	-1.46619	0.156142	0.999941	-4.50568
ENSMUSG00000051316	Taf7	TATA-box binding protein associated factor 7	-0.238868	5.57245	-1.46617	0.156146	0.999941	-4.50568
ENSMUSG00000020397	Med7	mediator complex subunit 7	-0.285797	7.02482	-1.4643	0.156651	0.999941	-4.50613
ENSMUSG00000055991	Zkscan5	zinc finger with KRAB and SCAN domains 5	-0.268377	5.26349	-1.46427	0.156659	0.999941	-4.50614
ENSMUSG00000036432	Siah2	siah E3 ubiquitin protein ligase 2	0.473352	5.91078	1.46395	0.156748	0.999941	-4.50622
ENSMUSG00000031853	Map3k21	mitogen-activated protein kinase kinase kinase 21	-0.447555	5.2413	-1.46382	0.156783	0.999941	-4.50625
ENSMUSG00000045348	Nyap1	neuronal tyrosine-phosphorylated phosphoinositide 3-kinase adaptor 1	-0.465213	2.8075	-1.46377	0.156796	0.999941	-4.50626
ENSMUSG00000046082	Tmem174	transmembrane protein 174	0.425624	2.69856	1.46367	0.156824	0.999941	-4.50628
ENSMUSG00000042312	S100a13	S100 calcium binding protein A13	-0.311188	6.13046	-1.46352	0.156864	0.999941	-4.50632
ENSMUSG00000039782	Cpeb2	cytoplasmic polyadenylation element binding protein 2	-0.484017	5.68778	-1.46263	0.157106	0.999941	-4.50654
ENSMUSG00000068697	Myoz1	myozenin 1	-0.327259	4.09941	-1.46203	0.157267	0.999941	-4.50668
ENSMUSG00000041241	Mul1	mitochondrial ubiquitin ligase activator of NFKB 1	0.209464	6.41669	1.46203	0.157268	0.999941	-4.50668
ENSMUSG00000058715	Fcer1g	Fc receptor, IgE, high affinity I, gamma polypeptide	0.550556	7.43285	1.46137	0.157447	0.999941	-4.50684
ENSMUSG00000002227	Mov10	Mov10 RISC complex RNA helicase	0.36928	7.829	1.46123	0.157486	0.999941	-4.50687
ENSMUSG00000044320	1700001O22Rik	RIKEN cDNA 1700001O22 gene	0.31594	5.18304	1.46103	0.15754	0.999941	-4.50692
ENSMUSG00000043831	Lysmd4	LysM, putative peptidoglycan-binding, domain containing 4	0.325299	4.14867	1.46103	0.15754	0.999941	-4.50692
ENSMUSG00000034893	Cog3	component of oligomeric golgi complex 3	-0.168206	7.59243	-1.46086	0.157586	0.999941	-4.50696
ENSMUSG00000052382	Rnase9	ribonuclease, RNase A family, 9 (non-active)	-0.276404	3.27002	-1.46082	0.157597	0.999941	-4.50697
ENSMUSG00000015536	Mocs2	molybdenum cofactor synthesis 2	-0.243603	7.59921	-1.46063	0.157649	0.999941	-4.50702
ENSMUSG00000030849	Fgfr2	fibroblast growth factor receptor 2	-0.425739	6.26752	-1.46053	0.157675	0.999941	-4.50704
ENSMUSG00000086741	Gm15816	predicted gene 15816	0.276182	3.08903	1.46002	0.157814	0.999941	-4.50716
ENSMUSG00000035206	Sppl2b	signal peptide peptidase like 2B	0.217947	7.34247	1.4596	0.157928	0.999941	-4.50727
ENSMUSG00000038398	Upf3a	UPF3 regulator of nonsense transcripts homolog A (yeast)	-0.221419	6.05042	-1.45931	0.158009	0.999941	-4.50734
ENSMUSG00000001054	Rmnd5b	required for meiotic nuclear division 5 homolog B	-0.329968	6.72622	-1.45894	0.15811	0.999941	-4.50743
ENSMUSG00000025766	D3Ertd751e	DNA segment, Chr 3, ERATO Doi 751, expressed	-0.222572	5.21758	-1.45885	0.158134	0.999941	-4.50745
ENSMUSG00000021250	Fos	FBJ osteosarcoma oncogene	0.688179	8.01241	1.45868	0.158179	0.999941	-4.50749
ENSMUSG00000026495	Efcab2	EF-hand calcium binding domain 2	-0.280501	3.08571	-1.45861	0.1582	0.999941	-4.50751
ENSMUSG00000025083	Afap1l2	actin filament associated protein 1-like 2	-0.387052	6.05927	-1.45796	0.158377	0.999941	-4.50766
ENSMUSG00000026463	Atp2b4	ATPase, Ca++ transporting, plasma membrane 4	-0.304053	3.78744	-1.45787	0.158402	0.999941	-4.50768
ENSMUSG00000042942	Greb1l	growth regulation by estrogen in breast cancer-like	-0.639675	3.78509	-1.45774	0.158437	0.999941	-4.50771
ENSMUSG00000026890	Lhx6	LIM homeobox protein 6	-0.49924	3.83744	-1.45758	0.158482	0.999941	-4.50775
ENSMUSG00000025044	Msr1	macrophage scavenger receptor 1	0.717093	5.20445	1.45735	0.158544	0.999941	-4.50781
ENSMUSG00000028672	Hmgcl	3-hydroxy-3-methylglutaryl-Coenzyme A lyase	-0.264491	6.88452	-1.45728	0.158563	0.999941	-4.50783
ENSMUSG00000032548	Slco2a1	solute carrier organic anion transporter family, member 2a1	-0.611709	6.34149	-1.45677	0.158701	0.999941	-4.50795
ENSMUSG00000009207	Lnpk	lunapark, ER junction formation factor	-0.282537	4.27979	-1.45673	0.158712	0.999941	-4.50796
ENSMUSG00000024487	Yipf5	Yip1 domain family, member 5	-0.179477	8.88805	-1.45601	0.158912	0.999941	-4.50813
ENSMUSG00000058427	Cxcl2	chemokine (C-X-C motif) ligand 2	1.56104	6.98594	1.45569	0.158998	0.999941	-4.50821
ENSMUSG00000021400	Wrnip1	Werner helicase interacting protein 1	-0.304338	6.57045	-1.45521	0.159129	0.999941	-4.50832
ENSMUSG00000033356	Pus7l	pseudouridylate synthase 7-like	-0.295275	5.2451	-1.45488	0.159221	0.999941	-4.5084
ENSMUSG00000022382	Wnt7b	wingless-type MMTV integration site family, member 7B	0.47113	7.42556	1.45468	0.159275	0.999941	-4.50845
ENSMUSG00000002608	Ccdc97	coiled-coil domain containing 97	-0.194138	6.62629	-1.45449	0.159328	0.999941	-4.5085
ENSMUSG00000031264	Btk	Bruton agammaglobulinemia tyrosine kinase	-0.475355	3.55109	-1.45429	0.159383	0.999941	-4.50855
ENSMUSG00000038539	Atf5	activating transcription factor 5	-0.463149	6.19458	-1.45411	0.159432	0.999941	-4.50859
ENSMUSG00000052026	Slc6a7	solute carrier family 6 (neurotransmitter transporter, L-proline), member 7	0.301577	4.16776	1.45363	0.159564	0.999941	-4.5087
ENSMUSG00000051351	Zfp46	zinc finger protein 46	0.156586	7.37374	1.4533	0.159653	0.999941	-4.50878
ENSMUSG00000030122	Ptms	parathymosin	-0.379241	8.82504	-1.45282	0.159786	0.999941	-4.5089
ENSMUSG00000051989	Smim11	small integral membrane protein 11	-0.222803	7.65443	-1.45234	0.15992	0.999941	-4.50902
ENSMUSG00000019838	Slc16a10	solute carrier family 16 (monocarboxylic acid transporters), member 10	-0.743627	5.09806	-1.45221	0.159954	0.999941	-4.50905
ENSMUSG00000064368	mt-Nd6	mitochondrially encoded NADH dehydrogenase 6	0.313492	9.83065	1.45139	0.16018	0.999941	-4.50924
ENSMUSG00000022529	Zfp263	zinc finger protein 263	0.183855	6.03147	1.45138	0.160182	0.999941	-4.50924
ENSMUSG00000015668	Pdzd11	PDZ domain containing 11	-0.242162	6.97784	-1.45088	0.16032	0.999941	-4.50936
ENSMUSG00000035775	Krt20	keratin 20	1.97552	5.33701	1.45076	0.160354	0.999941	-4.50939
ENSMUSG00000045414	Dipk2a	divergent protein kinase domain 2A	0.370156	6.90953	1.44989	0.160595	0.999941	-4.5096
ENSMUSG00000031516	Dctn6	dynactin 6	-0.176087	8.39449	-1.44901	0.160838	0.999941	-4.50981
ENSMUSG00000043323	Fbrsl1	fibrosin-like 1	0.325181	8.24076	1.44894	0.160857	0.999941	-4.50983
ENSMUSG00000026888	Grb14	growth factor receptor bound protein 14	-0.548145	2.81383	-1.44893	0.160859	0.999941	-4.50983
ENSMUSG00000050919	Zfp366	zinc finger protein 366	-0.447157	3.76396	-1.44804	0.161106	0.999941	-4.51005
ENSMUSG00000007817	Zmiz1	zinc finger, MIZ-type containing 1	-0.288945	9.65036	-1.44786	0.161157	0.999941	-4.51009
ENSMUSG00000034813	Grip1	glutamate receptor interacting protein 1	0.589046	4.19335	1.44715	0.161353	0.999941	-4.51026
ENSMUSG00000074862	BC025920	cDNA sequence BC025920	0.3634	3.09105	1.44662	0.161501	0.999941	-4.51039
ENSMUSG00000046845	Il1f10	interleukin 1 family, member 10	0.386049	2.91125	1.44661	0.161502	0.999941	-4.51039
ENSMUSG00000024713	Pcsk5	proprotein convertase subtilisin/kexin type 5	-0.443354	6.64005	-1.44651	0.161532	0.999941	-4.51041
ENSMUSG00000072875	Gpr27	G protein-coupled receptor 27	-0.400493	5.60955	-1.44651	0.161532	0.999941	-4.51041
ENSMUSG00000028098	Rnf115	ring finger protein 115	0.204378	8.34708	1.44635	0.161575	0.999941	-4.51045
ENSMUSG00000059606	Rnase2b	ribonuclease, RNase A family, 2B (liver, eosinophil-derived neurotoxin)	-0.692437	2.81198	-1.44588	0.161706	0.999941	-4.51057
ENSMUSG00000078622	Ccdc47	coiled-coil domain containing 47	-0.162637	8.75876	-1.44579	0.161732	0.999941	-4.51059
ENSMUSG00000071531	Gprin2	G protein regulated inducer of neurite outgrowth 2	-0.351049	3.02187	-1.44561	0.16178	0.999941	-4.51063
ENSMUSG00000047466	8030462N17Rik	RIKEN cDNA 8030462N17 gene	0.204495	7.1035	1.4453	0.161867	0.999941	-4.5107
ENSMUSG00000054383	Pnma1	paraneoplastic antigen MA1	-0.302335	4.00476	-1.44477	0.162013	0.999941	-4.51083
ENSMUSG00000031146	Plp2	proteolipid protein 2	0.214336	10.8546	1.44477	0.162015	0.999941	-4.51083
ENSMUSG00000011034	Slc5a1	solute carrier family 5 (sodium/glucose cotransporter), member 1	1.07825	7.54512	1.4439	0.162257	0.999941	-4.51104
ENSMUSG00000073598	1700066B19Rik	RIKEN cDNA 1700066B19 gene	0.361918	4.27731	1.44367	0.162321	0.999941	-4.51109
ENSMUSG00000094805	Olfr311	olfactory receptor 311	0.211069	3.40216	1.44366	0.162324	0.999941	-4.5111
ENSMUSG00000025401	Myo1a	myosin IA	0.254265	3.91656	1.44318	0.162457	0.999941	-4.51121
ENSMUSG00000097407	4933408J17Rik	RIKEN cDNA 4933408J17 gene	0.316322	2.49589	1.44261	0.162616	0.999941	-4.51135
ENSMUSG00000028243	Ubxn2b	UBX domain protein 2B	-0.305117	6.91903	-1.44254	0.162635	0.999941	-4.51136
ENSMUSG00000037885	Stk35	serine/threonine kinase 35	0.276981	6.17665	1.44224	0.16272	0.999941	-4.51144
ENSMUSG00000031393	Mecp2	methyl CpG binding protein 2	-0.195903	6.3586	-1.44158	0.162903	0.999941	-4.51159
ENSMUSG00000022477	Aco2	aconitase 2, mitochondrial	0.189804	9.7226	1.44145	0.162941	0.999941	-4.51163
ENSMUSG00000002384	Bmp8b	bone morphogenetic protein 8b	0.485762	2.50094	1.44111	0.163035	0.999941	-4.51171
ENSMUSG00000036098	Myrf	myelin regulatory factor	-0.606471	5.83947	-1.44057	0.163186	0.999941	-4.51183
ENSMUSG00000039529	Atp8b1	ATPase, class I, type 8B, member 1	0.257937	9.15053	1.44054	0.163194	0.999941	-4.51184
ENSMUSG00000004415	Col26a1	collagen, type XXVI, alpha 1	-1.06289	4.39266	-1.44023	0.163283	0.999941	-4.51192
ENSMUSG00000024525	Impa2	inositol monophosphatase 2	0.399627	6.94693	1.44018	0.163295	0.999941	-4.51193
ENSMUSG00000005609	Ctr9	CTR9 homolog, Paf1/RNA polymerase II complex component	-0.331485	8.45584	-1.44009	0.16332	0.999941	-4.51195
ENSMUSG00000021196	Pfkp	phosphofructokinase, platelet	0.580798	8.44672	1.43996	0.163358	0.999941	-4.51198
ENSMUSG00000021054	Sgpp1	sphingosine-1-phosphate phosphatase 1	0.364088	6.44453	1.43964	0.163448	0.999941	-4.51206
ENSMUSG00000052406	Rexo4	REX4, 3'-5' exonuclease	0.30285	6.94424	1.4384	0.163795	0.999941	-4.51235
ENSMUSG00000035699	Slc51a	solute carrier family 51, alpha subunit	-0.260737	3.74159	-1.43792	0.16393	0.999941	-4.51247
ENSMUSG00000022408	Fam83f	family with sequence similarity 83, member F	0.538035	4.45958	1.43763	0.164011	0.999941	-4.51254
ENSMUSG00000075302	Erich2	glutamate rich 2	0.265584	3.44377	1.43758	0.164026	0.999941	-4.51255
ENSMUSG00000029708	Gcc1	golgi coiled coil 1	-0.208138	6.28228	-1.43743	0.164066	0.999941	-4.51258
ENSMUSG00000033953	Ppp3r1	protein phosphatase 3, regulatory subunit B, alpha isoform (calcineurin B, type I)	-0.153881	9.22246	-1.43687	0.164226	0.999941	-4.51272
ENSMUSG00000019865	Nmbr	neuromedin B receptor	0.217402	3.51229	1.43667	0.164281	0.999941	-4.51277
ENSMUSG00000074895	Eif4e1b	eukaryotic translation initiation factor 4E family member 1B	-0.332148	3.113	-1.43663	0.164293	0.999941	-4.51278
ENSMUSG00000023830	Igf2r	insulin-like growth factor 2 receptor	-0.242193	8.74919	-1.43641	0.164354	0.999941	-4.51283
ENSMUSG00000041235	Chd7	chromodomain helicase DNA binding protein 7	0.244265	8.24824	1.43602	0.164464	0.999941	-4.51292
ENSMUSG00000058743	Kcnj14	potassium inwardly-rectifying channel, subfamily J, member 14	0.200947	4.51771	1.43488	0.164785	0.999941	-4.51319
ENSMUSG00000041794	Myrip	myosin VIIA and Rab interacting protein	-0.405717	2.67539	-1.43458	0.16487	0.999941	-4.51326
ENSMUSG00000029729	Zkscan1	zinc finger with KRAB and SCAN domains 1	0.259868	7.13326	1.43414	0.164995	0.999941	-4.51337
ENSMUSG00000009535	Rnmt	RNA (guanine-7-) methyltransferase	0.237977	6.6935	1.43368	0.165125	0.999941	-4.51348
ENSMUSG00000046959	Slc26a1	solute carrier family 26 (sulfate transporter), member 1	0.966346	3.94062	1.4329	0.165346	0.999941	-4.51367
ENSMUSG00000028015	Ctso	cathepsin O	0.289014	6.83696	1.43225	0.165528	0.999941	-4.51382
ENSMUSG00000030047	Arhgap25	Rho GTPase activating protein 25	0.491664	4.24976	1.43163	0.165705	0.999941	-4.51397
ENSMUSG00000015222	Map2	microtubule-associated protein 2	-0.427993	5.40302	-1.43108	0.165861	0.999941	-4.5141
ENSMUSG00000070526	Peg12	paternally expressed 12	-0.394119	4.39958	-1.4305	0.166026	0.999941	-4.51424
ENSMUSG00000020647	Ncoa1	nuclear receptor coactivator 1	-0.223706	6.9393	-1.43047	0.166032	0.999941	-4.51424
ENSMUSG00000042709	Atpaf2	ATP synthase mitochondrial F1 complex assembly factor 2	-0.335976	4.68269	-1.4304	0.166052	0.999941	-4.51426
ENSMUSG00000049300	Prmt6	protein arginine N-methyltransferase 6	-0.368909	5.73076	-1.43012	0.166132	0.999941	-4.51433
ENSMUSG00000033845	Mrpl15	mitochondrial ribosomal protein L15	0.314975	6.60505	1.42992	0.166189	0.999941	-4.51437
ENSMUSG00000022272	Myo10	myosin X	-0.291946	8.64797	-1.42982	0.166218	0.999941	-4.5144
ENSMUSG00000082908	Gm13736	predicted gene 13736	-0.157465	7.45621	-1.42957	0.166289	0.999941	-4.51446
ENSMUSG00000034387	Ssu2	ssu-2 homolog (C. elegans)	-0.178298	4.13541	-1.42948	0.166315	0.999941	-4.51448
ENSMUSG00000031966	Glb1l3	galactosidase, beta 1 like 3	-0.263617	3.17043	-1.42933	0.166357	0.999941	-4.51451
ENSMUSG00000025532	Crcp	calcitonin gene-related peptide-receptor component protein	-0.213665	7.27487	-1.42924	0.166383	0.999941	-4.51454
ENSMUSG00000020708	Psmc5	protease (prosome, macropain) 26S subunit, ATPase 5	-0.245362	8.29248	-1.42868	0.166541	0.999941	-4.51467
ENSMUSG00000029020	Mfn2	mitofusin 2	0.202476	7.35524	1.42859	0.166566	0.999941	-4.51469
ENSMUSG00000114702	Gm40828	predicted gene, 40828	-0.282985	3.66111	-1.42838	0.166628	0.999941	-4.51474
ENSMUSG00000071506	Tmem139	transmembrane protein 139	-0.444097	4.1774	-1.42775	0.166808	0.999941	-4.51489
ENSMUSG00000045281	Gpr20	G protein-coupled receptor 20	-0.303741	4.7433	-1.42768	0.166828	0.999941	-4.51491
ENSMUSG00000043541	Casc1	cancer susceptibility candidate 1	-0.278408	3.04468	-1.42734	0.166922	0.999941	-4.51499
ENSMUSG00000028073	Pear1	platelet endothelial aggregation receptor 1	0.343547	6.70218	1.42723	0.166954	0.999941	-4.51501
ENSMUSG00000024038	Ndufv3	NADH:ubiquinone oxidoreductase core subunit V3	-0.205291	6.00941	-1.42701	0.167018	0.999941	-4.51507
ENSMUSG00000060407	Cyp2a12	cytochrome P450, family 2, subfamily a, polypeptide 12	0.365765	2.84385	1.42698	0.167027	0.999941	-4.51507
ENSMUSG00000020794	Ube2g1	ubiquitin-conjugating enzyme E2G 1	0.235707	7.51531	1.4267	0.167107	0.999941	-4.51514
ENSMUSG00000060765	Olfr325	olfactory receptor 325	0.269586	3.35599	1.42631	0.167218	0.999941	-4.51523
ENSMUSG00000079227	Ccr5	chemokine (C-C motif) receptor 5	-0.464441	3.07549	-1.42626	0.16723	0.999941	-4.51524
ENSMUSG00000002833	Hdgfl2	HDGF like 2	-0.24778	7.389	-1.42616	0.167259	0.999941	-4.51527
ENSMUSG00000039661	Dusp26	dual specificity phosphatase 26 (putative)	-0.372145	4.13407	-1.42564	0.167409	0.999941	-4.51539
ENSMUSG00000049482	Ctu2	cytosolic thiouridylase subunit 2	-0.376206	6.73666	-1.42307	0.168143	0.999941	-4.516
ENSMUSG00000042570	Mier2	MIER family member 2	-0.212946	6.23748	-1.42278	0.168228	0.999941	-4.51607
ENSMUSG00000049551	Fzd9	frizzled class receptor 9	0.238835	4.3208	1.42223	0.168386	0.999941	-4.5162
ENSMUSG00000074093	Svip	small VCP/p97-interacting protein	-0.244148	5.93104	-1.42187	0.16849	0.999941	-4.51628
ENSMUSG00000039913	Pak5	p21 (RAC1) activated kinase 5	0.293557	3.23005	1.42121	0.168677	0.999941	-4.51644
ENSMUSG00000068735	Trp53i11	transformation related protein 53 inducible protein 11	0.355762	8.55049	1.42086	0.168778	0.999941	-4.51652
ENSMUSG00000031731	Ap1g1	adaptor protein complex AP-1, gamma 1 subunit	0.183049	9.3794	1.42039	0.168913	0.999941	-4.51663
ENSMUSG00000051238	Swsap1	SWIM type zinc finger 7 associated protein 1	-0.378096	5.6047	-1.4201	0.168998	0.999941	-4.5167
ENSMUSG00000038572	Bpifb5	BPI fold containing family B, member 5	-0.701278	4.22883	-1.4188	0.169373	0.999941	-4.51701
ENSMUSG00000039234	Sec24d	Sec24 related gene family, member D (S. cerevisiae)	-0.318482	8.03252	-1.41862	0.169425	0.999941	-4.51705
ENSMUSG00000079277	Hoxd3	homeobox D3	-0.430746	4.62738	-1.41804	0.169593	0.999941	-4.51719
ENSMUSG00000024401	Tnf	tumor necrosis factor	0.955268	6.16218	1.41773	0.169681	0.999941	-4.51726
ENSMUSG00000019832	Rab32	RAB32, member RAS oncogene family	0.396336	7.61167	1.41716	0.169846	0.999941	-4.5174
ENSMUSG00000062901	Klhl24	kelch-like 24	0.513571	8.1365	1.41668	0.169984	0.999941	-4.51751
ENSMUSG00000012640	Zfp715	zinc finger protein 715	-0.317016	5.56311	-1.41645	0.17005	0.999941	-4.51756
ENSMUSG00000031520	Vegfc	vascular endothelial growth factor C	-0.265369	5.72603	-1.41561	0.170293	0.999941	-4.51776
ENSMUSG00000040562	Gstm2	glutathione S-transferase, mu 2	-0.414645	8.51286	-1.41485	0.170515	0.999941	-4.51794
ENSMUSG00000032940	Rbm11	RNA binding motif protein 11	0.293822	2.98154	1.41402	0.170755	0.999941	-4.51814
ENSMUSG00000003581	Rnf215	ring finger protein 215	0.331588	5.279	1.4139	0.170788	0.999941	-4.51817
ENSMUSG00000095609	Gm21188	predicted gene, 21188	-0.469521	3.77523	-1.4137	0.170847	0.999941	-4.51821
ENSMUSG00000035342	Lzts2	leucine zipper, putative tumor suppressor 2	-0.277773	6.60755	-1.41348	0.170913	0.999941	-4.51827
ENSMUSG00000021288	Klc1	kinesin light chain 1	-0.306286	8.32945	-1.41335	0.17095	0.999941	-4.5183
ENSMUSG00000047592	Nxpe5	neurexophilin and PC-esterase domain family, member 5	0.479715	3.93833	1.41285	0.171095	0.999941	-4.51842
ENSMUSG00000054520	Sh3bp2	SH3-domain binding protein 2	0.358046	6.64864	1.41279	0.171113	0.999941	-4.51843
ENSMUSG00000068048	Rhox9	reproductive homeobox 9	-0.240004	3.91769	-1.41248	0.171203	0.999941	-4.5185
ENSMUSG00000032534	Cep63	centrosomal protein 63	0.242437	6.45349	1.41232	0.171248	0.999941	-4.51854
ENSMUSG00000043909	Trp53bp1	transformation related protein 53 binding protein 1	-0.324234	4.94567	-1.41205	0.171327	0.999941	-4.5186
ENSMUSG00000062115	Rai1	retinoic acid induced 1	-0.206976	7.78564	-1.41196	0.171354	0.999941	-4.51862
ENSMUSG00000094430	Smbd1	somatomedin B domain containing 1	0.358184	3.12118	1.41196	0.171354	0.999941	-4.51863
ENSMUSG00000009580	Odam	odontogenic, ameloblast asssociated	-0.334153	3.29779	-1.4117	0.17143	0.999941	-4.51869
ENSMUSG00000095061	E030018B13Rik	RIKEN cDNA E030018B13 gene	0.396808	2.65967	1.41117	0.171584	0.999941	-4.51881
ENSMUSG00000014704	Hoxa2	homeobox A2	-0.437962	3.8576	-1.40993	0.171946	0.999941	-4.5191
ENSMUSG00000089892	Olfr1199	olfactory receptor 1199	-0.410537	3.03862	-1.4095	0.172071	0.999941	-4.5192
ENSMUSG00000062590	Armc9	armadillo repeat containing 9	-0.532901	5.11268	-1.40894	0.172236	0.999941	-4.51934
ENSMUSG00000035139	Secisbp2	SECIS binding protein 2	-0.177213	7.52841	-1.40848	0.172368	0.999941	-4.51944
ENSMUSG00000031026	Trim66	tripartite motif-containing 66	0.284272	2.91227	1.40828	0.172429	0.999941	-4.51949
ENSMUSG00000055013	Agap1	ArfGAP with GTPase domain, ankyrin repeat and PH domain 1	-0.239461	7.36418	-1.40818	0.172458	0.999941	-4.51952
ENSMUSG00000029622	Arpc1b	actin related protein 2/3 complex, subunit 1B	0.213131	11.5238	1.40811	0.172477	0.999941	-4.51953
ENSMUSG00000044197	Gpr146	G protein-coupled receptor 146	-0.329532	5.74583	-1.40807	0.17249	0.999941	-4.51954
ENSMUSG00000038239	Hrc	histidine rich calcium binding protein	-0.316701	3.95139	-1.40802	0.172504	0.999941	-4.51955
ENSMUSG00000034320	Slc26a2	solute carrier family 26 (sulfate transporter), member 2	-0.400103	6.29311	-1.40746	0.172668	0.999941	-4.51968
ENSMUSG00000074620	Gm10731	predicted gene 10731	0.32043	3.43936	1.40743	0.172677	0.999941	-4.51969
ENSMUSG00000046804	Phgr1	proline/histidine/glycine-rich 1	0.385077	3.86343	1.40697	0.17281	0.999941	-4.5198
ENSMUSG00000010045	Tmem115	transmembrane protein 115	-0.237362	5.68249	-1.40677	0.172871	0.999941	-4.51985
ENSMUSG00000023800	Tiam2	T cell lymphoma invasion and metastasis 2	-0.414186	5.50079	-1.40525	0.173316	0.999941	-4.5202
ENSMUSG00000049502	Dtx3l	deltex 3-like, E3 ubiquitin ligase	0.397856	7.80538	1.40507	0.17337	0.999941	-4.52025
ENSMUSG00000039768	Dnajc11	DnaJ heat shock protein family (Hsp40) member C11	0.253555	7.10842	1.40468	0.173483	0.999941	-4.52034
ENSMUSG00000055415	Atp10b	ATPase, class V, type 10B	0.577162	7.7384	1.40435	0.173579	0.999941	-4.52041
ENSMUSG00000037730	Mynn	myoneurin	-0.153841	6.82339	-1.40432	0.173588	0.999941	-4.52042
ENSMUSG00000053730	Tmem39b	transmembrane protein 39b	0.217344	7.11649	1.40405	0.173668	0.999941	-4.52048
ENSMUSG00000053747	Sox14	SRY (sex determining region Y)-box 14	0.354359	3.11331	1.40394	0.173701	0.999941	-4.52051
ENSMUSG00000050552	Lamtor4	late endosomal/lysosomal adaptor, MAPK and MTOR activator 4	-0.223411	7.81913	-1.40381	0.173739	0.999941	-4.52054
ENSMUSG00000037145	Lypd8l	LY6/PLAUR domain containing 8 like	1.2047	4.72351	1.40321	0.173916	0.999941	-4.52068
ENSMUSG00000038383	Pigu	phosphatidylinositol glycan anchor biosynthesis, class U	0.252787	7.46586	1.40279	0.17404	0.999941	-4.52078
ENSMUSG00000053279	Aldh1a1	aldehyde dehydrogenase family 1, subfamily A1	-0.993061	7.53624	-1.40196	0.174284	0.999941	-4.52098
ENSMUSG00000073096	Lrrc61	leucine rich repeat containing 61	0.304628	4.88774	1.40188	0.174307	0.999941	-4.52099
ENSMUSG00000028865	Cd164l2	CD164 sialomucin-like 2	0.390513	3.48872	1.40188	0.174307	0.999941	-4.52099
ENSMUSG00000033436	Armcx2	armadillo repeat containing, X-linked 2	-0.642508	6.1742	-1.40187	0.174311	0.999941	-4.521
ENSMUSG00000013275	Slc41a1	solute carrier family 41, member 1	0.230782	7.50295	1.40111	0.174536	0.999941	-4.52118
ENSMUSG00000048965	Mrgpre	MAS-related GPR, member E	-0.355057	4.34276	-1.40054	0.174703	0.999941	-4.52131
ENSMUSG00000058626	Capn11	calpain 11	0.459344	3.00421	1.40049	0.174718	0.999941	-4.52132
ENSMUSG00000037001	Zfp39	zinc finger protein 39	-0.377657	5.75592	-1.40038	0.17475	0.999941	-4.52134
ENSMUSG00000049515	Espnl	espin-like	-0.243771	3.28349	-1.4003	0.174773	0.999941	-4.52136
ENSMUSG00000019960	Dusp6	dual specificity phosphatase 6	0.460022	8.49108	1.40019	0.174807	0.999941	-4.52139
ENSMUSG00000074576	Mocs3	molybdenum cofactor synthesis 3	-0.261214	4.9878	-1.39916	0.175113	0.999941	-4.52163
ENSMUSG00000020519	Sap30l	SAP30-like	-0.224259	6.8914	-1.39908	0.175135	0.999941	-4.52165
ENSMUSG00000070476	Fam217b	family with sequence similarity 217, member B	-0.418439	4.12	-1.39878	0.175226	0.999941	-4.52172
ENSMUSG00000020441	2310033P09Rik	RIKEN cDNA 2310033P09 gene	-0.202871	7.37982	-1.39871	0.175245	0.999941	-4.52174
ENSMUSG00000075304	Sp5	trans-acting transcription factor 5	-0.40725	3.0563	-1.39834	0.175355	0.999941	-4.52182
ENSMUSG00000053205	Styx	serine/threonine/tyrosine interaction protein	-0.198133	7.02032	-1.39821	0.175393	0.999941	-4.52185
ENSMUSG00000032513	Gorasp1	golgi reassembly stacking protein 1	-0.260804	5.9772	-1.39817	0.175406	0.999941	-4.52186
ENSMUSG00000031696	Vps35	VPS35 retromer complex component	0.167165	9.10062	1.39806	0.175438	0.999941	-4.52189
ENSMUSG00000024654	Asrgl1	asparaginase like 1	-0.51398	5.40841	-1.3973	0.175663	0.999941	-4.52207
ENSMUSG00000043872	Zmym1	zinc finger, MYM domain containing 1	0.301665	5.26893	1.39656	0.175883	0.999941	-4.52224
ENSMUSG00000054453	Sytl5	synaptotagmin-like 5	-0.605306	6.12411	-1.39542	0.176223	0.999941	-4.52251
ENSMUSG00000049427	Gm9837	predicted gene 9837	0.304558	3.90919	1.39533	0.176249	0.999941	-4.52253
ENSMUSG00000044254	Pcsk9	proprotein convertase subtilisin/kexin type 9	0.36903	3.74246	1.39485	0.176393	0.999941	-4.52264
ENSMUSG00000034785	Dio1	deiodinase, iodothyronine, type I	-0.358124	3.60333	-1.39453	0.176487	0.999941	-4.52271
ENSMUSG00000044361	BC024139	cDNA sequence BC024139	-0.278534	2.80471	-1.39418	0.176592	0.999941	-4.5228
ENSMUSG00000042104	Uggt2	UDP-glucose glycoprotein glucosyltransferase 2	-0.448876	3.47329	-1.39359	0.176766	0.999941	-4.52293
ENSMUSG00000000346	Dazap2	DAZ associated protein 2	0.228401	8.98493	1.39317	0.176894	0.999941	-4.52303
ENSMUSG00000013833	Med16	mediator complex subunit 16	-0.219421	7.25831	-1.39308	0.17692	0.999941	-4.52305
ENSMUSG00000000823	Zfp512b	zinc finger protein 512B	-0.400733	7.15846	-1.39246	0.177106	0.999941	-4.5232
ENSMUSG00000037344	Slc12a9	solute carrier family 12 (potassium/chloride transporters), member 9	-0.30401	5.34824	-1.39243	0.177116	0.999941	-4.52321
ENSMUSG00000004500	Zfp324	zinc finger protein 324	-0.357476	5.8066	-1.39236	0.177136	0.999941	-4.52322
ENSMUSG00000053565	Eif3k	eukaryotic translation initiation factor 3, subunit K	0.137804	9.93876	1.39185	0.177288	0.999941	-4.52334
ENSMUSG00000020630	Rnaseh1	ribonuclease H1	-0.227374	6.54393	-1.39181	0.177299	0.999941	-4.52335
ENSMUSG00000030519	Apba2	amyloid beta (A4) precursor protein-binding, family A, member 2	-0.348429	3.6068	-1.39178	0.17731	0.999941	-4.52336
ENSMUSG00000079168	Cd209g	CD209g antigen	0.769222	3.09147	1.39176	0.177316	0.999941	-4.52336
ENSMUSG00000033430	Terf2ip	telomeric repeat binding factor 2, interacting protein	0.244702	7.05299	1.39162	0.177356	0.999941	-4.52339
ENSMUSG00000078132	Gm11939	predicted gene 11939	0.253486	5.01375	1.39153	0.177382	0.999941	-4.52341
ENSMUSG00000047423	AI837181	expressed sequence AI837181	0.164245	6.62024	1.39124	0.17747	0.999941	-4.52348
ENSMUSG00000047728	Ly6g2	lymphocyte antigen 6 complex, locus G2	0.674379	5.51861	1.39059	0.177665	0.999941	-4.52363
ENSMUSG00000050074	Spink8	serine peptidase inhibitor, Kazal type 8	-1.06841	4.32833	-1.39052	0.177685	0.999941	-4.52365
ENSMUSG00000049008	BB014433	expressed sequence BB014433	0.325075	3.4201	1.39045	0.177707	0.999941	-4.52367
ENSMUSG00000026311	Asb1	ankyrin repeat and SOCS box-containing 1	-0.286947	5.19828	-1.38947	0.177999	0.999941	-4.52389
ENSMUSG00000028165	Cisd2	CDGSH iron sulfur domain 2	-0.181717	6.1187	-1.38917	0.17809	0.999941	-4.52396
ENSMUSG00000015083	C8g	complement component 8, gamma polypeptide	0.247624	5.47011	1.38913	0.178101	0.999941	-4.52397
ENSMUSG00000022515	Anks3	ankyrin repeat and sterile alpha motif domain containing 3	-0.195081	6.3945	-1.38913	0.178103	0.999941	-4.52397
ENSMUSG00000067768	Xlr4b	X-linked lymphocyte-regulated 4B	0.558989	3.44022	1.38912	0.178106	0.999941	-4.52398
ENSMUSG00000028751	Pla2g2e	phospholipase A2, group IIE	1.48241	8.6908	1.38879	0.178205	0.999941	-4.52405
ENSMUSG00000024927	Rela	v-rel reticuloendotheliosis viral oncogene homolog A (avian)	0.212473	9.70242	1.38738	0.178627	0.999941	-4.52438
ENSMUSG00000016239	Lonrf3	LON peptidase N-terminal domain and ring finger 3	0.412283	5.77757	1.38698	0.17875	0.999941	-4.52447
ENSMUSG00000044712	Slc38a6	solute carrier family 38, member 6	-0.26219	8.02379	-1.38695	0.178759	0.999941	-4.52448
ENSMUSG00000020431	Adcy1	adenylate cyclase 1	-0.608389	4.67317	-1.38608	0.179019	0.999941	-4.52468
ENSMUSG00000022779	Top3b	topoisomerase (DNA) III beta	0.176107	7.60514	1.38592	0.179067	0.999941	-4.52472
ENSMUSG00000023965	Fbxl17	F-box and leucine-rich repeat protein 17	-0.211089	6.13948	-1.38544	0.179214	0.999941	-4.52483
ENSMUSG00000050623	Catsperz	cation channel sperm associated auxiliary subunit zeta	0.352984	2.79743	1.38516	0.179298	0.999941	-4.5249
ENSMUSG00000010529	Gm266	predicted gene 266	0.706049	6.25606	1.38468	0.179443	0.999941	-4.52501
ENSMUSG00000024579	Pcyox1l	prenylcysteine oxidase 1 like	-0.278795	6.52403	-1.38453	0.179488	0.999941	-4.52504
ENSMUSG00000074274	D930028M14Rik	RIKEN cDNA D930028M14 gene	0.279456	3.33893	1.38394	0.179666	0.999941	-4.52518
ENSMUSG00000039427	Alg1	asparagine-linked glycosylation 1 (beta-1,4-mannosyltransferase)	-0.246259	6.6214	-1.38341	0.179825	0.999941	-4.5253
ENSMUSG00000046861	Hectd3	HECT domain E3 ubiquitin protein ligase 3	-0.250113	5.55775	-1.38338	0.179836	0.999941	-4.52531
ENSMUSG00000019861	Gopc	golgi associated PDZ and coiled-coil motif containing	-0.239809	6.56159	-1.38305	0.179934	0.999941	-4.52539
ENSMUSG00000020778	Ten1	TEN1 telomerase capping complex subunit	-0.279179	6.03635	-1.38228	0.180167	0.999941	-4.52557
ENSMUSG00000071362	Gm10330	predicted gene 10330	-0.321888	5.05344	-1.38216	0.180203	0.999941	-4.52559
ENSMUSG00000020787	P2rx1	purinergic receptor P2X, ligand-gated ion channel, 1	-0.269505	3.90163	-1.38216	0.180205	0.999941	-4.52559
ENSMUSG00000019984	Med23	mediator complex subunit 23	0.189217	7.0966	1.38205	0.180236	0.999941	-4.52562
ENSMUSG00000020736	Nt5c	5',3'-nucleotidase, cytosolic	-0.2718	7.618	-1.38162	0.180367	0.999941	-4.52572
ENSMUSG00000021810	Ecd	ecdysoneless cell cycle regulator	0.226431	8.2527	1.38156	0.180388	0.999941	-4.52573
ENSMUSG00000045532	C1ql1	complement component 1, q subcomponent-like 1	-0.43466	3.25975	-1.38135	0.180451	0.999941	-4.52578
ENSMUSG00000028132	Tlcd4	TLC domain containing 4	-0.670787	6.33121	-1.38123	0.180486	0.999941	-4.52581
ENSMUSG00000079580	Tmem217	transmembrane protein 217	-0.240251	3.90108	-1.38123	0.180488	0.999941	-4.52581
ENSMUSG00000029392	Rilpl1	Rab interacting lysosomal protein-like 1	-0.42963	6.47789	-1.38075	0.180632	0.999941	-4.52592
ENSMUSG00000036938	Try5	trypsin 5	0.362888	2.88052	1.37981	0.180918	0.999941	-4.52614
ENSMUSG00000049168	Olfr449	olfactory receptor 449	0.377255	2.85683	1.37972	0.180943	0.999941	-4.52616
ENSMUSG00000037446	Tulp1	tubby like protein 1	-0.307755	3.84194	-1.37954	0.181	0.999941	-4.5262
ENSMUSG00000034164	Emid1	EMI domain containing 1	-0.509657	5.26176	-1.37916	0.181116	0.999941	-4.52629
ENSMUSG00000064202	Spata6l	spermatogenesis associated 6 like	-0.331039	3.44444	-1.37843	0.181337	0.999941	-4.52646
ENSMUSG00000026500	Cox20	cytochrome c oxidase assembly protein 20	-0.228474	7.49933	-1.37827	0.181384	0.999941	-4.52649
ENSMUSG00000022987	Zfp641	zinc finger protein 641	-0.404417	3.41295	-1.37816	0.181418	0.999941	-4.52652
ENSMUSG00000047368	Abhd17b	abhydrolase domain containing 17B	-0.168695	6.8327	-1.37816	0.181418	0.999941	-4.52652
ENSMUSG00000032268	Tmprss5	transmembrane protease, serine 5 (spinesin)	0.341748	2.75471	1.37802	0.181462	0.999941	-4.52655
ENSMUSG00000001510	Dlx3	distal-less homeobox 3	0.28587	2.87258	1.37779	0.181532	0.999941	-4.52661
ENSMUSG00000032551	1110059G10Rik	RIKEN cDNA 1110059G10 gene	-0.236914	5.70264	-1.37764	0.181577	0.999941	-4.52664
ENSMUSG00000022724	Riox2	ribosomal oxygenase 2	0.356184	8.53718	1.37736	0.181663	0.999941	-4.52671
ENSMUSG00000043913	Ccdc60	coiled-coil domain containing 60	-0.391309	3.25546	-1.37658	0.1819	0.999941	-4.52689
ENSMUSG00000078503	Zfp990	zinc finger protein 990	0.307633	5.91046	1.37641	0.181952	0.999941	-4.52693
ENSMUSG00000024247	Pkdcc	protein kinase domain containing, cytoplasmic	-0.53937	4.47545	-1.37632	0.18198	0.999941	-4.52695
ENSMUSG00000041750	Cd1d2	CD1d2 antigen	-0.460559	3.82633	-1.37619	0.182019	0.999941	-4.52698
ENSMUSG00000003575	Crtc1	CREB regulated transcription coactivator 1	-0.309744	6.38448	-1.37589	0.182112	0.999941	-4.52705
ENSMUSG00000111338	Olfr29-ps1	olfactory receptor 29, pseudogene 1	-0.350792	3.5684	-1.37585	0.182124	0.999941	-4.52706
ENSMUSG00000044600	Smim7	small integral membrane protein 7	-0.145411	9.28796	-1.37509	0.182355	0.999941	-4.52723
ENSMUSG00000048486	Fitm2	fat storage-inducing transmembrane protein 2	-0.344622	5.39331	-1.37468	0.182483	0.999941	-4.52733
ENSMUSG00000078185	Chml	choroideremia-like	0.289209	6.8997	1.37461	0.182502	0.999941	-4.52734
ENSMUSG00000036022	Fam122b	family with sequence similarity 122, member B	-0.559336	4.68794	-1.37371	0.182778	0.999941	-4.52755
ENSMUSG00000032356	Rasgrf1	RAS protein-specific guanine nucleotide-releasing factor 1	-0.239564	5.2473	-1.37371	0.182778	0.999941	-4.52755
ENSMUSG00000030768	Disp1	dispatched RND transporter family member 1	-0.325699	6.50686	-1.37337	0.182881	0.999941	-4.52763
ENSMUSG00000031452	1700029H14Rik	RIKEN cDNA 1700029H14 gene	-0.341262	3.53041	-1.37328	0.182911	0.999941	-4.52765
ENSMUSG00000045038	Prkce	protein kinase C, epsilon	-0.428721	5.74659	-1.37322	0.18293	0.999941	-4.52766
ENSMUSG00000046432	Bex3	brain expressed X-linked 3	-0.445808	9.10882	-1.37321	0.182933	0.999941	-4.52767
ENSMUSG00000040033	Stat2	signal transducer and activator of transcription 2	0.483557	8.21373	1.37312	0.182961	0.999941	-4.52769
ENSMUSG00000058368	Krtap21-1	keratin associated protein 21-1	-0.2244	2.93886	-1.37292	0.183022	0.999941	-4.52773
ENSMUSG00000015133	Lrrk1	leucine-rich repeat kinase 1	-0.199606	7.09555	-1.37263	0.18311	0.999941	-4.5278
ENSMUSG00000067377	Tspan6	tetraspanin 6	-0.416973	5.68591	-1.37244	0.18317	0.999941	-4.52785
ENSMUSG00000055022	Cntn1	contactin 1	-0.434898	3.9145	-1.3724	0.183182	0.999941	-4.52785
ENSMUSG00000037973	Itprid1	ITPR interacting domain containing 1	0.5148	4.78703	1.37228	0.183217	0.999941	-4.52788
ENSMUSG00000090272	Mndal	myeloid nuclear differentiation antigen like	0.448948	6.16386	1.37168	0.183402	0.999941	-4.52802
ENSMUSG00000013523	Bcas1	brain enriched myelin associated protein 1	-0.303014	4.67516	-1.37062	0.183727	0.999941	-4.52826
ENSMUSG00000022003	Slc25a30	solute carrier family 25, member 30	0.193425	6.41883	1.37061	0.183731	0.999941	-4.52827
ENSMUSG00000058706	0610030E20Rik	RIKEN cDNA 0610030E20 gene	0.180635	6.46627	1.37052	0.183758	0.999941	-4.52829
ENSMUSG00000015305	Sash1	SAM and SH3 domain containing 1	-0.309974	8.12708	-1.37029	0.183829	0.999941	-4.52834
ENSMUSG00000047635	Mtrfr	mitochondrial translation release factor in rescue	-0.304502	3.33306	-1.3701	0.183889	0.999941	-4.52839
ENSMUSG00000038170	Pde4dip	phosphodiesterase 4D interacting protein (myomegalin)	-0.370924	7.37475	-1.37	0.183918	0.999941	-4.52841
ENSMUSG00000053985	Zfp14	zinc finger protein 14	-0.334202	4.48692	-1.36984	0.183967	0.999941	-4.52844
ENSMUSG00000033111	3830406C13Rik	RIKEN cDNA 3830406C13 gene	0.298065	6.10442	1.369	0.184225	0.999941	-4.52864
ENSMUSG00000036036	Zfp57	zinc finger protein 57	-0.532574	4.35385	-1.36782	0.18459	0.999941	-4.52891
ENSMUSG00000032470	Mras	muscle and microspikes RAS	-0.577759	7.76103	-1.36782	0.184591	0.999941	-4.52891
ENSMUSG00000031257	Nox1	NADPH oxidase 1	1.41053	3.57058	1.36776	0.184609	0.999941	-4.52892
ENSMUSG00000041684	Bivm	basic, immunoglobulin-like variable motif containing	0.277778	6.52721	1.36727	0.184762	0.999941	-4.52904
ENSMUSG00000030720	Cln3	ceroid lipofuscinosis, neuronal 3, juvenile (Batten, Spielmeyer-Vogt disease)	0.386422	7.99082	1.36687	0.184883	0.999941	-4.52913
ENSMUSG00000030284	Creld1	cysteine-rich with EGF-like domains 1	0.223934	6.56825	1.36672	0.184929	0.999941	-4.52916
ENSMUSG00000031807	Pgls	6-phosphogluconolactonase	0.173208	6.95274	1.36658	0.184973	0.999941	-4.52919
ENSMUSG00000030527	Crtc3	CREB regulated transcription coactivator 3	0.275854	6.33513	1.36599	0.185156	0.999941	-4.52933
ENSMUSG00000020262	Adarb1	adenosine deaminase, RNA-specific, B1	-0.369735	6.16347	-1.36547	0.185319	0.999941	-4.52945
ENSMUSG00000024867	Pip5k1b	phosphatidylinositol-4-phosphate 5-kinase, type 1 beta	-0.299029	6.08276	-1.36517	0.185409	0.999941	-4.52952
ENSMUSG00000029602	Rasal1	RAS protein activator like 1 (GAP1 like)	0.656053	4.40928	1.36508	0.185438	0.999941	-4.52954
ENSMUSG00000033762	Recql4	RecQ protein-like 4	-0.328559	4.47569	-1.36493	0.185486	0.999941	-4.52958
ENSMUSG00000035759	Bbs10	Bardet-Biedl syndrome 10 (human)	0.402787	4.13637	1.36473	0.185547	0.999941	-4.52962
ENSMUSG00000061144	Spink12	serine peptidase inhibitor, Kazal type 12	0.758068	10.3664	1.36458	0.185593	0.999941	-4.52966
ENSMUSG00000032041	Tirap	toll-interleukin 1 receptor (TIR) domain-containing adaptor protein	0.368182	7.88584	1.36424	0.185699	0.999941	-4.52973
ENSMUSG00000002741	Ykt6	YKT6 v-SNARE homolog (S. cerevisiae)	-0.193316	9.22149	-1.36406	0.185755	0.999941	-4.52978
ENSMUSG00000075227	Znhit2	zinc finger, HIT domain containing 2	-0.191455	6.31764	-1.3638	0.185836	0.999941	-4.52984
ENSMUSG00000029126	Nsg1	neuron specific gene family member 1	-0.510427	5.17015	-1.36379	0.185838	0.999941	-4.52984
ENSMUSG00000031545	Gpat4	glycerol-3-phosphate acyltransferase 4	-0.214484	8.22713	-1.36372	0.185861	0.999941	-4.52985
ENSMUSG00000036450	Hif1an	hypoxia-inducible factor 1, alpha subunit inhibitor	-0.185489	7.27353	-1.36366	0.185877	0.999941	-4.52987
ENSMUSG00000015579	Nkx2-5	NK2 homeobox 5	0.275624	2.78449	1.36308	0.186058	0.999941	-4.53
ENSMUSG00000024160	Spsb3	splA/ryanodine receptor domain and SOCS box containing 3	0.211234	6.02153	1.36301	0.18608	0.999941	-4.53002
ENSMUSG00000003354	Ccdc65	coiled-coil domain containing 65	-0.289566	4.07014	-1.36295	0.186098	0.999941	-4.53003
ENSMUSG00000041453	Rpl21	ribosomal protein L21	0.124826	11.4388	1.36293	0.186104	0.999941	-4.53003
ENSMUSG00000091623	Gm17092	predicted gene 17092	0.315444	4.82739	1.36291	0.18611	0.999941	-4.53004
ENSMUSG00000029188	Slc34a2	solute carrier family 34 (sodium phosphate), member 2	0.804225	9.00709	1.36291	0.186111	0.999941	-4.53004
ENSMUSG00000031373	Car5b	carbonic anhydrase 5b, mitochondrial	0.674886	8.20376	1.36273	0.186169	0.999941	-4.53008
ENSMUSG00000068015	Lrch1	leucine-rich repeats and calponin homology (CH) domain containing 1	0.212295	7.23848	1.3625	0.18624	0.999941	-4.53013
ENSMUSG00000042487	Leo1	Leo1, Paf1/RNA polymerase II complex component	-0.246392	6.54205	-1.3621	0.186362	0.999941	-4.53022
ENSMUSG00000024338	Psmb8	proteasome (prosome, macropain) subunit, beta type 8 (large multifunctional peptidase 7)	0.379895	9.29434	1.36114	0.186661	0.999941	-4.53044
ENSMUSG00000057880	Abat	4-aminobutyrate aminotransferase	-0.583975	6.17985	-1.36089	0.18674	0.999941	-4.5305
ENSMUSG00000040111	Gramd1b	GRAM domain containing 1B	-0.303661	5.9781	-1.36088	0.186743	0.999941	-4.5305
ENSMUSG00000020741	Cluh	clustered mitochondria (cluA/CLU1) homolog	0.354929	8.74898	1.36082	0.186761	0.999941	-4.53052
ENSMUSG00000079410	Gm2897	predicted gene 2897	-0.378235	4.08185	-1.36051	0.186858	0.999941	-4.53059
ENSMUSG00000027245	Hypk	huntingtin interacting protein K	-0.207987	8.64473	-1.36041	0.18689	0.999941	-4.53061
ENSMUSG00000043671	Dpy19l3	dpy-19-like 3 (C. elegans)	-0.468452	5.57287	-1.36028	0.186929	0.999941	-4.53064
ENSMUSG00000032278	Paqr5	progestin and adipoQ receptor family member V	0.651819	5.742	1.35952	0.187168	0.999941	-4.53082
ENSMUSG00000042129	Rassf4	Ras association (RalGDS/AF-6) domain family member 4	0.595495	6.9928	1.35938	0.187212	0.999941	-4.53085
ENSMUSG00000060240	Cend1	cell cycle exit and neuronal differentiation 1	0.238469	3.37331	1.35933	0.187225	0.999941	-4.53086
ENSMUSG00000024008	Cpne5	copine V	-0.365488	2.92513	-1.35928	0.187243	0.999941	-4.53087
ENSMUSG00000078490	Cfap74	cilia and flagella associated protein 74	-0.362684	3.05434	-1.35859	0.187459	0.999941	-4.53103
ENSMUSG00000009210	Prr29	proline rich 29	0.319419	3.08669	1.35826	0.187561	0.999941	-4.53111
ENSMUSG00000023994	Nfya	nuclear transcription factor-Y alpha	0.266637	7.7786	1.35793	0.187664	0.999941	-4.53118
ENSMUSG00000051599	Pcdhb2	protocadherin beta 2	0.322169	3.62702	1.35775	0.18772	0.999941	-4.53122
ENSMUSG00000025375	Aatk	apoptosis-associated tyrosine kinase	-0.249739	2.64587	-1.35752	0.187794	0.999941	-4.53128
ENSMUSG00000030469	Zfp719	zinc finger protein 719	0.261464	7.11374	1.3575	0.1878	0.999941	-4.53128
ENSMUSG00000078879	Zfp973	zinc finger protein 973	-0.197773	8.78813	-1.35666	0.188063	0.999941	-4.53147
ENSMUSG00000044647	Csrnp3	cysteine-serine-rich nuclear protein 3	0.559434	4.15457	1.35654	0.1881	0.999941	-4.5315
ENSMUSG00000002983	Relb	avian reticuloendotheliosis viral (v-rel) oncogene related B	0.453736	5.58281	1.35641	0.188141	0.999941	-4.53153
ENSMUSG00000071757	Zhx2	zinc fingers and homeoboxes 2	0.379375	7.64702	1.35614	0.188226	0.999941	-4.53159
ENSMUSG00000079460	4933403O08Rik	RIKEN cDNA 4933403O08 gene	-0.349867	2.66983	-1.35588	0.188307	0.999941	-4.53165
ENSMUSG00000059366	Olfr959	olfactory receptor 959	0.444998	2.87897	1.35577	0.188342	0.999941	-4.53168
ENSMUSG00000098488	Pla2g4b	phospholipase A2, group IVB (cytosolic)	0.519163	4.76693	1.35533	0.188479	0.999941	-4.53178
ENSMUSG00000071324	Armc2	armadillo repeat containing 2	-0.407999	3.54062	-1.35533	0.18848	0.999941	-4.53178
ENSMUSG00000030020	Prickle2	prickle planar cell polarity protein 2	-0.426379	5.9785	-1.35471	0.188674	0.999941	-4.53192
ENSMUSG00000003346	Abhd17a	abhydrolase domain containing 17A	-0.163481	7.00041	-1.35452	0.188732	0.999941	-4.53196
ENSMUSG00000047146	Tet1	tet methylcytosine dioxygenase 1	-0.564975	3.1932	-1.35448	0.188746	0.999941	-4.53197
ENSMUSG00000015377	Dennd6b	DENN/MADD domain containing 6B	0.25691	4.8643	1.35401	0.188893	0.999941	-4.53208
ENSMUSG00000030861	Acadsb	acyl-Coenzyme A dehydrogenase, short/branched chain	-0.250023	8.02916	-1.3539	0.188927	0.999941	-4.5321
ENSMUSG00000030413	Pglyrp1	peptidoglycan recognition protein 1	1.04281	9.80474	1.3539	0.188928	0.999941	-4.5321
ENSMUSG00000030471	Zdhhc13	zinc finger, DHHC domain containing 13	0.352822	7.78947	1.35368	0.188997	0.999941	-4.53215
ENSMUSG00000042514	Klhl14	kelch-like 14	-0.744598	4.68148	-1.35338	0.189091	0.999941	-4.53222
ENSMUSG00000038168	P3h2	prolyl 3-hydroxylase 2	0.414676	7.49788	1.35283	0.189265	0.999941	-4.53235
ENSMUSG00000035649	Zcchc7	zinc finger, CCHC domain containing 7	0.237772	7.17102	1.35242	0.189395	0.999941	-4.53244
ENSMUSG00000032080	Apoa4	apolipoprotein A-IV	-0.382259	3.70796	-1.35235	0.189417	0.999941	-4.53246
ENSMUSG00000095115	Itpripl2	inositol 1,4,5-triphosphate receptor interacting protein-like 2	0.459262	6.07378	1.35213	0.189487	0.999941	-4.53251
ENSMUSG00000028221	Pip4p2	phosphatidylinositol-4,5-bisphosphate 4-phosphatase 2	-0.216384	7.68185	-1.352	0.189526	0.999941	-4.53254
ENSMUSG00000026223	Itm2c	integral membrane protein 2C	-0.240728	9.32188	-1.35179	0.189591	0.999941	-4.53258
ENSMUSG00000094893	Gm4791	predicted gene 4791	-0.373888	4.18267	-1.35144	0.189704	0.999941	-4.53267
ENSMUSG00000112023	Lilrb4b	leukocyte immunoglobulin-like receptor, subfamily B, member 4B	0.799814	7.30365	1.35112	0.189805	0.999941	-4.53274
ENSMUSG00000022449	Adamts20	a disintegrin-like and metallopeptidase (reprolysin type) with thrombospondin type 1 motif, 20	0.482074	2.97902	1.35105	0.189825	0.999941	-4.53275
ENSMUSG00000022808	Snx4	sorting nexin 4	-0.159007	8.50905	-1.35088	0.18988	0.999941	-4.53279
ENSMUSG00000027547	Sall4	spalt like transcription factor 4	0.22811	5.28521	1.35088	0.18988	0.999941	-4.53279
ENSMUSG00000024006	Stk38	serine/threonine kinase 38	0.286798	8.35528	1.35032	0.190057	0.999941	-4.53292
ENSMUSG00000073876	Gm13305	predicted gene 13305	-0.30029	5.89994	-1.35013	0.190118	0.999941	-4.53297
ENSMUSG00000039628	Hs3st6	heparan sulfate (glucosamine) 3-O-sulfotransferase 6	-0.335433	4.64975	-1.34894	0.190494	0.999941	-4.53324
ENSMUSG00000028402	Mpdz	multiple PDZ domain crumbs cell polarity complex component	-0.529014	4.54228	-1.34851	0.190629	0.999941	-4.53333
ENSMUSG00000039963	Ccdc40	coiled-coil domain containing 40	-0.213372	8.26779	-1.34807	0.190767	0.999941	-4.53343
ENSMUSG00000019797	Mtres1	mitochondrial transcription rescue factor 1	0.248789	5.41391	1.34806	0.190771	0.999941	-4.53344
ENSMUSG00000029601	Iqcd	IQ motif containing D	-0.254041	2.81304	-1.34762	0.190912	0.999941	-4.53354
ENSMUSG00000075408	Smim41	small integral membrane protein 41	-0.679424	4.7445	-1.34732	0.191007	0.999941	-4.53361
ENSMUSG00000026466	Tor1aip1	torsin A interacting protein 1	0.289313	6.55021	1.3469	0.191139	0.999941	-4.5337
ENSMUSG00000028959	Fastk	Fas-activated serine/threonine kinase	0.137177	7.70309	1.34651	0.191264	0.999941	-4.53379
ENSMUSG00000031591	Asah1	N-acylsphingosine amidohydrolase 1	0.207956	9.38056	1.34632	0.191324	0.999941	-4.53383
ENSMUSG00000042092	Lce1c	late cornified envelope 1C	0.385022	3.01302	1.34629	0.191334	0.999941	-4.53384
ENSMUSG00000036026	Tmem63b	transmembrane protein 63b	0.224293	7.28421	1.34546	0.191596	0.999941	-4.53403
ENSMUSG00000022394	L3mbtl2	L3MBTL2 polycomb repressive complex 1 subunit	0.473996	5.32662	1.34527	0.191657	0.999941	-4.53407
ENSMUSG00000035891	Cerk	ceramide kinase	-0.288138	7.46383	-1.34524	0.191669	0.999941	-4.53408
ENSMUSG00000049560	Defb20	defensin beta 20	0.241508	3.42444	1.34502	0.191737	0.999941	-4.53413
ENSMUSG00000035067	Xkr6	X-linked Kx blood group related 6	0.267336	3.86354	1.34496	0.191756	0.999941	-4.53414
ENSMUSG00000055471	Alk	anaplastic lymphoma kinase	0.282674	3.29114	1.34479	0.191809	0.999941	-4.53418
ENSMUSG00000027746	Ufm1	ubiquitin-fold modifier 1	-0.167758	8.83345	-1.34429	0.19197	0.999941	-4.5343
ENSMUSG00000010796	Asz1	ankyrin repeat, SAM and basic leucine zipper domain containing 1	0.300743	3.24878	1.34405	0.192046	0.999941	-4.53435
ENSMUSG00000030199	Etv6	ets variant 6	0.181644	9.57063	1.34379	0.19213	0.999941	-4.53441
ENSMUSG00000028849	Map7d1	MAP7 domain containing 1	-0.256395	7.10431	-1.34367	0.192167	0.999941	-4.53444
ENSMUSG00000044534	Ackr2	atypical chemokine receptor 2	0.399614	2.78456	1.34338	0.192261	0.999941	-4.5345
ENSMUSG00000026755	Arpc5l	actin related protein 2/3 complex, subunit 5-like	-0.250205	6.18425	-1.34315	0.192334	0.999941	-4.53456
ENSMUSG00000073557	Ppp1r12b	protein phosphatase 1, regulatory subunit 12B	-0.423199	2.91538	-1.3431	0.192348	0.999941	-4.53457
ENSMUSG00000031391	L1cam	L1 cell adhesion molecule	0.39741	6.29511	1.34228	0.192611	0.999941	-4.53475
ENSMUSG00000027371	Fahd2a	fumarylacetoacetate hydrolase domain containing 2A	0.278853	5.5774	1.34216	0.192649	0.999941	-4.53478
ENSMUSG00000031150	Ccdc120	coiled-coil domain containing 120	0.388438	6.39454	1.34197	0.19271	0.999941	-4.53482
ENSMUSG00000038486	Sv2a	synaptic vesicle glycoprotein 2 a	-0.303259	4.18462	-1.34182	0.192756	0.999941	-4.53486
ENSMUSG00000030865	Chp2	calcineurin-like EF hand protein 2	0.457962	4.43208	1.34169	0.1928	0.999941	-4.53489
ENSMUSG00000037300	Ttc13	tetratricopeptide repeat domain 13	0.186544	8.77784	1.34151	0.192857	0.999941	-4.53493
ENSMUSG00000091970	Gm4868	predicted gene 4868	0.274892	2.93445	1.34147	0.192869	0.999941	-4.53494
ENSMUSG00000029571	Tmem106b	transmembrane protein 106B	-0.207851	8.96606	-1.34145	0.192875	0.999941	-4.53494
ENSMUSG00000042246	Tmc7	transmembrane channel-like gene family 7	0.555147	5.33663	1.3413	0.192923	0.999941	-4.53497
ENSMUSG00000041669	Prima1	proline rich membrane anchor 1	-0.301257	4.93279	-1.34128	0.192929	0.999941	-4.53498
ENSMUSG00000032330	Cox7a2	cytochrome c oxidase subunit 7A2	0.18433	8.5592	1.34087	0.19306	0.999941	-4.53507
ENSMUSG00000041975	Mettl8	methyltransferase like 8	0.214621	5.41298	1.34062	0.19314	0.999941	-4.53513
ENSMUSG00000049823	Zbtb12	zinc finger and BTB domain containing 12	0.339874	5.68225	1.34055	0.193164	0.999941	-4.53515
ENSMUSG00000078620	Gm10964	predicted gene 10964	0.261665	2.94912	1.33966	0.193449	0.999941	-4.53535
ENSMUSG00000030433	Sbk2	SH3-binding domain kinase family, member 2	0.276761	3.87987	1.33936	0.193543	0.999941	-4.53541
ENSMUSG00000078877	Gm14295	predicted gene 14295	-0.216596	7.13535	-1.33933	0.193553	0.999941	-4.53542
ENSMUSG00000038630	Zkscan16	zinc finger with KRAB and SCAN domains 16	-0.25117	3.39439	-1.33927	0.193575	0.999941	-4.53544
ENSMUSG00000020376	Rnf130	ring finger protein 130	0.182262	8.67298	1.33897	0.193668	0.999941	-4.5355
ENSMUSG00000026778	Prkcq	protein kinase C, theta	0.413067	5.89661	1.3381	0.193948	0.999941	-4.5357
ENSMUSG00000038365	Fbxo25	F-box protein 25	-0.243644	6.57578	-1.33789	0.194016	0.999941	-4.53575
ENSMUSG00000028541	B4galt2	UDP-Gal:betaGlcNAc beta 1,4- galactosyltransferase, polypeptide 2	-0.515053	4.93488	-1.33785	0.19403	0.999941	-4.53576
ENSMUSG00000051435	Fhad1	forkhead-associated (FHA) phosphopeptide binding domain 1	0.329222	4.3951	1.33723	0.194228	0.999941	-4.5359
ENSMUSG00000090352			0.284227	2.88652	1.33701	0.194297	0.999941	-4.53595
ENSMUSG00000040321	Zfp770	zinc finger protein 770	0.223645	5.81832	1.3368	0.194367	0.999941	-4.536
ENSMUSG00000026107	Nabp1	nucleic acid binding protein 1	0.52725	8.28688	1.33617	0.19457	0.999941	-4.53614
ENSMUSG00000101609	Kcnq1ot1	KCNQ1 overlapping transcript 1	-0.45311	4.84866	-1.3361	0.194592	0.999941	-4.53615
ENSMUSG00000059169	Krt40	keratin 40	-0.295015	3.84689	-1.33508	0.194919	0.999941	-4.53638
ENSMUSG00000073471	Rsph3a	radial spoke 3A homolog (Chlamydomonas)	-0.201136	7.94813	-1.33479	0.195013	0.999941	-4.53645
ENSMUSG00000041720	Pi4ka	phosphatidylinositol 4-kinase alpha	-0.190612	6.8111	-1.33469	0.195045	0.999941	-4.53647
ENSMUSG00000058807	Olfr331	olfactory receptor 331	-0.274737	3.2838	-1.33435	0.195154	0.999941	-4.53655
ENSMUSG00000021806	Nid2	nidogen 2	-0.697881	5.79818	-1.33394	0.195286	0.999941	-4.53664
ENSMUSG00000029299	Abcg3	ATP binding cassette subfamily G member 3	-0.330767	3.39397	-1.333	0.195593	0.999941	-4.53686
ENSMUSG00000053395	Cacng8	calcium channel, voltage-dependent, gamma subunit 8	-0.266	4.41669	-1.33294	0.19561	0.999941	-4.53687
ENSMUSG00000019933	Mrln	myoregulin	-0.290696	3.90618	-1.33284	0.195643	0.999941	-4.53689
ENSMUSG00000041124	Msantd4	Myb/SANT-like DNA-binding domain containing 4 with coiled-coils	-0.207362	7.03421	-1.33263	0.195711	0.999941	-4.53694
ENSMUSG00000044066	Cep68	centrosomal protein 68	0.296514	5.50659	1.33249	0.195756	0.999941	-4.53697
ENSMUSG00000025128	Bhlhe22	basic helix-loop-helix family, member e22	-0.339535	4.06418	-1.33233	0.195808	0.999941	-4.53701
ENSMUSG00000048450	Msx1	msh homeobox 1	-0.730865	6.53132	-1.33198	0.195922	0.999941	-4.53709
ENSMUSG00000030226	Lmo3	LIM domain only 3	-0.268246	3.08367	-1.33111	0.196202	0.999941	-4.53728
ENSMUSG00000031409	Tceal6	transcription elongation factor A (SII)-like 6	-0.493153	3.59635	-1.33093	0.19626	0.999941	-4.53732
ENSMUSG00000095300	Gm906	predicted gene 906	-0.252785	3.3317	-1.33074	0.196324	0.999941	-4.53737
ENSMUSG00000021028	Mbip	MAP3K12 binding inhibitory protein 1	-0.239749	5.15819	-1.33044	0.19642	0.999941	-4.53743
ENSMUSG00000035580	Kcnh8	potassium voltage-gated channel, subfamily H (eag-related), member 8	0.264988	3.15031	1.32991	0.196592	0.999941	-4.53755
ENSMUSG00000060301	2610008E11Rik	RIKEN cDNA 2610008E11 gene	-0.318571	5.70896	-1.32981	0.196624	0.999941	-4.53758
ENSMUSG00000031111	Igsf1	immunoglobulin superfamily, member 1	-0.272639	2.90998	-1.32906	0.196869	0.999941	-4.53775
ENSMUSG00000068263	Efcc1	EF hand and coiled-coil domain containing 1	0.273564	3.61846	1.32892	0.196913	0.999941	-4.53778
ENSMUSG00000035356	Nfkbiz	nuclear factor of kappa light polypeptide gene enhancer in B cells inhibitor, zeta	0.677734	8.73958	1.32888	0.196925	0.999941	-4.53778
ENSMUSG00000066652	Lefty2	left-right determination factor 2	-0.293236	3.81944	-1.32873	0.196976	0.999941	-4.53782
ENSMUSG00000070419	Cyp3a57	cytochrome P450, family 3, subfamily a, polypeptide 57	-0.344796	2.50042	-1.32854	0.197036	0.999941	-4.53786
ENSMUSG00000094497	Gm8210	predicted pseudogene 8210	0.181952	11.0594	1.32816	0.197161	0.999941	-4.53795
ENSMUSG00000083833	Gm13841	predicted gene 13841	0.181952	11.0594	1.32816	0.197161	0.999941	-4.53795
ENSMUSG00000036975	Tmem177	transmembrane protein 177	0.266885	4.61655	1.32791	0.197242	0.999941	-4.538
ENSMUSG00000003379	Cd79a	CD79A antigen (immunoglobulin-associated alpha)	-0.444536	3.14814	-1.32757	0.197353	0.999941	-4.53808
ENSMUSG00000078307	AI593442	expressed sequence AI593442	-0.313636	3.77053	-1.32749	0.197378	0.999941	-4.5381
ENSMUSG00000034168	Irf2bpl	interferon regulatory factor 2 binding protein-like	0.228149	8.63227	1.32727	0.197451	0.999941	-4.53815
ENSMUSG00000031512	Tex29	testis expressed 29	-0.253849	5.25707	-1.32683	0.197592	0.999941	-4.53825
ENSMUSG00000001493	Meox1	mesenchyme homeobox 1	-0.565927	3.97849	-1.32678	0.19761	0.999941	-4.53826
ENSMUSG00000028148	Them5	thioesterase superfamily member 5	1.04703	6.70382	1.32644	0.197721	0.999941	-4.53834
ENSMUSG00000038248	Sobp	sine oculis binding protein	-0.658554	4.05552	-1.32642	0.197727	0.999941	-4.53834
ENSMUSG00000027209	Fam227b	family with sequence similarity 227, member B	-0.293128	3.23364	-1.32627	0.197775	0.999941	-4.53837
ENSMUSG00000063905	Gm10139	predicted gene 10139	0.237594	2.87366	1.32626	0.197779	0.999941	-4.53838
ENSMUSG00000058935	Tex48	testis expressed 48	0.264451	2.74603	1.32616	0.197811	0.999941	-4.5384
ENSMUSG00000079014	Serpina3i	serine (or cysteine) peptidase inhibitor, clade A, member 3I	0.395935	4.23171	1.32535	0.198076	0.999941	-4.53858
ENSMUSG00000064262	Gimap8	GTPase, IMAP family member 8	-0.416804	4.94424	-1.32518	0.198131	0.999941	-4.53862
ENSMUSG00000074194	Zfp791	zinc finger protein 791	-0.311983	3.05854	-1.32494	0.198209	0.999941	-4.53867
ENSMUSG00000030203	Dusp16	dual specificity phosphatase 16	0.543163	7.85497	1.32481	0.198252	0.999941	-4.5387
ENSMUSG00000018411	Mapt	microtubule-associated protein tau	0.421341	3.25312	1.32477	0.198266	0.999941	-4.53871
ENSMUSG00000032580	Rbm5	RNA binding motif protein 5	-0.14107	8.69819	-1.32443	0.198376	0.999941	-4.53879
ENSMUSG00000033788	Dysf	dysferlin	0.394942	6.55024	1.32432	0.198412	0.999941	-4.53881
ENSMUSG00000015944	Castor2	cytosolic arginine sensor for mTORC1 subunit 2	-0.300454	5.5798	-1.32383	0.198573	0.999941	-4.53892
ENSMUSG00000058174	Gm5148	predicted gene 5148	-0.328763	3.05053	-1.32362	0.198641	0.999941	-4.53897
ENSMUSG00000051537	Gm5124	predicted pseudogene 5124	-0.310882	3.76666	-1.32217	0.199116	0.999941	-4.5393
ENSMUSG00000052316	Lrrc15	leucine rich repeat containing 15	0.462611	3.81044	1.32214	0.199126	0.999941	-4.5393
ENSMUSG00000036372	Tmem258	transmembrane protein 258	-0.159375	8.88974	-1.32201	0.199168	0.999941	-4.53933
ENSMUSG00000025013	Tll2	tolloid-like 2	-0.175464	3.02766	-1.32176	0.19925	0.999941	-4.53939
ENSMUSG00000050914	Ankrd37	ankyrin repeat domain 37	0.993058	6.82365	1.32171	0.199264	0.999941	-4.5394
ENSMUSG00000033004	Mycbp2	MYC binding protein 2, E3 ubiquitin protein ligase	-0.241236	7.29418	-1.32092	0.199525	0.999941	-4.53958
ENSMUSG00000013419	Zfp651	zinc finger protein 651	-0.233191	5.79094	-1.32089	0.199534	0.999941	-4.53958
ENSMUSG00000062257	Opcml	opioid binding protein/cell adhesion molecule-like	-0.454327	5.77335	-1.3206	0.19963	0.999941	-4.53965
ENSMUSG00000067071	Hes6	hairy and enhancer of split 6	-0.36453	6.70602	-1.32035	0.199714	0.999941	-4.53971
ENSMUSG00000032204	Aqp9	aquaporin 9	-0.412702	4.39007	-1.3197	0.199928	0.999941	-4.53985
ENSMUSG00000026361	Cdc73	cell division cycle 73, Paf1/RNA polymerase II complex component	-0.186952	7.62689	-1.31943	0.200015	0.999941	-4.53991
ENSMUSG00000019731	Slc35e1	solute carrier family 35, member E1	-0.227113	8.26832	-1.31939	0.200028	0.999941	-4.53992
ENSMUSG00000029364	Wsb2	WD repeat and SOCS box-containing 2	-0.206026	7.97238	-1.31839	0.200356	0.999941	-4.54014
ENSMUSG00000067925	Rtl8a	retrotransposon Gag like 8A	-0.487346	6.76235	-1.31838	0.20036	0.999941	-4.54015
ENSMUSG00000030772	Dkk3	dickkopf WNT signaling pathway inhibitor 3	-0.630713	6.44647	-1.31803	0.200476	0.999941	-4.54022
ENSMUSG00000026239	Pde6d	phosphodiesterase 6D, cGMP-specific, rod, delta	-0.217474	5.70639	-1.31776	0.200563	0.999941	-4.54028
ENSMUSG00000030323	Ift122	intraflagellar transport 122	-0.311736	6.05162	-1.31773	0.200574	0.999941	-4.54029
ENSMUSG00000034384	Barhl2	BarH like homeobox 2	-0.296795	3.07726	-1.31765	0.200601	0.999941	-4.54031
ENSMUSG00000046714	Foxc2	forkhead box C2	-0.535561	3.09797	-1.31762	0.200612	0.999941	-4.54032
ENSMUSG00000036553	Sh3tc1	SH3 domain and tetratricopeptide repeats 1	-0.281032	5.30853	-1.31641	0.201011	0.999941	-4.54059
ENSMUSG00000022064	Pibf1	progesterone immunomodulatory binding factor 1	-0.202562	6.38562	-1.31617	0.20109	0.999941	-4.54064
ENSMUSG00000002205	Vrk3	vaccinia related kinase 3	0.261122	7.69375	1.31492	0.2015	0.999941	-4.54092
ENSMUSG00000043727	F830045P16Rik	RIKEN cDNA F830045P16 gene	0.409177	2.82949	1.31491	0.201507	0.999941	-4.54092
ENSMUSG00000028753	Vwa5b1	von Willebrand factor A domain containing 5B1	0.322253	3.49726	1.31478	0.20155	0.999941	-4.54095
ENSMUSG00000027801	Tm4sf4	transmembrane 4 superfamily member 4	0.306091	3.41931	1.31459	0.201611	0.999941	-4.541
ENSMUSG00000024423	Impact	impact, RWD domain protein	-0.427687	7.29635	-1.31454	0.201628	0.999941	-4.54101
ENSMUSG00000050100	Hmx2	H6 homeobox 2	0.266597	5.20699	1.31382	0.201866	0.999941	-4.54117
ENSMUSG00000038704	Aspdh	aspartate dehydrogenase domain containing	-0.254752	3.65541	-1.31289	0.202173	0.999941	-4.54137
ENSMUSG00000092300	Cdk3	cyclin-dependent kinase 3	-0.272883	3.27385	-1.31287	0.20218	0.999941	-4.54138
ENSMUSG00000060427	Zfp868	zinc finger protein 868	0.173548	6.62925	1.31173	0.202558	0.999941	-4.54163
ENSMUSG00000080712	H2bu1-ps	H2B.U histone 1, pseudogene	-0.377367	4.11506	-1.31157	0.202612	0.999941	-4.54167
ENSMUSG00000020277	Pfkl	phosphofructokinase, liver, B-type	0.465229	9.01904	1.31149	0.202639	0.999941	-4.54169
ENSMUSG00000071350	Setdb2	SET domain, bifurcated 2	-0.314363	5.81624	-1.31143	0.202659	0.999941	-4.5417
ENSMUSG00000006740	Kif5b	kinesin family member 5B	-0.137846	9.61278	-1.31134	0.202689	0.999941	-4.54172
ENSMUSG00000096470	Gm9603	predicted gene 9603	-0.456297	2.87218	-1.31134	0.20269	0.999941	-4.54172
ENSMUSG00000035735	Dagla	diacylglycerol lipase, alpha	0.198092	5.4629	1.31104	0.202789	0.999941	-4.54179
ENSMUSG00000018340	Anxa6	annexin A6	-0.190393	9.55247	-1.31067	0.202911	0.999941	-4.54187
ENSMUSG00000028228	Cpne3	copine III	0.142155	8.7646	1.31043	0.202991	0.999941	-4.54192
ENSMUSG00000062210	Tnfaip8	tumor necrosis factor, alpha-induced protein 8	0.295802	6.40619	1.30997	0.203143	0.999941	-4.54203
ENSMUSG00000021458	Aopep	aminopeptidase O	-0.40701	7.72576	-1.30979	0.203204	0.999941	-4.54207
ENSMUSG00000038007	Acer2	alkaline ceramidase 2	-0.39237	4.84871	-1.30879	0.203537	0.999941	-4.54229
ENSMUSG00000040640	Erc2	ELKS/RAB6-interacting/CAST family member 2	-0.272109	4.56573	-1.30861	0.203598	0.999941	-4.54233
ENSMUSG00000053441	Adamts19	a disintegrin-like and metallopeptidase (reprolysin type) with thrombospondin type 1 motif, 19	-0.514889	4.41459	-1.30779	0.203869	0.999941	-4.54251
ENSMUSG00000030725	Lipt2	lipoyl(octanoyl) transferase 2 (putative)	0.299352	6.81724	1.30777	0.203877	0.999941	-4.54252
ENSMUSG00000057596	Trim30d	tripartite motif-containing 30D	0.687525	4.80682	1.30728	0.20404	0.999941	-4.54263
ENSMUSG00000021884	Hacl1	2-hydroxyacyl-CoA lyase 1	0.284448	5.35534	1.30696	0.204149	0.999941	-4.5427
ENSMUSG00000033760	Rbm4b	RNA binding motif protein 4B	-0.174135	7.9268	-1.3066	0.204268	0.999941	-4.54278
ENSMUSG00000020599	Rgs9	regulator of G-protein signaling 9	0.519987	4.89119	1.30629	0.204371	0.999941	-4.54285
ENSMUSG00000035394	Cfap53	cilia and flagella associated protein 53	-0.479206	2.7805	-1.30625	0.204386	0.999941	-4.54286
ENSMUSG00000039391	Ccdc81	coiled-coil domain containing 81	-0.279912	2.93483	-1.30619	0.204406	0.999941	-4.54287
ENSMUSG00000035877	Zhx3	zinc fingers and homeoboxes 3	-0.343853	5.5222	-1.30601	0.204466	0.999941	-4.54291
ENSMUSG00000036968	Cnpy4	canopy FGF signaling regulator 4	-0.193334	7.47811	-1.30583	0.204526	0.999941	-4.54295
ENSMUSG00000002010	Idh3g	isocitrate dehydrogenase 3 (NAD+), gamma	0.164748	9.60016	1.30566	0.204581	0.999941	-4.54299
ENSMUSG00000047880	Cxcr5	chemokine (C-X-C motif) receptor 5	-0.355785	2.84041	-1.30538	0.204677	0.999941	-4.54305
ENSMUSG00000073977	Olfr549	olfactory receptor 549	-0.373616	3.40095	-1.30527	0.204715	0.999941	-4.54308
ENSMUSG00000036144	Meox2	mesenchyme homeobox 2	0.45554	2.52612	1.30479	0.204873	0.999941	-4.54318
ENSMUSG00000045817	Zfp36l2	zinc finger protein 36, C3H type-like 2	0.235865	9.41081	1.30461	0.204935	0.999941	-4.54322
ENSMUSG00000020212	Mdm1	transformed mouse 3T3 cell double minute 1	-0.291894	5.51722	-1.30449	0.204973	0.999941	-4.54325
ENSMUSG00000044646	Zbtb7c	zinc finger and BTB domain containing 7C	0.453076	5.15519	1.30299	0.205476	0.999941	-4.54358
ENSMUSG00000032503	Arpp21	cyclic AMP-regulated phosphoprotein, 21	0.289134	3.90429	1.30291	0.205504	0.999941	-4.5436
ENSMUSG00000073802	Cdkn2b	cyclin dependent kinase inhibitor 2B	0.512552	6.4316	1.3028	0.205542	0.999941	-4.54362
ENSMUSG00000027852	Nras	neuroblastoma ras oncogene	0.152474	6.96835	1.30244	0.205661	0.999941	-4.5437
ENSMUSG00000027198	Ext2	exostosin glycosyltransferase 2	-0.19956	7.85447	-1.30212	0.205768	0.999941	-4.54377
ENSMUSG00000051906	Cd209f	CD209f antigen	0.644262	4.51566	1.30208	0.205782	0.999941	-4.54378
ENSMUSG00000003423	Pih1d1	PIH1 domain containing 1	0.179986	7.2107	1.30194	0.205829	0.999941	-4.54381
ENSMUSG00000009376	Met	met proto-oncogene	0.418153	8.33089	1.30148	0.205986	0.999941	-4.54392
ENSMUSG00000030213	Atf7ip	activating transcription factor 7 interacting protein	-0.263581	8.25709	-1.30114	0.2061	0.999941	-4.54399
ENSMUSG00000005262	Ufd1	ubiquitin recognition factor in ER-associated degradation 1	-0.159534	6.00379	-1.30114	0.2061	0.999941	-4.54399
ENSMUSG00000095366	Gm21860	predicted gene, 21860	0.839978	6.44996	1.30112	0.206105	0.999941	-4.544
ENSMUSG00000096850	Gm21748	predicted gene, 21748	0.839978	6.44996	1.30112	0.206105	0.999941	-4.544
ENSMUSG00000022577	Ly6h	lymphocyte antigen 6 complex, locus H	0.339796	3.62768	1.301	0.206147	0.999941	-4.54402
ENSMUSG00000063611	Gm10134	predicted gene 10134	-0.461988	3.84064	-1.30086	0.206193	0.999941	-4.54405
ENSMUSG00000087075	Lbhd2	LBH domain containing 2	0.237861	4.4698	1.30079	0.206217	0.999941	-4.54407
ENSMUSG00000031478	Nek3	NIMA (never in mitosis gene a)-related expressed kinase 3	-0.373472	4.15629	-1.30042	0.206343	0.999941	-4.54415
ENSMUSG00000047030	Spata2	spermatogenesis associated 2	0.258435	6.03759	1.30037	0.20636	0.999941	-4.54416
ENSMUSG00000046240	Hepacam	hepatocyte cell adhesion molecule	0.223317	3.89173	1.3003	0.206382	0.999941	-4.54418
ENSMUSG00000021318	Gli3	GLI-Kruppel family member GLI3	-0.555588	5.22826	-1.30003	0.206475	0.999941	-4.54424
ENSMUSG00000026810	Dpm2	dolichol-phosphate (beta-D) mannosyltransferase 2	0.267761	5.50032	1.29984	0.206537	0.999941	-4.54428
ENSMUSG00000047963	Stbd1	starch binding domain 1	0.416529	4.6883	1.2995	0.206651	0.999941	-4.54436
ENSMUSG00000021945	Zmym2	zinc finger, MYM-type 2	0.151426	8.79083	1.29946	0.206666	0.999941	-4.54437
ENSMUSG00000002228	Ppm1j	protein phosphatase 1J	0.488489	4.80285	1.29899	0.206826	0.999941	-4.54447
ENSMUSG00000039131	Gipc2	GIPC PDZ domain containing family, member 2	-0.476305	4.99138	-1.29779	0.20723	0.999941	-4.54474
ENSMUSG00000058869	Gm4832	predicted gene 4832	0.167085	5.89215	1.29762	0.207288	0.999941	-4.54477
ENSMUSG00000070524	Fcrlb	Fc receptor-like B	0.47402	3.67894	1.29757	0.207305	0.999941	-4.54478
ENSMUSG00000066721	Zfp575	zinc finger protein 575	0.341675	3.55602	1.29673	0.207588	0.999941	-4.54497
ENSMUSG00000026854	Usp20	ubiquitin specific peptidase 20	0.209981	6.75165	1.296	0.207837	0.999941	-4.54513
ENSMUSG00000039771	Polr2j	polymerase (RNA) II (DNA directed) polypeptide J	0.207219	7.34595	1.29578	0.207909	0.999941	-4.54518
ENSMUSG00000045027	Prss22	protease, serine 22	0.84723	8.34824	1.29497	0.208186	0.999941	-4.54536
ENSMUSG00000020159	Gabrp	gamma-aminobutyric acid (GABA) A receptor, pi	0.521919	9.57971	1.29432	0.208405	0.999941	-4.5455
ENSMUSG00000064043	Trerf1	transcriptional regulating factor 1	-0.290406	6.40856	-1.29427	0.20842	0.999941	-4.54551
ENSMUSG00000027361	Gabpb1	GA repeat binding protein, beta 1	0.174788	7.93912	1.29422	0.20844	0.999941	-4.54553
ENSMUSG00000028199	Cryz	crystallin, zeta	0.263618	6.84685	1.29421	0.208443	0.999941	-4.54553
ENSMUSG00000039087	Rreb1	ras responsive element binding protein 1	0.265022	8.19068	1.29383	0.208573	0.999941	-4.54561
ENSMUSG00000000881	Dlg3	discs large MAGUK scaffold protein 3	-0.23173	7.62574	-1.29344	0.208704	0.999941	-4.5457
ENSMUSG00000042770	Hebp1	heme binding protein 1	0.314481	6.66638	1.29298	0.20886	0.999941	-4.5458
ENSMUSG00000026581	Sell	selectin, lymphocyte	0.8964	6.2801	1.29289	0.20889	0.999941	-4.54582
ENSMUSG00000028971	Cort	cortistatin	-0.199515	5.53472	-1.29206	0.209174	0.999941	-4.546
ENSMUSG00000049076	Acap2	ArfGAP with coiled-coil, ankyrin repeat and PH domains 2	-0.154036	8.49203	-1.29116	0.20948	0.999941	-4.5462
ENSMUSG00000062963	Ufc1	ubiquitin-fold modifier conjugating enzyme 1	-0.153971	8.35135	-1.29115	0.209482	0.999941	-4.5462
ENSMUSG00000031355	Arhgap6	Rho GTPase activating protein 6	-0.427912	5.16795	-1.29103	0.209524	0.999941	-4.54623
ENSMUSG00000023977	Ubr2	ubiquitin protein ligase E3 component n-recognin 2	-0.189617	7.55105	-1.29079	0.209606	0.999941	-4.54628
ENSMUSG00000058587	Tmod3	tropomodulin 3	-0.196013	10.0231	-1.29	0.209876	0.999941	-4.54646
ENSMUSG00000026692	Fmo4	flavin containing monooxygenase 4	0.275894	3.87634	1.28989	0.209913	0.999941	-4.54648
ENSMUSG00000024259	Slc25a46	solute carrier family 25, member 46	-0.185676	8.27257	-1.28913	0.210172	0.999941	-4.54665
ENSMUSG00000039318	Rab3gap2	RAB3 GTPase activating protein subunit 2	-0.234675	6.82436	-1.28868	0.210325	0.999941	-4.54675
ENSMUSG00000075593	Gal3st4	galactose-3-O-sulfotransferase 4	-0.394395	3.52377	-1.28868	0.210326	0.999941	-4.54675
ENSMUSG00000090863	A530084C06Rik	RIKEN cDNA A530084C06 gene	-0.281283	4.51044	-1.28859	0.210357	0.999941	-4.54677
ENSMUSG00000029380	Cxcl1	chemokine (C-X-C motif) ligand 1	0.965038	4.52652	1.28826	0.210471	0.999941	-4.54684
ENSMUSG00000043880	Olfr323	olfactory receptor 323	-0.228603	2.91857	-1.28805	0.210541	0.999941	-4.54689
ENSMUSG00000042359	Osbpl6	oxysterol binding protein-like 6	0.379183	4.71911	1.28802	0.210552	0.999941	-4.54689
ENSMUSG00000024910	Ctsw	cathepsin W	-0.347159	4.53501	-1.28799	0.210564	0.999941	-4.5469
ENSMUSG00000053873	Aym1	activator of yeast meiotic promoters 1	-0.222879	5.18951	-1.28749	0.210735	0.999941	-4.54701
ENSMUSG00000039050	Osbpl2	oxysterol binding protein-like 2	0.303837	7.461	1.28736	0.210777	0.999941	-4.54704
ENSMUSG00000027340	Slc23a2	solute carrier family 23 (nucleobase transporters), member 2	-0.477865	5.92759	-1.28687	0.210946	0.999941	-4.54715
ENSMUSG00000032092	Mpzl2	myelin protein zero-like 2	0.408591	8.93939	1.28679	0.210973	0.999941	-4.54716
ENSMUSG00000026401	Cd55b	CD55 molecule, decay accelerating factor for complement B	0.480578	9.88685	1.28669	0.211007	0.999941	-4.54719
ENSMUSG00000028527	Ak4	adenylate kinase 4	1.10809	6.45333	1.28626	0.211155	0.999941	-4.54728
ENSMUSG00000078681	Tm2d3	TM2 domain containing 3	0.267016	8.05823	1.28617	0.211186	0.999941	-4.5473
ENSMUSG00000020770	Unk	unkempt family zinc finger	-0.19818	6.62943	-1.28566	0.21136	0.999941	-4.54741
ENSMUSG00000049881	2810025M15Rik	RIKEN cDNA 2810025M15 gene	0.19786	6.6369	1.28557	0.211391	0.999941	-4.54743
ENSMUSG00000056025	Clca3a1	chloride channel accessory 3A1	0.661967	6.89208	1.28536	0.211465	0.999941	-4.54748
ENSMUSG00000002325	Irf9	interferon regulatory factor 9	0.310402	7.80798	1.28534	0.211472	0.999941	-4.54748
ENSMUSG00000020150	Gamt	guanidinoacetate methyltransferase	-0.417649	5.61071	-1.28529	0.211488	0.999941	-4.5475
ENSMUSG00000006342	Susd2	sushi domain containing 2	0.494249	6.60097	1.28496	0.2116	0.999941	-4.54757
ENSMUSG00000044485	Klk1b11	kallikrein 1-related peptidase b11	-0.513968	2.83416	-1.28494	0.211609	0.999941	-4.54757
ENSMUSG00000021490	Slc34a1	solute carrier family 34 (sodium phosphate), member 1	0.252289	3.36347	1.28401	0.211929	0.999941	-4.54778
ENSMUSG00000040472	Rabggta	Rab geranylgeranyl transferase, a subunit	0.219311	7.0045	1.28391	0.211962	0.999941	-4.5478
ENSMUSG00000035592	Krt33a	keratin 33A	-0.365533	2.78944	-1.28376	0.212015	0.999941	-4.54783
ENSMUSG00000057047	1700010B08Rik	RIKEN cDNA 1700010B08 gene	0.246239	2.98165	1.28365	0.212051	0.999941	-4.54786
ENSMUSG00000002699	Lcp2	lymphocyte cytosolic protein 2	0.509765	4.65821	1.28351	0.2121	0.999941	-4.54789
ENSMUSG00000030763	Lcmt1	leucine carboxyl methyltransferase 1	-0.192211	6.71244	-1.28328	0.21218	0.999941	-4.54794
ENSMUSG00000067599	Klra7	killer cell lectin-like receptor, subfamily A, member 7	-0.325695	2.68317	-1.28294	0.212295	0.999941	-4.54801
ENSMUSG00000082211	Defa27	defensin, alpha, 27	-0.277739	3.64057	-1.28293	0.2123	0.999941	-4.54801
ENSMUSG00000030281	Il17rc	interleukin 17 receptor C	-0.131493	7.87341	-1.28274	0.212363	0.999941	-4.54805
ENSMUSG00000033752	Mnd1	meiotic nuclear divisions 1	0.292524	4.75553	1.28235	0.212499	0.999941	-4.54814
ENSMUSG00000020455	Trim11	tripartite motif-containing 11	-0.189637	6.39573	-1.28221	0.212548	0.999941	-4.54817
ENSMUSG00000031451	Gas6	growth arrest specific 6	-0.580606	8.83586	-1.28213	0.212575	0.999941	-4.54819
ENSMUSG00000031323	Dmrtc1a	DMRT-like family C1a	-0.266906	3.48338	-1.28203	0.212608	0.999941	-4.54821
ENSMUSG00000006676	Usp19	ubiquitin specific peptidase 19	0.133033	8.21238	1.28181	0.212684	0.999941	-4.54826
ENSMUSG00000049420	Tmem200a	transmembrane protein 200A	-0.375177	5.43422	-1.2817	0.212724	0.999941	-4.54828
ENSMUSG00000053841	Txlna	taxilin alpha	-0.242313	8.51094	-1.28153	0.212782	0.999941	-4.54832
ENSMUSG00000000215	Ins2	insulin II	-0.245981	4.16066	-1.28138	0.212833	0.999941	-4.54835
ENSMUSG00000096449	Gm4076	predicted gene 4076	0.275686	4.92831	1.28137	0.212839	0.999941	-4.54836
ENSMUSG00000025271	Pfkfb1	6-phosphofructo-2-kinase/fructose-2,6-biphosphatase 1	0.324475	4.38537	1.28095	0.212982	0.999941	-4.54845
ENSMUSG00000029541	Cyp2w1	cytochrome P450, family 2, subfamily w, polypeptide 1	0.277514	3.13484	1.28058	0.213111	0.999941	-4.54853
ENSMUSG00000070331	Qrich2	glutamine rich 2	-0.358122	3.20257	-1.28032	0.213201	0.999941	-4.54859
ENSMUSG00000044068	Zrsr1	zinc finger (CCCH type), RNA binding motif and serine/arginine rich 1	-0.340997	4.99681	-1.27999	0.213312	0.999941	-4.54866
ENSMUSG00000039781	Cep131	centrosomal protein 131	-0.283545	6.26492	-1.27977	0.213388	0.999941	-4.54871
ENSMUSG00000039294	Cybc1	cytochrome b 245 chaperone 1	-0.218376	7.29116	-1.27971	0.21341	0.999941	-4.54872
ENSMUSG00000043144	Aqp6	aquaporin 6	0.348001	2.46896	1.27961	0.213447	0.999941	-4.54874
ENSMUSG00000048856	Slc25a47	solute carrier family 25, member 47	0.353122	4.06001	1.27957	0.21346	0.999941	-4.54875
ENSMUSG00000000088	Cox5a	cytochrome c oxidase subunit 5A	0.196911	9.61505	1.27928	0.213558	0.999941	-4.54881
ENSMUSG00000091510	Mtag2	metastasis associated gene 2	0.315813	3.52128	1.27878	0.213732	0.999941	-4.54892
ENSMUSG00000017776	Crk	v-crk avian sarcoma virus CT10 oncogene homolog	-0.175522	8.40987	-1.27843	0.213853	0.999941	-4.549
ENSMUSG00000025049	Taf5	TATA-box binding protein associated factor 5	0.258234	6.11335	1.27799	0.214006	0.999941	-4.5491
ENSMUSG00000030917	Tmem159	transmembrane protein 159	0.352924	6.1037	1.27784	0.214059	0.999941	-4.54913
ENSMUSG00000029359	Tesc	tescalcin	-0.408273	3.5486	-1.27763	0.214129	0.999941	-4.54918
ENSMUSG00000057367	Birc2	baculoviral IAP repeat-containing 2	0.218453	6.28777	1.27724	0.214266	0.999941	-4.54926
ENSMUSG00000045822	Zswim3	zinc finger SWIM-type containing 3	0.283365	4.84572	1.27721	0.214277	0.999941	-4.54927
ENSMUSG00000050071	Bex1	brain expressed X-linked 1	-0.326079	3.99596	-1.27719	0.214285	0.999941	-4.54927
ENSMUSG00000072571	Tmem253	transmembrane protein 253	0.328483	4.64861	1.27693	0.214373	0.999941	-4.54933
ENSMUSG00000027505	Fam209	family with sequence similarity 209	0.247963	2.71138	1.27681	0.214416	0.999941	-4.54936
ENSMUSG00000067698	Gm10220	predicted gene 10220	-0.257829	3.56595	-1.27658	0.214493	0.999941	-4.54941
ENSMUSG00000050310	Rictor	RPTOR independent companion of MTOR, complex 2	0.212921	7.63153	1.27645	0.214539	0.999941	-4.54943
ENSMUSG00000038507	Parp12	poly (ADP-ribose) polymerase family, member 12	0.331132	9.39018	1.27614	0.214648	0.999941	-4.5495
ENSMUSG00000054013	Tmem179	transmembrane protein 179	0.296932	3.07462	1.2761	0.21466	0.999941	-4.54951
ENSMUSG00000034738	Nostrin	nitric oxide synthase trafficker	-0.424254	5.64007	-1.27607	0.214671	0.999941	-4.54952
ENSMUSG00000021760	Gpx8	glutathione peroxidase 8 (putative)	-0.243009	8.31816	-1.27603	0.214685	0.999941	-4.54953
ENSMUSG00000059981	Taok2	TAO kinase 2	-0.219749	7.49507	-1.27555	0.214853	0.999941	-4.54963
ENSMUSG00000061815	Rufy4	RUN and FYVE domain containing 4	0.394171	3.86107	1.2755	0.214869	0.999941	-4.54964
ENSMUSG00000056617	4931429L15Rik	RIKEN cDNA 4931429L15 gene	-0.336581	3.15535	-1.27499	0.215047	0.999941	-4.54975
ENSMUSG00000038793	Lefty1	left right determination factor 1	-0.245828	4.64843	-1.27496	0.215058	0.999941	-4.54976
ENSMUSG00000028125	Abca4	ATP-binding cassette, sub-family A (ABC1), member 4	-0.583298	4.19675	-1.27471	0.215145	0.999941	-4.54981
ENSMUSG00000039428	Tmem135	transmembrane protein 135	0.255702	6.42702	1.27461	0.215178	0.999941	-4.54984
ENSMUSG00000029868	Trpv6	transient receptor potential cation channel, subfamily V, member 6	0.84487	8.83712	1.27458	0.215188	0.999941	-4.54984
ENSMUSG00000041923	Nol4	nucleolar protein 4	0.267027	3.55371	1.2745	0.215217	0.999941	-4.54986
ENSMUSG00000021670	Hmgcr	3-hydroxy-3-methylglutaryl-Coenzyme A reductase	0.450853	7.58643	1.27344	0.215586	0.999941	-4.55009
ENSMUSG00000074896	Ifit3	interferon-induced protein with tetratricopeptide repeats 3	0.766879	7.78354	1.27341	0.215596	0.999941	-4.5501
ENSMUSG00000062480	Acat3	acetyl-Coenzyme A acetyltransferase 3	0.551322	6.26177	1.27338	0.215606	0.999941	-4.5501
ENSMUSG00000049606	Zfp644	zinc finger protein 644	0.206014	7.30241	1.27332	0.215627	0.999941	-4.55012
ENSMUSG00000028584	Lrrc38	leucine rich repeat containing 38	0.262874	2.83637	1.27299	0.215743	0.999941	-4.55019
ENSMUSG00000032788	Pdxk	pyridoxal (pyridoxine, vitamin B6) kinase	-0.259526	8.70201	-1.27241	0.215944	0.999941	-4.55032
ENSMUSG00000090841	Myl6	myosin, light polypeptide 6, alkali, smooth muscle and non-muscle	-0.177353	10.2444	-1.27238	0.215957	0.999941	-4.55032
ENSMUSG00000045232	Rln3	relaxin 3	-0.296645	3.31541	-1.27235	0.215966	0.999941	-4.55033
ENSMUSG00000067438	Hmx1	H6 homeobox 1	0.243617	3.08713	1.27211	0.216051	0.999941	-4.55038
ENSMUSG00000023852	Chd1	chromodomain helicase DNA binding protein 1	-0.205267	8.00486	-1.2721	0.216053	0.999941	-4.55038
ENSMUSG00000074123	7420426K07Rik	RIKEN cDNA 7420426K07 gene	0.285048	2.98556	1.27203	0.21608	0.999941	-4.5504
ENSMUSG00000018599	Mief2	mitochondrial elongation factor 2	-0.271416	5.61282	-1.27118	0.216375	0.999941	-4.55059
ENSMUSG00000020576	Nbas	neuroblastoma amplified sequence	-0.277292	6.65894	-1.27107	0.216415	0.999941	-4.55061
ENSMUSG00000031385	Plxnb3	plexin B3	-0.413982	3.20253	-1.27093	0.216463	0.999941	-4.55064
ENSMUSG00000016181	Utp25	UTP25 small subunit processome component	0.315504	5.10388	1.27092	0.216466	0.999941	-4.55064
ENSMUSG00000022261	Sdc2	syndecan 2	-0.370511	7.7047	-1.27075	0.216526	0.999941	-4.55068
ENSMUSG00000020954	Strn3	striatin, calmodulin binding protein 3	-0.206784	9.39809	-1.2707	0.216542	0.999941	-4.55069
ENSMUSG00000020572	Nampt	nicotinamide phosphoribosyltransferase	0.282197	7.82158	1.2706	0.216577	0.999941	-4.55071
ENSMUSG00000022822	Abcc5	ATP-binding cassette, sub-family C (CFTR/MRP), member 5	-0.384266	7.32988	-1.27047	0.216623	0.999941	-4.55074
ENSMUSG00000055137	Sugct	succinyl-CoA glutarate-CoA transferase	0.455759	2.5437	1.27	0.216787	0.999941	-4.55084
ENSMUSG00000048992	Prss32	protease, serine 32	1.03315	7.0505	1.26995	0.216804	0.999941	-4.55085
ENSMUSG00000022906	Parp9	poly (ADP-ribose) polymerase family, member 9	0.403252	7.0135	1.2699	0.216821	0.999941	-4.55086
ENSMUSG00000022681	Ntan1	N-terminal Asn amidase	0.212921	7.17838	1.26978	0.216863	0.999941	-4.55089
ENSMUSG00000071654	Uqcc3	ubiquinol-cytochrome c reductase complex assembly factor 3	-0.240685	6.92797	-1.26963	0.216918	0.999941	-4.55092
ENSMUSG00000032578	Cish	cytokine inducible SH2-containing protein	0.424555	7.02506	1.26902	0.217132	0.999941	-4.55106
ENSMUSG00000053110	Yap1	yes-associated protein 1	0.223749	7.69619	1.26875	0.217226	0.999941	-4.55112
ENSMUSG00000028893	Sesn2	sestrin 2	-0.351704	5.85205	-1.26869	0.217245	0.999941	-4.55113
ENSMUSG00000001123	Lgals9	lectin, galactose binding, soluble 9	0.413409	8.53471	1.26859	0.217283	0.999941	-4.55115
ENSMUSG00000029211	Gabra4	gamma-aminobutyric acid (GABA) A receptor, subunit alpha 4	-0.393433	3.36171	-1.26859	0.217283	0.999941	-4.55115
ENSMUSG00000031654	Cbln1	cerebellin 1 precursor protein	0.729154	3.18981	1.26858	0.217284	0.999941	-4.55115
ENSMUSG00000025666	Tmem47	transmembrane protein 47	-0.563473	9.1311	-1.26856	0.217292	0.999941	-4.55116
ENSMUSG00000028946	Hes3	hes family bHLH transcription factor 3	0.268732	3.01507	1.26854	0.2173	0.999941	-4.55116
ENSMUSG00000025092	Hspa12a	heat shock protein 12A	-0.444533	3.92984	-1.26822	0.21741	0.999941	-4.55123
ENSMUSG00000056271	Lman1l	lectin, mannose-binding 1 like	-0.362918	3.67756	-1.26784	0.217544	0.999941	-4.55131
ENSMUSG00000031666	Rbl2	RB transcriptional corepressor like 2	-0.265489	7.38065	-1.2678	0.21756	0.999941	-4.55132
ENSMUSG00000032812	Arap1	ArfGAP with RhoGAP domain, ankyrin repeat and PH domain 1	-0.305041	8.02067	-1.26773	0.217585	0.999941	-4.55134
ENSMUSG00000001150	Mcm3ap	minichromosome maintenance complex component 3 associated protein	-0.22111	6.1294	-1.26728	0.217743	0.999941	-4.55144
ENSMUSG00000019478	Rab4a	RAB4A, member RAS oncogene family	-0.33985	6.87929	-1.26719	0.217774	0.999941	-4.55146
ENSMUSG00000019822	Smpd2	sphingomyelin phosphodiesterase 2, neutral	-0.195347	6.80798	-1.26667	0.217955	0.999941	-4.55157
ENSMUSG00000032512	Wdr48	WD repeat domain 48	0.125425	7.81205	1.26652	0.218008	0.999941	-4.5516
ENSMUSG00000035852	Misp	mitotic spindle positioning	0.375807	7.67906	1.2665	0.218014	0.999941	-4.5516
ENSMUSG00000026934	Lhx3	LIM homeobox protein 3	-0.303315	3.06041	-1.2663	0.218086	0.999941	-4.55165
ENSMUSG00000096144	B020004C17Rik	RIKEN cDNA B020004C17 gene	0.250118	3.52398	1.26624	0.218108	0.999941	-4.55166
ENSMUSG00000071176	Arhgef10	Rho guanine nucleotide exchange factor (GEF) 10	-0.351759	6.58664	-1.26596	0.218205	0.999941	-4.55172
ENSMUSG00000050747	Trim15	tripartite motif-containing 15	1.16966	6.95334	1.26557	0.218341	0.999941	-4.55181
ENSMUSG00000096330	Gm21976	predicted gene 21976	0.317588	2.70405	1.26553	0.218357	0.999941	-4.55182
ENSMUSG00000027301	Oxt	oxytocin	-0.292313	4.95613	-1.26526	0.218453	0.999941	-4.55188
ENSMUSG00000024440	Pcdh12	protocadherin 12	-0.542343	4.71752	-1.26477	0.218624	0.999941	-4.55198
ENSMUSG00000028469	Npr2	natriuretic peptide receptor 2	-0.41733	6.58693	-1.2646	0.218683	0.999941	-4.55202
ENSMUSG00000040808	S100g	S100 calcium binding protein G	0.602489	7.32869	1.26458	0.218692	0.999941	-4.55202
ENSMUSG00000074121	Ntf5	neurotrophin 5	-0.242311	3.41024	-1.26457	0.218696	0.999941	-4.55203
ENSMUSG00000030884	Uqcrc2	ubiquinol cytochrome c reductase core protein 2	0.246164	7.00374	1.26431	0.218787	0.999941	-4.55208
ENSMUSG00000054517	Trim65	tripartite motif-containing 65	0.295486	5.64076	1.26393	0.218919	0.999941	-4.55216
ENSMUSG00000047098	Rnf31	ring finger protein 31	0.30547	7.34166	1.26389	0.218935	0.999941	-4.55217
ENSMUSG00000055980	Irs1	insulin receptor substrate 1	-0.780538	6.9449	-1.26387	0.218942	0.999941	-4.55218
ENSMUSG00000040712	Camta2	calmodulin binding transcription activator 2	-0.288006	6.41805	-1.26324	0.219163	0.999941	-4.55231
ENSMUSG00000060244	Alyref2	Aly/REF export factor 2	-0.243455	4.92668	-1.26307	0.219223	0.999941	-4.55235
ENSMUSG00000046982	Tshz1	teashirt zinc finger family member 1	-0.466359	6.81794	-1.26294	0.219269	0.999941	-4.55238
ENSMUSG00000036622	Atp13a2	ATPase type 13A2	-0.253585	6.63176	-1.26261	0.219387	0.999941	-4.55245
ENSMUSG00000027573	Gid8	GID complex subunit 8	-0.175619	8.32656	-1.26254	0.21941	0.999941	-4.55246
ENSMUSG00000038695	Josd2	Josephin domain containing 2	0.19061	8.30424	1.2624	0.21946	0.999941	-4.5525
ENSMUSG00000021629	Slc30a5	solute carrier family 30 (zinc transporter), member 5	-0.165655	8.03321	-1.26234	0.219482	0.999941	-4.55251
ENSMUSG00000098076	Gm6981	predicted pseudogene 6981	0.143827	6.83603	1.26218	0.219537	0.999941	-4.55254
ENSMUSG00000043251	Exoc3l	exocyst complex component 3-like	-0.341805	3.19919	-1.26216	0.219544	0.999941	-4.55255
ENSMUSG00000032350	Gclc	glutamate-cysteine ligase, catalytic subunit	-0.326924	8.15982	-1.26166	0.21972	0.999941	-4.55266
ENSMUSG00000003865	Gys1	glycogen synthase 1, muscle	0.429988	8.16311	1.26166	0.21972	0.999941	-4.55266
ENSMUSG00000094200	Olfr237	olfactory receptor 237	-0.335447	3.44813	-1.2615	0.219779	0.999941	-4.55269
ENSMUSG00000006570	Defb2	defensin beta 2	-0.201266	3.38617	-1.26148	0.219787	0.999941	-4.5527
ENSMUSG00000024411	Aqp4	aquaporin 4	0.946088	7.10514	1.26135	0.21983	0.999941	-4.55272
ENSMUSG00000094063	Olfr638	olfactory receptor 638	0.205851	2.74447	1.26105	0.219936	0.999941	-4.55279
ENSMUSG00000038782	1700028J19Rik	RIKEN cDNA 1700028J19 gene	0.181121	3.38384	1.26088	0.219996	0.999941	-4.55282
ENSMUSG00000034826	Nup54	nucleoporin 54	0.20838	8.25494	1.26085	0.220009	0.999941	-4.55283
ENSMUSG00000041837	Pdcd7	programmed cell death 7	-0.298314	5.99017	-1.26075	0.220042	0.999941	-4.55285
ENSMUSG00000047824	Pygo2	pygopus 2	0.292778	7.01258	1.26068	0.220068	0.999941	-4.55287
ENSMUSG00000043670	Diras1	DIRAS family, GTP-binding RAS-like 1	0.268904	3.12685	1.26058	0.220102	0.999941	-4.55289
ENSMUSG00000004032	Gstm5	glutathione S-transferase, mu 5	-0.43823	6.79628	-1.26026	0.220218	0.999941	-4.55296
ENSMUSG00000054745	Gm9955	predicted gene 9955	-0.309232	2.99768	-1.25989	0.220348	0.999941	-4.55304
ENSMUSG00000023495	Pcbp4	poly(rC) binding protein 4	-0.585536	7.24545	-1.25981	0.220377	0.999941	-4.55306
ENSMUSG00000042408	Zmym6	zinc finger, MYM-type 6	0.290556	6.57927	1.2597	0.220414	0.999941	-4.55308
ENSMUSG00000043740	B430306N03Rik	RIKEN cDNA B430306N03 gene	0.530847	5.94138	1.25929	0.22056	0.999941	-4.55317
ENSMUSG00000039990	Edrf1	erythroid differentiation regulatory factor 1	-0.28478	4.8633	-1.25916	0.220608	0.999941	-4.5532
ENSMUSG00000070423	Olfr558	olfactory receptor 558	-0.68743	4.04066	-1.25828	0.22092	0.999941	-4.55339
ENSMUSG00000068479	Mfap1a	microfibrillar-associated protein 1A	-0.126912	8.1622	-1.25798	0.221025	0.999941	-4.55345
ENSMUSG00000040537	Adam22	a disintegrin and metallopeptidase domain 22	-0.250399	3.80783	-1.25782	0.221084	0.999941	-4.55349
ENSMUSG00000049401	Ogfr	opioid growth factor receptor	0.194933	9.39035	1.25759	0.221165	0.999941	-4.55354
ENSMUSG00000023909	Paqr4	progestin and adipoQ receptor family member IV	0.255056	6.14678	1.25733	0.221257	0.999941	-4.55359
ENSMUSG00000098164	Gm5493	predicted gene 5493	0.172837	3.18883	1.25719	0.221307	0.999941	-4.55362
ENSMUSG00000047441	Antxrl	anthrax toxin receptor-like	-0.35889	3.38509	-1.25658	0.221522	0.999941	-4.55376
ENSMUSG00000068859	Sp9	trans-acting transcription factor 9	-0.269094	4.20913	-1.25654	0.221539	0.999941	-4.55377
ENSMUSG00000034032	Rpap1	RNA polymerase II associated protein 1	-0.281892	5.97411	-1.25646	0.221567	0.999941	-4.55378
ENSMUSG00000027288	Zfp106	zinc finger protein 106	0.142668	7.7725	1.25641	0.221584	0.999941	-4.55379
ENSMUSG00000055341	Zfp457	zinc finger protein 457	-0.238058	4.08468	-1.25633	0.221614	0.999941	-4.55381
ENSMUSG00000032308	Ulk3	unc-51-like kinase 3	-0.211671	4.91278	-1.25632	0.221617	0.999941	-4.55381
ENSMUSG00000005465	Il27ra	interleukin 27 receptor, alpha	0.370056	3.44709	1.25561	0.221867	0.999941	-4.55397
ENSMUSG00000040610	Tlx3	T cell leukemia, homeobox 3	-0.307893	2.8463	-1.2555	0.221908	0.999941	-4.55399
ENSMUSG00000054196	Cthrc1	collagen triple helix repeat containing 1	-0.579511	4.77704	-1.25536	0.221957	0.999941	-4.55402
ENSMUSG00000058258	Idi1	isopentenyl-diphosphate delta isomerase	0.667511	7.73465	1.25511	0.222048	0.999941	-4.55407
ENSMUSG00000056091	St3gal5	ST3 beta-galactoside alpha-2,3-sialyltransferase 5	-0.285293	5.34679	-1.25496	0.222101	0.999941	-4.55411
ENSMUSG00000029442	Wdr66	WD repeat domain 66	-0.405889	3.67943	-1.25485	0.22214	0.999941	-4.55413
ENSMUSG00000067616	Klk11	kallikrein related-peptidase 11	0.991477	4.5305	1.25477	0.222167	0.999941	-4.55415
ENSMUSG00000037035	Inhbb	inhibin beta-B	0.430726	7.90797	1.2547	0.222194	0.999941	-4.55416
ENSMUSG00000028602	Tnfrsf8	tumor necrosis factor receptor superfamily, member 8	-0.331526	3.56311	-1.2545	0.222265	0.999941	-4.55421
ENSMUSG00000055048	Gm9962	predicted gene 9962	0.227792	3.6862	1.25398	0.22245	0.999941	-4.55432
ENSMUSG00000020811	Wscd1	WSC domain containing 1	0.250011	5.61074	1.25393	0.222469	0.999941	-4.55433
ENSMUSG00000090404	Gm8362	predicted gene 8362	0.212025	3.44324	1.25316	0.222744	0.999941	-4.5545
ENSMUSG00000026729	4930562F07Rik	RIKEN cDNA 4930562F07 gene	0.24258	4.52636	1.25312	0.222756	0.999941	-4.5545
ENSMUSG00000117679	Apbb3	amyloid beta (A4) precursor protein-binding, family B, member 3	-0.297752	5.37336	-1.25312	0.222756	0.999941	-4.5545
ENSMUSG00000024369	Nelfe	negative elongation factor complex member E, Rdbp	-0.257045	7.76524	-1.25303	0.22279	0.999941	-4.55452
ENSMUSG00000009614	Sardh	sarcosine dehydrogenase	-0.380069	5.78832	-1.25286	0.22285	0.999941	-4.55456
ENSMUSG00000027381	Bcl2l11	BCL2-like 11 (apoptosis facilitator)	0.480033	6.95446	1.2528	0.222871	0.999941	-4.55457
ENSMUSG00000029112	Nkx1-1	NK1 homeobox 1	0.156167	3.43564	1.25264	0.222928	0.999941	-4.55461
ENSMUSG00000036908	Unc93b1	unc-93 homolog B1, TLR signaling regulator	0.41685	7.89535	1.25202	0.22315	0.999941	-4.55474
ENSMUSG00000000402	Egfl6	EGF-like-domain, multiple 6	-0.55311	8.08506	-1.25116	0.223459	0.999941	-4.55493
ENSMUSG00000027879	Sec22b	SEC22 homolog B, vesicle trafficking protein	-0.152064	7.9785	-1.25105	0.223496	0.999941	-4.55495
ENSMUSG00000029530	Ccr9	chemokine (C-C motif) receptor 9	0.423991	2.4881	1.25075	0.223604	0.999941	-4.55501
ENSMUSG00000100162	Gm20687	predicted gene 20687	-0.24993	5.48444	-1.25065	0.223641	0.999941	-4.55504
ENSMUSG00000029920	Smarcad1	SWI/SNF-related, matrix-associated actin-dependent regulator of chromatin, subfamily a, containing DEAD/H box 1	-0.224436	7.38509	-1.25051	0.223691	0.999941	-4.55507
ENSMUSG00000001415	Smg5	SMG5 nonsense mediated mRNA decay factor	0.230888	6.69175	1.25037	0.223741	0.999941	-4.5551
ENSMUSG00000052557	Gan	giant axonal neuropathy	-0.263778	5.63147	-1.24982	0.223938	0.999941	-4.55521
ENSMUSG00000025403	Shmt2	serine hydroxymethyltransferase 2 (mitochondrial)	0.293704	8.32025	1.24933	0.224114	0.999941	-4.55532
ENSMUSG00000038540	Tmc3	transmembrane channel-like gene family 3	-0.256574	3.72847	-1.24925	0.224142	0.999941	-4.55534
ENSMUSG00000031093	Dock11	dedicator of cytokinesis 11	0.321973	7.61841	1.24892	0.224261	0.999941	-4.55541
ENSMUSG00000048899	Rimkla	ribosomal modification protein rimK-like family member A	0.180397	3.66834	1.24878	0.224313	0.999941	-4.55544
ENSMUSG00000008976	Gabpa	GA repeat binding protein, alpha	-0.154412	8.67531	-1.24866	0.224356	0.999941	-4.55547
ENSMUSG00000033530	Ttc7b	tetratricopeptide repeat domain 7B	-0.409959	6.12898	-1.24857	0.224387	0.999941	-4.55548
ENSMUSG00000042185	Nfrkb	nuclear factor related to kappa B binding protein	-0.156765	7.08062	-1.2482	0.22452	0.999941	-4.55556
ENSMUSG00000052033	Pfdn4	prefoldin 4	-0.22941	7.74661	-1.24818	0.224527	0.999941	-4.55557
ENSMUSG00000037991	Rmi2	RecQ mediated genome instability 2	-0.2299	4.58726	-1.24818	0.224527	0.999941	-4.55557
ENSMUSG00000078497	Zfp978	zinc finger protein 978	-0.354822	5.32902	-1.24757	0.224746	0.999941	-4.5557
ENSMUSG00000055676	Gm5069	predicted pseudogene 5069	0.200851	5.24687	1.24747	0.224781	0.999941	-4.55572
ENSMUSG00000020190	Mknk2	MAP kinase-interacting serine/threonine kinase 2	-0.237189	9.36354	-1.24723	0.224871	0.999941	-4.55577
ENSMUSG00000055489	Ano5	anoctamin 5	-0.473239	3.24696	-1.24722	0.224873	0.999941	-4.55577
ENSMUSG00000061207	Stk19	serine/threonine kinase 19	-0.232622	5.52062	-1.2472	0.224879	0.999941	-4.55578
ENSMUSG00000037358	Dipk2b	divergent protein kinase domain 2B	-0.468964	3.76931	-1.24712	0.224908	0.999941	-4.5558
ENSMUSG00000032456	Nmnat3	nicotinamide nucleotide adenylyltransferase 3	0.335494	5.65569	1.24709	0.22492	0.999941	-4.5558
ENSMUSG00000030087	Klf15	Kruppel-like factor 15	-0.460959	3.15908	-1.24695	0.224969	0.999941	-4.55583
ENSMUSG00000028999	Rint1	RAD50 interactor 1	-0.19326	7.92327	-1.24662	0.225088	0.999941	-4.5559
ENSMUSG00000029512	Ulk1	unc-51 like kinase 1	-0.280766	6.30068	-1.24642	0.22516	0.999941	-4.55595
ENSMUSG00000061080	Lsamp	limbic system-associated membrane protein	-0.371842	4.07229	-1.24628	0.225213	0.999941	-4.55598
ENSMUSG00000031785	Adgrg1	adhesion G protein-coupled receptor G1	-0.326658	7.75853	-1.24617	0.225251	0.999941	-4.556
ENSMUSG00000042345	Ubash3a	ubiquitin associated and SH3 domain containing, A	-0.302571	4.33355	-1.24614	0.225263	0.999941	-4.55601
ENSMUSG00000005069	Pex5	peroxisomal biogenesis factor 5	-0.266971	5.4034	-1.24605	0.225295	0.999941	-4.55603
ENSMUSG00000012848	Rps5	ribosomal protein S5	0.157611	10.0105	1.24605	0.225295	0.999941	-4.55603
ENSMUSG00000035601	Trmt10b	tRNA methyltransferase 10B	0.270228	4.88043	1.24605	0.225295	0.999941	-4.55603
ENSMUSG00000046961	Gpr156	G protein-coupled receptor 156	0.237308	3.29251	1.2459	0.225347	0.999941	-4.55606
ENSMUSG00000031629	Cenpu	centromere protein U	-0.484583	4.61862	-1.24589	0.225353	0.999941	-4.55606
ENSMUSG00000038203	Hoxa13	homeobox A13	0.359309	3.46844	1.24573	0.22541	0.999941	-4.55609
ENSMUSG00000014725	Adam28	a disintegrin and metallopeptidase domain 28	0.613739	7.4765	1.24525	0.225583	0.999941	-4.5562
ENSMUSG00000025647	Shisa5	shisa family member 5	0.327493	9.22577	1.2448	0.225745	0.999941	-4.55629
ENSMUSG00000017652	Cd40	CD40 antigen	0.611055	5.14982	1.24475	0.225762	0.999941	-4.5563
ENSMUSG00000039936	Pik3cd	phosphatidylinositol-4,5-bisphosphate 3-kinase catalytic subunit delta	0.343119	5.79483	1.24458	0.225825	0.999941	-4.55634
ENSMUSG00000058589	Anks1b	ankyrin repeat and sterile alpha motif domain containing 1B	-0.275792	4.17416	-1.2445	0.225854	0.999941	-4.55636
ENSMUSG00000020063	Sirt1	sirtuin 1	0.180481	7.24104	1.24447	0.225864	0.999941	-4.55637
ENSMUSG00000023832	Acat2	acetyl-Coenzyme A acetyltransferase 2	0.528277	8.07269	1.24441	0.225885	0.999941	-4.55638
ENSMUSG00000037321	Tap1	transporter 1, ATP-binding cassette, sub-family B (MDR/TAP)	0.297512	8.83919	1.24438	0.225895	0.999941	-4.55638
ENSMUSG00000040852	Plekhh2	pleckstrin homology domain containing, family H (with MyTH4 domain) member 2	-0.491378	5.17922	-1.24437	0.225899	0.999941	-4.55639
ENSMUSG00000005687	Bcas2	BCAS2 pre-mRNA processing factor	-0.177056	7.95948	-1.24427	0.225935	0.999941	-4.55641
ENSMUSG00000019850	Tnfaip3	tumor necrosis factor, alpha-induced protein 3	0.990856	7.53849	1.24396	0.226047	0.999941	-4.55647
ENSMUSG00000006373	Pgrmc1	progesterone receptor membrane component 1	-0.236659	9.15609	-1.24358	0.226187	0.999941	-4.55656
ENSMUSG00000032436	Cmtm7	CKLF-like MARVEL transmembrane domain containing 7	0.293444	6.65085	1.2434	0.226249	0.999941	-4.55659
ENSMUSG00000050052	Tdrp	testis development related protein	-0.361337	3.46665	-1.24338	0.226258	0.999941	-4.5566
ENSMUSG00000041789	2700046A07Rik	RIKEN cDNA 2700046A07 gene	-0.352579	3.71824	-1.24327	0.226296	0.999941	-4.55662
ENSMUSG00000036858	Ptcra	pre T cell antigen receptor alpha	-0.319055	4.17632	-1.24325	0.226303	0.999941	-4.55663
ENSMUSG00000038880	Mrps34	mitochondrial ribosomal protein S34	-0.159279	7.72777	-1.2432	0.226323	0.999941	-4.55664
ENSMUSG00000002020	Ltbp2	latent transforming growth factor beta binding protein 2	0.780715	5.95685	1.24319	0.226328	0.999941	-4.55664
ENSMUSG00000017344	Vtn	vitronectin	0.407825	5.3796	1.24284	0.226452	0.999941	-4.55671
ENSMUSG00000035107	Dcbld2	discoidin, CUB and LCCL domain containing 2	-0.36228	6.45781	-1.24267	0.226513	0.999941	-4.55675
ENSMUSG00000026799	Med27	mediator complex subunit 27	-0.305469	6.93446	-1.24248	0.226584	0.999941	-4.55679
ENSMUSG00000004933	Matk	megakaryocyte-associated tyrosine kinase	-0.271206	4.04087	-1.24244	0.226597	0.999941	-4.5568
ENSMUSG00000025857	Dnaaf5	dynein, axonemal assembly factor 5	0.272083	6.25226	1.24244	0.226599	0.999941	-4.5568
ENSMUSG00000051113	Fam71e1	family with sequence similarity 71, member E1	-0.343327	3.86562	-1.24237	0.226624	0.999941	-4.55682
ENSMUSG00000028557	Rnf11	ring finger protein 11	-0.209582	8.06037	-1.24236	0.226628	0.999941	-4.55682
ENSMUSG00000024974	Smc3	structural maintenance of chromosomes 3	-0.283842	8.1341	-1.24163	0.22689	0.999941	-4.55697
ENSMUSG00000079658	Eloc	elongin C	-0.131537	8.31046	-1.24097	0.22713	0.999941	-4.55711
ENSMUSG00000092116	Gm10320	predicted pseudogene 10320	-0.253791	3.47508	-1.24089	0.227158	0.999941	-4.55713
ENSMUSG00000018669	Cdk5rap3	CDK5 regulatory subunit associated protein 3	-0.190899	7.67612	-1.24089	0.227161	0.999941	-4.55713
ENSMUSG00000026558	Uck2	uridine-cytidine kinase 2	0.186473	9.113	1.24069	0.227231	0.999941	-4.55717
ENSMUSG00000042595	Fam199x	family with sequence similarity 199, X-linked	0.277464	6.354	1.24054	0.227287	0.999941	-4.55721
ENSMUSG00000039830	Olig2	oligodendrocyte transcription factor 2	-0.275792	2.96928	-1.23994	0.227504	0.999941	-4.55734
ENSMUSG00000020806	Rhbdf2	rhomboid 5 homolog 2	0.268352	7.41552	1.23992	0.227511	0.999941	-4.55734
ENSMUSG00000078439	Smim24	small integral membrane protein 24	0.613373	6.70978	1.23989	0.227523	0.999941	-4.55735
ENSMUSG00000020275	Rel	reticuloendotheliosis oncogene	0.379327	7.4197	1.23976	0.22757	0.999941	-4.55737
ENSMUSG00000034278	Dnajc17	DnaJ heat shock protein family (Hsp40) member C17	-0.252997	5.87273	-1.23957	0.227639	0.999941	-4.55742
ENSMUSG00000034871	Fam151a	family with sequence simliarity 151, member A	-0.262816	4.25946	-1.23926	0.22775	0.999941	-4.55748
ENSMUSG00000043073	Usp17le	ubiquitin specific peptidase 17-like E	-0.32813	3.41307	-1.23922	0.227767	0.999941	-4.55749
ENSMUSG00000042202	Slc35e2	solute carrier family 35, member E2	-0.232341	7.10054	-1.23885	0.227902	0.999941	-4.55757
ENSMUSG00000027333	Smox	spermine oxidase	0.483384	9.66862	1.23879	0.227922	0.999941	-4.55758
ENSMUSG00000001441	Npepps	aminopeptidase puromycin sensitive	0.376704	5.96721	1.23875	0.227938	0.999941	-4.55759
ENSMUSG00000012428	Steap4	STEAP family member 4	0.774761	7.35075	1.23844	0.228048	0.999941	-4.55766
ENSMUSG00000031010	Usp9x	ubiquitin specific peptidase 9, X chromosome	-0.154484	7.69333	-1.23821	0.228134	0.999941	-4.55771
ENSMUSG00000074264	Amy1	amylase 1, salivary	0.898596	3.49768	1.23775	0.228302	0.999941	-4.55781
ENSMUSG00000022952	Runx1	runt related transcription factor 1	0.369265	7.61126	1.23753	0.22838	0.999941	-4.55785
ENSMUSG00000063146	Clip2	CAP-GLY domain containing linker protein 2	-0.239047	6.32602	-1.23723	0.228489	0.999941	-4.55791
ENSMUSG00000020827	Mink1	misshapen-like kinase 1 (zebrafish)	0.193074	7.76161	1.23717	0.228513	0.999941	-4.55793
ENSMUSG00000041477	Dcp1b	decapping mRNA 1B	-0.294267	4.73409	-1.23705	0.228554	0.999941	-4.55795
ENSMUSG00000021950	Anxa8	annexin A8	0.742549	7.67976	1.2365	0.228758	0.999941	-4.55807
ENSMUSG00000028965	Tnfrsf9	tumor necrosis factor receptor superfamily, member 9	0.63871	5.21415	1.23461	0.229446	0.999941	-4.55848
ENSMUSG00000037936	Scarb1	scavenger receptor class B, member 1	0.262696	7.02616	1.23458	0.229457	0.999941	-4.55848
ENSMUSG00000061898	Rbak	RB-associated KRAB zinc finger	0.258133	5.8414	1.23385	0.229725	0.999941	-4.55864
ENSMUSG00000024534	Sncaip	synuclein, alpha interacting protein (synphilin)	-0.630427	4.97112	-1.23341	0.229884	0.999941	-4.55873
ENSMUSG00000021365	Nedd9	neural precursor cell expressed, developmentally down-regulated gene 9	0.320844	8.66681	1.23321	0.229959	0.999941	-4.55877
ENSMUSG00000045216	Hs6st1	heparan sulfate 6-O-sulfotransferase 1	0.216591	8.06651	1.23301	0.230032	0.999941	-4.55882
ENSMUSG00000038213	Tapbpl	TAP binding protein-like	0.310944	6.56426	1.23291	0.230066	0.999941	-4.55884
ENSMUSG00000038774	Ascc3	activating signal cointegrator 1 complex subunit 3	0.187317	7.14098	1.23289	0.230076	0.999941	-4.55884
ENSMUSG00000037307	Banf2	BANF family member 2	-0.231403	3.63111	-1.23257	0.230191	0.999941	-4.55891
ENSMUSG00000064145	Arih2	ariadne RBR E3 ubiquitin protein ligase 2	-0.176592	7.17314	-1.23213	0.230354	0.999941	-4.559
ENSMUSG00000031471	Defb8	defensin beta 8	0.240443	4.11801	1.23197	0.230411	0.999941	-4.55904
ENSMUSG00000050468	Astl	astacin-like metalloendopeptidase (M12 family)	0.318041	3.21835	1.23099	0.230771	0.999941	-4.55925
ENSMUSG00000078853	Igtp	interferon gamma induced GTPase	0.426203	7.02964	1.23098	0.230776	0.999941	-4.55925
ENSMUSG00000084913	Gm7616	predicted gene 7616	0.280353	3.01517	1.23078	0.230848	0.999941	-4.55929
ENSMUSG00000045404	Kcnk13	potassium channel, subfamily K, member 13	0.228623	3.73293	1.23053	0.23094	0.999941	-4.55934
ENSMUSG00000060335	Olfr384	olfactory receptor 384	-0.361546	2.89683	-1.23041	0.230986	0.999941	-4.55937
ENSMUSG00000028784	Spocd1	SPOC domain containing 1	0.39747	3.46089	1.23039	0.23099	0.999941	-4.55937
ENSMUSG00000032870	Smap2	small ArfGAP 2	0.252067	7.71307	1.22985	0.231189	0.999941	-4.55949
ENSMUSG00000049791	Fzd4	frizzled class receptor 4	-0.330757	6.37952	-1.22985	0.231191	0.999941	-4.55949
ENSMUSG00000028417	Tal2	T cell acute lymphocytic leukemia 2	-0.346464	3.12854	-1.22971	0.231243	0.999941	-4.55952
ENSMUSG00000018916	Csf2	colony stimulating factor 2 (granulocyte-macrophage)	0.355291	3.12903	1.22927	0.231404	0.999941	-4.55961
[truncated: 14,575 more rows]
