# Supplementary material for: Functional analysis reveals driver cooperativity and novel mechanisms in endometrial carcinogenesis
Source: EMBO Mol Med. 2023 Aug 17;15(10):e17094. doi: 10.15252/emmm.202217094 (PMC10565641; doi:10.15252/emmm.202217094)
Supplement: Supplementary file 3 — Dataset EV2 [file EMMM-15-e17094-s011.xlsx]

## Sheet: Dataset_EV2
Dataset EV2: Enriched MSigDB hallmark gene sets in Fbxw7-mutant vs wild-type mouse uteri at 8 weeks age by Gene Set Enrichment Analysis (GSEA)
ID	Description	setSize	enrichmentScore	NES	pvalue	p.adjust	qvalues	rank	leading_edge	core_enrichment
HALLMARK_INTERFERON_ALPHA_RESPONSE	HALLMARK_INTERFERON_ALPHA_RESPONSE	97	0.586438	2.56291	1e-10	1.66667e-09	1.36842e-09	4661	tags=64%, list=28%, signal=46%	ENSMUSG00000024019/ENSMUSG00000020638/ENSMUSG00000021208/ENSMUSG00000039699/ENSMUSG00000027580/ENSMUSG00000022014/ENSMUSG00000096727/ENSMUSG00000033355/ENSMUSG00000060550/ENSMUSG00000002227/ENSMUSG00000026581/ENSMUSG00000043953/ENSMUSG00000049401/ENSMUSG00000026029/ENSMUSG00000024338/ENSMUSG00000039853/ENSMUSG00000038507/ENSMUSG00000017830/ENSMUSG00000018899/ENSMUSG00000020641/ENSMUSG00000002325/…
HALLMARK_INTERFERON_GAMMA_RESPONSE	HALLMARK_INTERFERON_GAMMA_RESPONSE	200	0.506644	2.44795	1e-10	1.66667e-09	1.36842e-09	4156	tags=55%, list=25%, signal=42%	ENSMUSG00000027466/ENSMUSG00000024019/ENSMUSG00000036986/ENSMUSG00000020638/ENSMUSG00000045551/ENSMUSG00000028837/ENSMUSG00000030156/ENSMUSG00000021208/ENSMUSG00000031897/ENSMUSG00000039699/ENSMUSG00000027580/ENSMUSG00000074151/ENSMUSG00000002699/ENSMUSG00000022014/ENSMUSG00000096727/ENSMUSG00000033355/ENSMUSG00000032690/ENSMUSG00000060550/ENSMUSG00000023132/ENSMUSG00000021196/ENSMUSG00000038179/…
HALLMARK_TNFA_SIGNALING_VIA_NFKB	HALLMARK_TNFA_SIGNALING_VIA_NFKB	198	0.463387	2.24316	1e-10	1.66667e-09	1.36842e-09	3752	tags=43%, list=23%, signal=34%	ENSMUSG00000075122/ENSMUSG00000049307/ENSMUSG00000029378/ENSMUSG00000026166/ENSMUSG00000030156/ENSMUSG00000062210/ENSMUSG00000053175/ENSMUSG00000035678/ENSMUSG00000027398/ENSMUSG00000042622/ENSMUSG00000036067/ENSMUSG00000057367/ENSMUSG00000064289/ENSMUSG00000028965/ENSMUSG00000030162/ENSMUSG00000043953/ENSMUSG00000021250/ENSMUSG00000058427/ENSMUSG00000015839/ENSMUSG00000037405/ENSMUSG00000020572/…
HALLMARK_OXIDATIVE_PHOSPHORYLATION	HALLMARK_OXIDATIVE_PHOSPHORYLATION	198	0.424178	2.05336	7.82018e-09	9.77523e-08	8.02598e-08	3068	tags=31%, list=19%, signal=25%	ENSMUSG00000003072/ENSMUSG00000022477/ENSMUSG00000027406/ENSMUSG00000001750/ENSMUSG00000000088/ENSMUSG00000000171/ENSMUSG00000032330/ENSMUSG00000025651/ENSMUSG00000038084/ENSMUSG00000020153/ENSMUSG00000027673/ENSMUSG00000061904/ENSMUSG00000021577/ENSMUSG00000000563/ENSMUSG00000021731/ENSMUSG00000024527/ENSMUSG00000020321/ENSMUSG00000027099/ENSMUSG00000040018/ENSMUSG00000033845/ENSMUSG00000030884/…
HALLMARK_INFLAMMATORY_RESPONSE	HALLMARK_INFLAMMATORY_RESPONSE	187	0.380489	1.83561	8.68813e-06	8.68813e-05	7.13341e-05	4874	tags=53%, list=29%, signal=38%	ENSMUSG00000030069/ENSMUSG00000030043/ENSMUSG00000032691/ENSMUSG00000025044/ENSMUSG00000026166/ENSMUSG00000045551/ENSMUSG00000030156/ENSMUSG00000037759/ENSMUSG00000003206/ENSMUSG00000058755/ENSMUSG00000035678/ENSMUSG00000002699/ENSMUSG00000033355/ENSMUSG00000027398/ENSMUSG00000026581/ENSMUSG00000028965/ENSMUSG00000029377/ENSMUSG00000030162/ENSMUSG00000043953/ENSMUSG00000037405/ENSMUSG00000020572/…
HALLMARK_CHOLESTEROL_HOMEOSTASIS	HALLMARK_CHOLESTEROL_HOMEOSTASIS	72	0.467053	1.93625	7.36236e-05	0.00061353	0.000503741	3825	tags=50%, list=23%, signal=39%	ENSMUSG00000001467/ENSMUSG00000024799/ENSMUSG00000006517/ENSMUSG00000031349/ENSMUSG00000021273/ENSMUSG00000022351/ENSMUSG00000027907/ENSMUSG00000032018/ENSMUSG00000059743/ENSMUSG00000021190/ENSMUSG00000093930/ENSMUSG00000062480/ENSMUSG00000027952/ENSMUSG00000022463/ENSMUSG00000032193/ENSMUSG00000058258/ENSMUSG00000021670/ENSMUSG00000027605/ENSMUSG00000062825/ENSMUSG00000017390/ENSMUSG00000041939/…
HALLMARK_HYPOXIA	HALLMARK_HYPOXIA	191	0.329671	1.59315	0.000654117	0.00467227	0.00383618	5095	tags=49%, list=31%, signal=34%	ENSMUSG00000074657/ENSMUSG00000036427/ENSMUSG00000063229/ENSMUSG00000057666/ENSMUSG00000047963/ENSMUSG00000042622/ENSMUSG00000063524/ENSMUSG00000039967/ENSMUSG00000020429/ENSMUSG00000025743/ENSMUSG00000021196/ENSMUSG00000021250/ENSMUSG00000024014/ENSMUSG00000026335/ENSMUSG00000000489/ENSMUSG00000030103/ENSMUSG00000036432/ENSMUSG00000024529/ENSMUSG00000003865/ENSMUSG00000023087/ENSMUSG00000023456/…
HALLMARK_ALLOGRAFT_REJECTION	HALLMARK_ALLOGRAFT_REJECTION	188	0.328865	1.58556	0.000919428	0.00574643	0.00471812	4874	tags=47%, list=29%, signal=34%	ENSMUSG00000032691/ENSMUSG00000075122/ENSMUSG00000053175/ENSMUSG00000031897/ENSMUSG00000053977/ENSMUSG00000028460/ENSMUSG00000046834/ENSMUSG00000002699/ENSMUSG00000015437/ENSMUSG00000021423/ENSMUSG00000027398/ENSMUSG00000020826/ENSMUSG00000060550/ENSMUSG00000005465/ENSMUSG00000024863/ENSMUSG00000029377/ENSMUSG00000023132/ENSMUSG00000037405/ENSMUSG00000022148/ENSMUSG00000024401/ENSMUSG00000024778/…
HALLMARK_COMPLEMENT	HALLMARK_COMPLEMENT	177	0.301451	1.44381	0.00671831	0.0373239	0.0306449	5127	tags=51%, list=31%, signal=36%	ENSMUSG00000022861/ENSMUSG00000070371/ENSMUSG00000058715/ENSMUSG00000031444/ENSMUSG00000044254/ENSMUSG00000034748/ENSMUSG00000026893/ENSMUSG00000015889/ENSMUSG00000002699/ENSMUSG00000096727/ENSMUSG00000050578/ENSMUSG00000015437/ENSMUSG00000042622/ENSMUSG00000023132/ENSMUSG00000030162/ENSMUSG00000021190/ENSMUSG00000058427/ENSMUSG00000031841/ENSMUSG00000024014/ENSMUSG00000019960/ENSMUSG00000000489/…
HALLMARK_FATTY_ACID_METABOLISM	HALLMARK_FATTY_ACID_METABOLISM	146	0.315331	1.46152	0.00906416	0.0453208	0.0372108	4019	tags=32%, list=24%, signal=25%	ENSMUSG00000061838/ENSMUSG00000022477/ENSMUSG00000027406/ENSMUSG00000000171/ENSMUSG00000021577/ENSMUSG00000073609/ENSMUSG00000020321/ENSMUSG00000031349/ENSMUSG00000028607/ENSMUSG00000002010/ENSMUSG00000063229/ENSMUSG00000004789/ENSMUSG00000025950/ENSMUSG00000028199/ENSMUSG00000019102/ENSMUSG00000052738/ENSMUSG00000031299/ENSMUSG00000030979/ENSMUSG00000093930/ENSMUSG00000018965/ENSMUSG00000062480/…
HALLMARK_MITOTIC_SPINDLE	HALLMARK_MITOTIC_SPINDLE	198	-0.29641	-1.34094	0.0301561	0.137073	0.112544	2898	tags=20%, list=17%, signal=16%	ENSMUSG00000021549/ENSMUSG00000018707/ENSMUSG00000001151/ENSMUSG00000031626/ENSMUSG00000020483/ENSMUSG00000063146/ENSMUSG00000032740/ENSMUSG00000026490/ENSMUSG00000039831/ENSMUSG00000024974/ENSMUSG00000045180/ENSMUSG00000066877/ENSMUSG00000024290/ENSMUSG00000057110/ENSMUSG00000020536/ENSMUSG00000034462/ENSMUSG00000039781/ENSMUSG00000021068/ENSMUSG00000006740/ENSMUSG00000049550/ENSMUSG00000022263/…
HALLMARK_IL6_JAK_STAT3_SIGNALING	HALLMARK_IL6_JAK_STAT3_SIGNALING	83	0.31898	1.34362	0.0638972	0.228204	0.187368	3746	tags=43%, list=23%, signal=34%	ENSMUSG00000003206/ENSMUSG00000027398/ENSMUSG00000058427/ENSMUSG00000024014/ENSMUSG00000018916/ENSMUSG00000024401/ENSMUSG00000024778/ENSMUSG00000026070/ENSMUSG00000029380/ENSMUSG00000018899/ENSMUSG00000002325/ENSMUSG00000024235/ENSMUSG00000020009/ENSMUSG00000028599/ENSMUSG00000025804/ENSMUSG00000040033/ENSMUSG00000059326/ENSMUSG00000026104/ENSMUSG00000025746/ENSMUSG00000020279/ENSMUSG00000020901/…
HALLMARK_PROTEIN_SECRETION	HALLMARK_PROTEIN_SECRETION	94	-0.324532	-1.31989	0.0604651	0.228204	0.187368	4416	tags=35%, list=27%, signal=26%	ENSMUSG00000021687/ENSMUSG00000022125/ENSMUSG00000006024/ENSMUSG00000025351/ENSMUSG00000027519/ENSMUSG00000022841/ENSMUSG00000033161/ENSMUSG00000026696/ENSMUSG00000029407/ENSMUSG00000029390/ENSMUSG00000055681/ENSMUSG00000040451/ENSMUSG00000026878/ENSMUSG00000027523/ENSMUSG00000033792/ENSMUSG00000020122/ENSMUSG00000032096/ENSMUSG00000074582/ENSMUSG00000032458/ENSMUSG00000027879/ENSMUSG00000030754/…
HALLMARK_KRAS_SIGNALING_UP	HALLMARK_KRAS_SIGNALING_UP	193	0.264602	1.2807	0.0636263	0.228204	0.187368	3917	tags=32%, list=24%, signal=24%	ENSMUSG00000028581/ENSMUSG00000026166/ENSMUSG00000058715/ENSMUSG00000054342/ENSMUSG00000027398/ENSMUSG00000029377/ENSMUSG00000031635/ENSMUSG00000020681/ENSMUSG00000032092/ENSMUSG00000018916/ENSMUSG00000021982/ENSMUSG00000019960/ENSMUSG00000024338/ENSMUSG00000055917/ENSMUSG00000037169/ENSMUSG00000052593/ENSMUSG00000043832/ENSMUSG00000039109/ENSMUSG00000028599/ENSMUSG00000029334/ENSMUSG00000019850/…
HALLMARK_MTORC1_SIGNALING	HALLMARK_MTORC1_SIGNALING	200	0.267545	1.2927	0.071064	0.23688	0.194491	5070	tags=40%, list=31%, signal=28%	ENSMUSG00000001467/ENSMUSG00000024799/ENSMUSG00000045294/ENSMUSG00000020142/ENSMUSG00000036427/ENSMUSG00000063229/ENSMUSG00000015889/ENSMUSG00000007458/ENSMUSG00000025950/ENSMUSG00000022351/ENSMUSG00000057666/ENSMUSG00000032018/ENSMUSG00000022797/ENSMUSG00000063524/ENSMUSG00000020936/ENSMUSG00000031266/ENSMUSG00000021190/ENSMUSG00000020572/ENSMUSG00000093930/ENSMUSG00000030103/ENSMUSG00000025403/…
HALLMARK_MYC_TARGETS_V2	HALLMARK_MYC_TARGETS_V2	58	0.325637	1.29215	0.0819277	0.244114	0.20043	5316	tags=38%, list=32%, signal=26%	ENSMUSG00000020079/ENSMUSG00000024891/ENSMUSG00000026492/ENSMUSG00000057113/ENSMUSG00000028862/ENSMUSG00000001436/ENSMUSG00000029507/ENSMUSG00000003808/ENSMUSG00000033294/ENSMUSG00000024613/ENSMUSG00000000628/ENSMUSG00000037278/ENSMUSG00000004356/ENSMUSG00000015176/ENSMUSG00000038279/ENSMUSG00000026127/ENSMUSG00000030505/ENSMUSG00000020430/ENSMUSG00000038845/ENSMUSG00000055491/ENSMUSG00000040463/…
HALLMARK_IL2_STAT5_SIGNALING	HALLMARK_IL2_STAT5_SIGNALING	192	0.256742	1.24426	0.0829986	0.244114	0.20043	4079	tags=34%, list=25%, signal=26%	ENSMUSG00000032422/ENSMUSG00000002578/ENSMUSG00000026009/ENSMUSG00000037759/ENSMUSG00000015452/ENSMUSG00000042622/ENSMUSG00000026581/ENSMUSG00000028965/ENSMUSG00000024014/ENSMUSG00000018916/ENSMUSG00000030103/ENSMUSG00000024891/ENSMUSG00000031015/ENSMUSG00000029994/ENSMUSG00000026558/ENSMUSG00000015312/ENSMUSG00000032420/ENSMUSG00000032578/ENSMUSG00000028480/ENSMUSG00000026070/ENSMUSG00000029204/…
HALLMARK_HEME_METABOLISM	HALLMARK_HEME_METABOLISM	182	-0.265719	-1.18618	0.112426	0.312295	0.25641	4310	tags=30%, list=26%, signal=22%	ENSMUSG00000015342/ENSMUSG00000001999/ENSMUSG00000023074/ENSMUSG00000024431/ENSMUSG00000001786/ENSMUSG00000029106/ENSMUSG00000025889/ENSMUSG00000058794/ENSMUSG00000018377/ENSMUSG00000079557/ENSMUSG00000028393/ENSMUSG00000059495/ENSMUSG00000055322/ENSMUSG00000027737/ENSMUSG00000031021/ENSMUSG00000044468/ENSMUSG00000041351/ENSMUSG00000070544/ENSMUSG00000031543/ENSMUSG00000028717/ENSMUSG00000025453/…
HALLMARK_GLYCOLYSIS	HALLMARK_GLYCOLYSIS	191	0.234784	1.1346	0.136943	0.360375	0.295887	2466	tags=21%, list=15%, signal=18%	ENSMUSG00000027466/ENSMUSG00000021810/ENSMUSG00000020321/ENSMUSG00000031349/ENSMUSG00000031807/ENSMUSG00000031952/ENSMUSG00000063229/ENSMUSG00000027957/ENSMUSG00000011752/ENSMUSG00000025950/ENSMUSG00000024782/ENSMUSG00000062184/ENSMUSG00000063524/ENSMUSG00000039967/ENSMUSG00000025743/ENSMUSG00000021196/ENSMUSG00000022793/ENSMUSG00000026335/ENSMUSG00000009376/ENSMUSG00000007656/ENSMUSG00000032420/…
HALLMARK_PANCREAS_BETA_CELLS	HALLMARK_PANCREAS_BETA_CELLS	31	-0.385998	-1.23805	0.162349	0.40207	0.33012	3743	tags=29%, list=23%, signal=23%	ENSMUSG00000032553/ENSMUSG00000027220/ENSMUSG00000035000/ENSMUSG00000031284/ENSMUSG00000025724/ENSMUSG00000000215/ENSMUSG00000026511/ENSMUSG00000037025/ENSMUSG00000009549
HALLMARK_MYOGENESIS	HALLMARK_MYOGENESIS	183	-0.256774	-1.14893	0.168869	0.40207	0.33012	4617	tags=33%, list=28%, signal=24%	ENSMUSG00000025348/ENSMUSG00000001419/ENSMUSG00000020241/ENSMUSG00000002496/ENSMUSG00000020053/ENSMUSG00000032380/ENSMUSG00000036256/ENSMUSG00000022443/ENSMUSG00000005580/ENSMUSG00000026459/ENSMUSG00000018593/ENSMUSG00000036570/ENSMUSG00000008855/ENSMUSG00000048126/ENSMUSG00000025809/ENSMUSG00000057123/ENSMUSG00000064179/ENSMUSG00000022203/ENSMUSG00000020758/ENSMUSG00000027803/ENSMUSG00000031788/…
HALLMARK_WNT_BETA_CATENIN_SIGNALING	HALLMARK_WNT_BETA_CATENIN_SIGNALING	38	-0.35039	-1.18599	0.207972	0.452114	0.371209	4377	tags=39%, list=26%, signal=29%	ENSMUSG00000029478/ENSMUSG00000008855/ENSMUSG00000000142/ENSMUSG00000039191/ENSMUSG00000031661/ENSMUSG00000006932/ENSMUSG00000036904/ENSMUSG00000024182/ENSMUSG00000027985/ENSMUSG00000026923/ENSMUSG00000050567/ENSMUSG00000014773/ENSMUSG00000030170/ENSMUSG00000070526/ENSMUSG00000021466
HALLMARK_EPITHELIAL_MESENCHYMAL_TRANSITION	HALLMARK_EPITHELIAL_MESENCHYMAL_TRANSITION	197	-0.250736	-1.13283	0.200867	0.452114	0.371209	3384	tags=30%, list=20%, signal=24%	ENSMUSG00000031328/ENSMUSG00000035493/ENSMUSG00000020689/ENSMUSG00000018593/ENSMUSG00000048126/ENSMUSG00000025809/ENSMUSG00000021614/ENSMUSG00000026249/ENSMUSG00000027204/ENSMUSG00000028214/ENSMUSG00000026478/ENSMUSG00000029767/ENSMUSG00000000957/ENSMUSG00000021994/ENSMUSG00000036904/ENSMUSG00000051855/ENSMUSG00000006205/ENSMUSG00000028641/ENSMUSG00000024909/ENSMUSG00000017493/ENSMUSG00000026728/…
HALLMARK_APICAL_JUNCTION	HALLMARK_APICAL_JUNCTION	185	0.221689	1.06725	0.275542	0.574045	0.471321	3499	tags=26%, list=21%, signal=21%	ENSMUSG00000021457/ENSMUSG00000026812/ENSMUSG00000031133/ENSMUSG00000006517/ENSMUSG00000045294/ENSMUSG00000028656/ENSMUSG00000059898/ENSMUSG00000033220/ENSMUSG00000020310/ENSMUSG00000053137/ENSMUSG00000001029/ENSMUSG00000025743/ENSMUSG00000032092/ENSMUSG00000037405/ENSMUSG00000031302/ENSMUSG00000050541/ENSMUSG00000031778/ENSMUSG00000029860/ENSMUSG00000048981/ENSMUSG00000022148/ENSMUSG00000018965/…
HALLMARK_HEDGEHOG_SIGNALING	HALLMARK_HEDGEHOG_SIGNALING	33	-0.328495	-1.07859	0.336192	0.672384	0.552063	4787	tags=48%, list=29%, signal=35%	ENSMUSG00000059921/ENSMUSG00000025020/ENSMUSG00000016028/ENSMUSG00000022443/ENSMUSG00000028444/ENSMUSG00000025810/ENSMUSG00000025223/ENSMUSG00000024924/ENSMUSG00000021549/ENSMUSG00000032011/ENSMUSG00000023328/ENSMUSG00000048895/ENSMUSG00000029121/ENSMUSG00000031785/ENSMUSG00000021466/ENSMUSG00000032280
HALLMARK_MYC_TARGETS_V1	HALLMARK_MYC_TARGETS_V1	200	0.216509	1.04611	0.350482	0.674004	0.553393	2633	tags=12%, list=16%, signal=11%	ENSMUSG00000000088/ENSMUSG00000012848/ENSMUSG00000029614/ENSMUSG00000061904/ENSMUSG00000028837/ENSMUSG00000020372/ENSMUSG00000063229/ENSMUSG00000022283/ENSMUSG00000059070/ENSMUSG00000031948/ENSMUSG00000022551/ENSMUSG00000020402/ENSMUSG00000057113/ENSMUSG00000062006/ENSMUSG00000040824/ENSMUSG00000030744/ENSMUSG00000031256/ENSMUSG00000025794/ENSMUSG00000062070/ENSMUSG00000016554/ENSMUSG00000037772/…
HALLMARK_ADIPOGENESIS	HALLMARK_ADIPOGENESIS	198	0.205617	0.99535	0.495146	0.853699	0.700932	2677	tags=18%, list=16%, signal=15%	ENSMUSG00000022477/ENSMUSG00000049422/ENSMUSG00000025651/ENSMUSG00000033845/ENSMUSG00000028607/ENSMUSG00000002010/ENSMUSG00000035885/ENSMUSG00000025950/ENSMUSG00000009112/ENSMUSG00000052738/ENSMUSG00000000168/ENSMUSG00000064289/ENSMUSG00000027282/ENSMUSG00000020936/ENSMUSG00000041028/ENSMUSG00000022437/ENSMUSG00000039087/ENSMUSG00000022551/ENSMUSG00000044986/ENSMUSG00000022555/ENSMUSG00000020277/…
HALLMARK_TGF_BETA_SIGNALING	HALLMARK_TGF_BETA_SIGNALING	54	-0.274449	-0.991237	0.49236	0.853699	0.700932	4567	tags=35%, list=28%, signal=26%	ENSMUSG00000028800/ENSMUSG00000029478/ENSMUSG00000039219/ENSMUSG00000025860/ENSMUSG00000027358/ENSMUSG00000027803/ENSMUSG00000006932/ENSMUSG00000061436/ENSMUSG00000030516/ENSMUSG00000020644/ENSMUSG00000033014/ENSMUSG00000036867/ENSMUSG00000066652/ENSMUSG00000078578/ENSMUSG00000040152/ENSMUSG00000037664/ENSMUSG00000020315/ENSMUSG00000005871/ENSMUSG00000029050
HALLMARK_SPERMATOGENESIS	HALLMARK_SPERMATOGENESIS	92	-0.244003	-0.98641	0.490596	0.853699	0.700932	2457	tags=30%, list=15%, signal=26%	ENSMUSG00000062859/ENSMUSG00000074817/ENSMUSG00000026915/ENSMUSG00000029687/ENSMUSG00000020486/ENSMUSG00000044014/ENSMUSG00000024597/ENSMUSG00000039209/ENSMUSG00000031397/ENSMUSG00000035458/ENSMUSG00000055609/ENSMUSG00000032601/ENSMUSG00000004032/ENSMUSG00000046280/ENSMUSG00000046707/ENSMUSG00000037196/ENSMUSG00000032594/ENSMUSG00000002190/ENSMUSG00000027719/ENSMUSG00000058396/ENSMUSG00000048416/…
HALLMARK_ESTROGEN_RESPONSE_LATE	HALLMARK_ESTROGEN_RESPONSE_LATE	195	0.201763	0.978625	0.547771	0.892359	0.732674	2823	tags=22%, list=17%, signal=18%	ENSMUSG00000067616/ENSMUSG00000024525/ENSMUSG00000029378/ENSMUSG00000020142/ENSMUSG00000018411/ENSMUSG00000021273/ENSMUSG00000053647/ENSMUSG00000021250/ENSMUSG00000031266/ENSMUSG00000072849/ENSMUSG00000036432/ENSMUSG00000005268/ENSMUSG00000032578/ENSMUSG00000021868/ENSMUSG00000044986/ENSMUSG00000030693/ENSMUSG00000057963/ENSMUSG00000057286/ENSMUSG00000034917/ENSMUSG00000010066/ENSMUSG00000068740/…
HALLMARK_XENOBIOTIC_METABOLISM	HALLMARK_XENOBIOTIC_METABOLISM	177	0.202535	0.970044	0.567073	0.892359	0.732674	3613	tags=24%, list=22%, signal=19%	ENSMUSG00000022477/ENSMUSG00000023235/ENSMUSG00000008384/ENSMUSG00000031444/ENSMUSG00000031897/ENSMUSG00000025950/ENSMUSG00000002332/ENSMUSG00000019102/ENSMUSG00000033533/ENSMUSG00000017344/ENSMUSG00000024863/ENSMUSG00000020936/ENSMUSG00000020429/ENSMUSG00000031948/ENSMUSG00000021884/ENSMUSG00000007656/ENSMUSG00000027333/ENSMUSG00000025403/ENSMUSG00000024778/ENSMUSG00000028961/ENSMUSG00000032786/…
HALLMARK_APOPTOSIS	HALLMARK_APOPTOSIS	157	0.2043	0.95386	0.588957	0.892359	0.732674	4070	tags=33%, list=25%, signal=25%	ENSMUSG00000030156/ENSMUSG00000022789/ENSMUSG00000004446/ENSMUSG00000032018/ENSMUSG00000027398/ENSMUSG00000032118/ENSMUSG00000029377/ENSMUSG00000026029/ENSMUSG00000022607/ENSMUSG00000015312/ENSMUSG00000024401/ENSMUSG00000024778/ENSMUSG00000044667/ENSMUSG00000018899/ENSMUSG00000024927/ENSMUSG00000041736/ENSMUSG00000027249/ENSMUSG00000022051/ENSMUSG00000020009/ENSMUSG00000025888/ENSMUSG00000037321/…
HALLMARK_REACTIVE_OXYGEN_SPECIES_PATHWAY	HALLMARK_REACTIVE_OXYGEN_SPECIES_PATHWAY	47	0.250114	0.946281	0.575243	0.892359	0.732674	3887	tags=36%, list=23%, signal=28%	ENSMUSG00000005161/ENSMUSG00000021196/ENSMUSG00000054733/ENSMUSG00000020250/ENSMUSG00000018339/ENSMUSG00000075704/ENSMUSG00000035673/ENSMUSG00000022450/ENSMUSG00000004070/ENSMUSG00000006818/ENSMUSG00000064065/ENSMUSG00000052837/ENSMUSG00000028367/ENSMUSG00000021591/ENSMUSG00000022820/ENSMUSG00000055044/ENSMUSG00000050708
HALLMARK_UV_RESPONSE_UP	HALLMARK_UV_RESPONSE_UP	150	0.196069	0.918182	0.68314	0.948805	0.779019	3752	tags=28%, list=23%, signal=22%	ENSMUSG00000020346/ENSMUSG00000004446/ENSMUSG00000023932/ENSMUSG00000015579/ENSMUSG00000022797/ENSMUSG00000021250/ENSMUSG00000037405/ENSMUSG00000023034/ENSMUSG00000021868/ENSMUSG00000044986/ENSMUSG00000029380/ENSMUSG00000018899/ENSMUSG00000022555/ENSMUSG00000032786/ENSMUSG00000063576/ENSMUSG00000073802/ENSMUSG00000037321/ENSMUSG00000027381/ENSMUSG00000025746/ENSMUSG00000031628/ENSMUSG00000030695/…
HALLMARK_KRAS_SIGNALING_DN	HALLMARK_KRAS_SIGNALING_DN	154	-0.210146	-0.91342	0.655689	0.948805	0.779019	3500	tags=23%, list=21%, signal=19%	ENSMUSG00000027120/ENSMUSG00000018672/ENSMUSG00000042985/ENSMUSG00000029570/ENSMUSG00000044468/ENSMUSG00000031230/ENSMUSG00000006649/ENSMUSG00000037972/ENSMUSG00000019970/ENSMUSG00000001376/ENSMUSG00000035458/ENSMUSG00000028036/ENSMUSG00000033350/ENSMUSG00000026196/ENSMUSG00000020100/ENSMUSG00000049649/ENSMUSG00000053522/ENSMUSG00000027301/ENSMUSG00000002908/ENSMUSG00000030666/ENSMUSG00000071454/…
HALLMARK_COAGULATION	HALLMARK_COAGULATION	118	0.201962	0.913308	0.675978	0.948805	0.779019	4184	tags=32%, list=25%, signal=24%	ENSMUSG00000032591/ENSMUSG00000031444/ENSMUSG00000015889/ENSMUSG00000042622/ENSMUSG00000024863/ENSMUSG00000030162/ENSMUSG00000021190/ENSMUSG00000015083/ENSMUSG00000019960/ENSMUSG00000025196/ENSMUSG00000000489/ENSMUSG00000072849/ENSMUSG00000028015/ENSMUSG00000036887/ENSMUSG00000027249/ENSMUSG00000040564/ENSMUSG00000028001/ENSMUSG00000028779/ENSMUSG00000030342/ENSMUSG00000030054/ENSMUSG00000037411/…
HALLMARK_ESTROGEN_RESPONSE_EARLY	HALLMARK_ESTROGEN_RESPONSE_EARLY	194	0.188362	0.911612	0.762658	1	0.821053	2120	tags=15%, list=13%, signal=14%	ENSMUSG00000024935/ENSMUSG00000021364/ENSMUSG00000029378/ENSMUSG00000020142/ENSMUSG00000018411/ENSMUSG00000021273/ENSMUSG00000021250/ENSMUSG00000031266/ENSMUSG00000030103/ENSMUSG00000036432/ENSMUSG00000032578/ENSMUSG00000021868/ENSMUSG00000030693/ENSMUSG00000037035/ENSMUSG00000057963/ENSMUSG00000003051/ENSMUSG00000034917/ENSMUSG00000068740/ENSMUSG00000032860/ENSMUSG00000037936/ENSMUSG00000003271/…
HALLMARK_UV_RESPONSE_DN	HALLMARK_UV_RESPONSE_DN	144	-0.202375	-0.871428	0.764795	1	0.821053	4368	tags=30%, list=26%, signal=22%	ENSMUSG00000053436/ENSMUSG00000032231/ENSMUSG00000003031/ENSMUSG00000020689/ENSMUSG00000005672/ENSMUSG00000024431/ENSMUSG00000007655/ENSMUSG00000052155/ENSMUSG00000025810/ENSMUSG00000031229/ENSMUSG00000024924/ENSMUSG00000026478/ENSMUSG00000041313/ENSMUSG00000030516/ENSMUSG00000033174/ENSMUSG00000028036/ENSMUSG00000001506/ENSMUSG00000041297/ENSMUSG00000018500/ENSMUSG00000061751/ENSMUSG00000026490/…
HALLMARK_DNA_REPAIR	HALLMARK_DNA_REPAIR	147	-0.195987	-0.848322	0.822823	1	0.821053	4029	tags=24%, list=24%, signal=18%	ENSMUSG00000006941/ENSMUSG00000028899/ENSMUSG00000020444/ENSMUSG00000016921/ENSMUSG00000025630/ENSMUSG00000035824/ENSMUSG00000013465/ENSMUSG00000036281/ENSMUSG00000070002/ENSMUSG00000021694/ENSMUSG00000002015/ENSMUSG00000029390/ENSMUSG00000006589/ENSMUSG00000033543/ENSMUSG00000042500/ENSMUSG00000024369/ENSMUSG00000024177/ENSMUSG00000043866/ENSMUSG00000030400/ENSMUSG00000073435/ENSMUSG00000014554/…
HALLMARK_PEROXISOME	HALLMARK_PEROXISOME	96	0.192853	0.835039	0.847262	1	0.821053	3118	tags=21%, list=19%, signal=17%	ENSMUSG00000024653/ENSMUSG00000020405/ENSMUSG00000022283/ENSMUSG00000025950/ENSMUSG00000059743/ENSMUSG00000018965/ENSMUSG00000024151/ENSMUSG00000056999/ENSMUSG00000058258/ENSMUSG00000041736/ENSMUSG00000003271/ENSMUSG00000036840/ENSMUSG00000026853/ENSMUSG00000060807/ENSMUSG00000030681/ENSMUSG00000066441/ENSMUSG00000006818/ENSMUSG00000022040/ENSMUSG00000022404/ENSMUSG00000009907
HALLMARK_P53_PATHWAY	HALLMARK_P53_PATHWAY	194	-0.175002	-0.789491	0.944606	1	0.821053	1500	tags=9%, list=9%, signal=9%	ENSMUSG00000048895/ENSMUSG00000029535/ENSMUSG00000030609/ENSMUSG00000027800/ENSMUSG00000018861/ENSMUSG00000040918/ENSMUSG00000022822/ENSMUSG00000055128/ENSMUSG00000027611/ENSMUSG00000057880/ENSMUSG00000036181/ENSMUSG00000029397/ENSMUSG00000027663/ENSMUSG00000002257/ENSMUSG00000037235/ENSMUSG00000021661/ENSMUSG00000055200/ENSMUSG00000037855
HALLMARK_BILE_ACID_METABOLISM	HALLMARK_BILE_ACID_METABOLISM	97	-0.18833	-0.770774	0.910078	1	0.821053	2588	tags=18%, list=16%, signal=15%	ENSMUSG00000027261/ENSMUSG00000029499/ENSMUSG00000039004/ENSMUSG00000062410/ENSMUSG00000028125/ENSMUSG00000024228/ENSMUSG00000053279/ENSMUSG00000020620/ENSMUSG00000018861/ENSMUSG00000026272/ENSMUSG00000046532/ENSMUSG00000037583/ENSMUSG00000032204/ENSMUSG00000034785/ENSMUSG00000033065/ENSMUSG00000027340/ENSMUSG00000021259
HALLMARK_APICAL_SURFACE	HALLMARK_APICAL_SURFACE	42	-0.214935	-0.742282	0.878216	1	0.821053	3167	tags=26%, list=19%, signal=21%	ENSMUSG00000043557/ENSMUSG00000048915/ENSMUSG00000038600/ENSMUSG00000032011/ENSMUSG00000004032/ENSMUSG00000045180/ENSMUSG00000035107/ENSMUSG00000040860/ENSMUSG00000043760/ENSMUSG00000027375/ENSMUSG00000025083
HALLMARK_ANGIOGENESIS	HALLMARK_ANGIOGENESIS	36	-0.221735	-0.739802	0.876522	1	0.821053	4456	tags=33%, list=27%, signal=24%	ENSMUSG00000014813/ENSMUSG00000029103/ENSMUSG00000029373/ENSMUSG00000025810/ENSMUSG00000021614/ENSMUSG00000001020/ENSMUSG00000030247/ENSMUSG00000032548/ENSMUSG00000048450/ENSMUSG00000026042/ENSMUSG00000031565/ENSMUSG00000041550
HALLMARK_ANDROGEN_RESPONSE	HALLMARK_ANDROGEN_RESPONSE	104	0.162606	0.721332	0.983425	1	0.821053	5277	tags=37%, list=32%, signal=25%	ENSMUSG00000045294/ENSMUSG00000062210/ENSMUSG00000066512/ENSMUSG00000093930/ENSMUSG00000058258/ENSMUSG00000021670/ENSMUSG00000012428/ENSMUSG00000060177/ENSMUSG00000071708/ENSMUSG00000020911/ENSMUSG00000032883/ENSMUSG00000063903/ENSMUSG00000026385/ENSMUSG00000022265/ENSMUSG00000018481/ENSMUSG00000041891/ENSMUSG00000005125/ENSMUSG00000015605/ENSMUSG00000038587/ENSMUSG00000049382/ENSMUSG00000059456/…
HALLMARK_NOTCH_SIGNALING	HALLMARK_NOTCH_SIGNALING	31	-0.220577	-0.70748	0.918826	1	0.821053	3400	tags=39%, list=21%, signal=31%	ENSMUSG00000015750/ENSMUSG00000022747/ENSMUSG00000010609/ENSMUSG00000018909/ENSMUSG00000002250/ENSMUSG00000039982/ENSMUSG00000029570/ENSMUSG00000021994/ENSMUSG00000026923/ENSMUSG00000014773/ENSMUSG00000022400/ENSMUSG00000027878
HALLMARK_G2M_CHECKPOINT	HALLMARK_G2M_CHECKPOINT	197	-0.144362	-0.652228	1	1	0.821053	6211	tags=29%, list=37%, signal=18%	ENSMUSG00000029910/ENSMUSG00000001440/ENSMUSG00000022858/ENSMUSG00000020687/ENSMUSG00000021103/ENSMUSG00000018983/ENSMUSG00000028426/ENSMUSG00000028676/ENSMUSG00000039630/ENSMUSG00000020160/ENSMUSG00000016619/ENSMUSG00000032423/ENSMUSG00000005698/ENSMUSG00000007080/ENSMUSG00000041126/ENSMUSG00000031697/ENSMUSG00000018379/ENSMUSG00000022702/ENSMUSG00000021413/ENSMUSG00000020697/ENSMUSG00000028044/…
HALLMARK_UNFOLDED_PROTEIN_RESPONSE	HALLMARK_UNFOLDED_PROTEIN_RESPONSE	113	-0.117157	-0.491143	1	1	0.821053	3743	tags=40%, list=23%, signal=31%	ENSMUSG00000024640/ENSMUSG00000030795/ENSMUSG00000021962/ENSMUSG00000020248/ENSMUSG00000034667/ENSMUSG00000016018/ENSMUSG00000056216/ENSMUSG00000020362/ENSMUSG00000029415/ENSMUSG00000039474/ENSMUSG00000030847/ENSMUSG00000013160/ENSMUSG00000005667/ENSMUSG00000022844/ENSMUSG00000030104/ENSMUSG00000020048/ENSMUSG00000032115/ENSMUSG00000025580/ENSMUSG00000022685/ENSMUSG00000026628/ENSMUSG00000032042/…
HALLMARK_PI3K_AKT_MTOR_SIGNALING	HALLMARK_PI3K_AKT_MTOR_SIGNALING	99	-0.119114	-0.488535	1	1	0.821053	4263	tags=21%, list=26%, signal=16%	ENSMUSG00000003031/ENSMUSG00000022841/ENSMUSG00000021936/ENSMUSG00000030602/ENSMUSG00000046709/ENSMUSG00000011096/ENSMUSG00000016933/ENSMUSG00000018932/ENSMUSG00000067713/ENSMUSG00000028057/ENSMUSG00000032601/ENSMUSG00000032715/ENSMUSG00000020122/ENSMUSG00000026341/ENSMUSG00000003518/ENSMUSG00000020190/ENSMUSG00000022812/ENSMUSG00000078578/ENSMUSG00000047126/ENSMUSG00000028698/ENSMUSG00000000441
HALLMARK_E2F_TARGETS	HALLMARK_E2F_TARGETS	200	-0.0783731	-0.355379	1	1	0.821053	12611	tags=96%, list=76%, signal=23%	ENSMUSG00000027454/ENSMUSG00000038759/ENSMUSG00000031016/ENSMUSG00000020534/ENSMUSG00000015176/ENSMUSG00000020471/ENSMUSG00000026429/ENSMUSG00000026355/ENSMUSG00000034021/ENSMUSG00000032498/ENSMUSG00000023067/ENSMUSG00000026174/ENSMUSG00000020380/ENSMUSG00000022471/ENSMUSG00000068101/ENSMUSG00000032264/ENSMUSG00000029247/ENSMUSG00000015217/ENSMUSG00000041859/ENSMUSG00000024833/ENSMUSG00000017861/…
