# Supplementary material for: Functional analysis reveals driver cooperativity and novel mechanisms in endometrial carcinogenesis
Source: EMBO Mol Med. 2023 Aug 17;15(10):e17094. doi: 10.15252/emmm.202217094 (PMC10565641; doi:10.15252/emmm.202217094)
Supplement: Supplementary file 4 — Dataset EV3 [file EMMM-15-e17094-s013.xlsx]

## Sheet: Dataset_EV3
Dataset EV3: Enriched MSigDB C6 (oncogenic signatures) gene sets in Fbxw7-mutant vs wild-type mouse uteri at 8 weeks age by Gene Set Enrichment Analysis (GSEA)
ID	Description	setSize	enrichmentScore	NES	pvalue	p.adjust	qvalues	rank	leading_edge	core_enrichment
MTOR_UP.V1_UP	MTOR_UP.V1_UP	151	0.41773	1.94022	1.40499e-06	0.000262734	0.000261772	4094	tags=46%, list=25%, signal=35%	ENSMUSG00000001467/ENSMUSG00000017204/ENSMUSG00000029821/ENSMUSG00000047861/ENSMUSG00000031349/ENSMUSG00000014453/ENSMUSG00000021273/ENSMUSG00000031382/ENSMUSG00000022724/ENSMUSG00000022351/ENSMUSG00000004446/ENSMUSG00000032690/ENSMUSG00000032018/ENSMUSG00000059743/ENSMUSG00000022797/ENSMUSG00000005465/ENSMUSG00000009569/ENSMUSG00000027224/ENSMUSG00000021196/ENSMUSG00000067006/ENSMUSG00000050541/…
BCAT.100_UP.V1_DN	BCAT.100_UP.V1_DN	28	-0.540013	-1.66336	0.00687214	0.428364	0.426796	3084	tags=46%, list=19%, signal=38%	ENSMUSG00000026594/ENSMUSG00000039801/ENSMUSG00000025529/ENSMUSG00000020056/ENSMUSG00000049791/ENSMUSG00000045109/ENSMUSG00000079334/ENSMUSG00000063439/ENSMUSG00000026185/ENSMUSG00000052698/ENSMUSG00000030839/ENSMUSG00000025597/ENSMUSG00000024530
AKT_UP.V1_UP	AKT_UP.V1_UP	158	0.31524	1.4751	0.00485045	0.428364	0.426796	4362	tags=38%, list=26%, signal=28%	ENSMUSG00000031098/ENSMUSG00000001467/ENSMUSG00000074115/ENSMUSG00000051397/ENSMUSG00000021273/ENSMUSG00000031382/ENSMUSG00000004446/ENSMUSG00000022797/ENSMUSG00000021196/ENSMUSG00000032092/ENSMUSG00000021190/ENSMUSG00000046845/ENSMUSG00000031604/ENSMUSG00000042845/ENSMUSG00000032193/ENSMUSG00000058258/ENSMUSG00000059248/ENSMUSG00000034917/ENSMUSG00000042306/ENSMUSG00000026401/ENSMUSG00000021108/…
BCAT_BILD_ET_AL_UP	BCAT_BILD_ET_AL_UP	38	0.433881	1.55949	0.0267773	0.500736	0.498904	4173	tags=45%, list=25%, signal=34%	ENSMUSG00000004947/ENSMUSG00000027282/ENSMUSG00000113949/ENSMUSG00000036026/ENSMUSG00000057286/ENSMUSG00000043929/ENSMUSG00000003644/ENSMUSG00000034994/ENSMUSG00000068566/ENSMUSG00000046364/ENSMUSG00000028413/ENSMUSG00000038034/ENSMUSG00000027359/ENSMUSG00000035632/ENSMUSG00000038415/ENSMUSG00000067818/ENSMUSG00000057531
JAK2_DN.V1_DN	JAK2_DN.V1_DN	109	-0.344713	-1.41531	0.0180175	0.500736	0.498904	4376	tags=34%, list=26%, signal=25%	ENSMUSG00000061048/ENSMUSG00000048280/ENSMUSG00000037542/ENSMUSG00000039477/ENSMUSG00000019854/ENSMUSG00000022983/ENSMUSG00000022604/ENSMUSG00000043943/ENSMUSG00000042200/ENSMUSG00000030309/ENSMUSG00000041734/ENSMUSG00000028649/ENSMUSG00000032607/ENSMUSG00000040929/ENSMUSG00000019809/ENSMUSG00000037652/ENSMUSG00000000889/ENSMUSG00000019731/ENSMUSG00000000276/ENSMUSG00000051984/ENSMUSG00000024462/…
IL21_UP.V1_DN	IL21_UP.V1_DN	128	-0.33153	-1.3975	0.026158	0.500736	0.498904	3915	tags=33%, list=24%, signal=25%	ENSMUSG00000052155/ENSMUSG00000044014/ENSMUSG00000057103/ENSMUSG00000025537/ENSMUSG00000079293/ENSMUSG00000041046/ENSMUSG00000025323/ENSMUSG00000031230/ENSMUSG00000057615/ENSMUSG00000026594/ENSMUSG00000035458/ENSMUSG00000091387/ENSMUSG00000039167/ENSMUSG00000048915/ENSMUSG00000026818/ENSMUSG00000042808/ENSMUSG00000011751/ENSMUSG00000020044/ENSMUSG00000020080/ENSMUSG00000058254/ENSMUSG00000037196/…
KRAS.LUNG.BREAST_UP.V1_DN	KRAS.LUNG.BREAST_UP.V1_DN	115	-0.335806	-1.38909	0.0217053	0.500736	0.498904	3976	tags=37%, list=24%, signal=28%	ENSMUSG00000049511/ENSMUSG00000009292/ENSMUSG00000062031/ENSMUSG00000033765/ENSMUSG00000021485/ENSMUSG00000021453/ENSMUSG00000022416/ENSMUSG00000041046/ENSMUSG00000041347/ENSMUSG00000042985/ENSMUSG00000021508/ENSMUSG00000004885/ENSMUSG00000001376/ENSMUSG00000063632/ENSMUSG00000035458/ENSMUSG00000052534/ENSMUSG00000024131/ENSMUSG00000036960/ENSMUSG00000053522/ENSMUSG00000040570/ENSMUSG00000100713/…
EGFR_UP.V1_UP	EGFR_UP.V1_UP	180	0.290487	1.38387	0.0135049	0.500736	0.498904	4645	tags=38%, list=28%, signal=28%	ENSMUSG00000062210/ENSMUSG00000053175/ENSMUSG00000031897/ENSMUSG00000096727/ENSMUSG00000021733/ENSMUSG00000032092/ENSMUSG00000037405/ENSMUSG00000021054/ENSMUSG00000019960/ENSMUSG00000018899/ENSMUSG00000058173/ENSMUSG00000032786/ENSMUSG00000037617/ENSMUSG00000017978/ENSMUSG00000037999/ENSMUSG00000021036/ENSMUSG00000033581/ENSMUSG00000037321/ENSMUSG00000014778/ENSMUSG00000020593/ENSMUSG00000021133/…
RPS14_DN.V1_UP	RPS14_DN.V1_UP	167	0.291953	1.37163	0.0213425	0.500736	0.498904	3024	tags=26%, list=18%, signal=21%	ENSMUSG00000030047/ENSMUSG00000006389/ENSMUSG00000030156/ENSMUSG00000060131/ENSMUSG00000054203/ENSMUSG00000026480/ENSMUSG00000029553/ENSMUSG00000030223/ENSMUSG00000022514/ENSMUSG00000021423/ENSMUSG00000027398/ENSMUSG00000028965/ENSMUSG00000041268/ENSMUSG00000021281/ENSMUSG00000078771/ENSMUSG00000021306/ENSMUSG00000039529/ENSMUSG00000039109/ENSMUSG00000038009/ENSMUSG00000102037/ENSMUSG00000095620/…
STK33_NOMO_UP	STK33_NOMO_UP	273	0.254169	1.27679	0.0245452	0.500736	0.498904	3572	tags=27%, list=22%, signal=22%	ENSMUSG00000022451/ENSMUSG00000075122/ENSMUSG00000026166/ENSMUSG00000070524/ENSMUSG00000027852/ENSMUSG00000053175/ENSMUSG00000026836/ENSMUSG00000054203/ENSMUSG00000042595/ENSMUSG00000049988/ENSMUSG00000029553/ENSMUSG00000030223/ENSMUSG00000074269/ENSMUSG00000027398/ENSMUSG00000021712/ENSMUSG00000042265/ENSMUSG00000042622/ENSMUSG00000001441/ENSMUSG00000046794/ENSMUSG00000011632/ENSMUSG00000030162/…
SINGH_KRAS_DEPENDENCY_SIGNATURE	SINGH_KRAS_DEPENDENCY_SIGNATURE	18	0.465949	1.37038	0.106977	0.844443	0.841353	4658	tags=67%, list=28%, signal=48%	ENSMUSG00000029378/ENSMUSG00000045027/ENSMUSG00000028159/ENSMUSG00000025473/ENSMUSG00000054951/ENSMUSG00000024421/ENSMUSG00000051225/ENSMUSG00000018569/ENSMUSG00000030539/ENSMUSG00000041737/ENSMUSG00000041782/ENSMUSG00000026479
KRAS.LUNG_UP.V1_DN	KRAS.LUNG_UP.V1_DN	106	-0.323276	-1.31867	0.0618729	0.844443	0.841353	4637	tags=40%, list=28%, signal=29%	ENSMUSG00000057454/ENSMUSG00000063130/ENSMUSG00000054146/ENSMUSG00000020623/ENSMUSG00000059280/ENSMUSG00000022436/ENSMUSG00000030577/ENSMUSG00000024426/ENSMUSG00000049511/ENSMUSG00000037263/ENSMUSG00000033765/ENSMUSG00000042985/ENSMUSG00000021508/ENSMUSG00000000120/ENSMUSG00000004885/ENSMUSG00000029723/ENSMUSG00000001376/ENSMUSG00000035863/ENSMUSG00000020354/ENSMUSG00000024131/ENSMUSG00000053522/…
CAHOY_NEURONAL	CAHOY_NEURONAL	62	-0.353385	-1.30591	0.0890756	0.844443	0.841353	3522	tags=35%, list=21%, signal=28%	ENSMUSG00000041046/ENSMUSG00000030729/ENSMUSG00000027270/ENSMUSG00000027220/ENSMUSG00000054640/ENSMUSG00000053025/ENSMUSG00000036062/ENSMUSG00000022099/ENSMUSG00000032452/ENSMUSG00000007207/ENSMUSG00000026141/ENSMUSG00000004267/ENSMUSG00000038331/ENSMUSG00000021974/ENSMUSG00000050069/ENSMUSG00000024008/ENSMUSG00000066189/ENSMUSG00000027894/ENSMUSG00000032532/ENSMUSG00000049796/ENSMUSG00000057897/…
RB_DN.V1_DN	RB_DN.V1_DN	114	0.292545	1.30155	0.057914	0.844443	0.841353	3502	tags=33%, list=21%, signal=26%	ENSMUSG00000028656/ENSMUSG00000031349/ENSMUSG00000031897/ENSMUSG00000026640/ENSMUSG00000022351/ENSMUSG00000020000/ENSMUSG00000050578/ENSMUSG00000096001/ENSMUSG00000030979/ENSMUSG00000030682/ENSMUSG00000000489/ENSMUSG00000030103/ENSMUSG00000031604/ENSMUSG00000027952/ENSMUSG00000032578/ENSMUSG00000046562/ENSMUSG00000023087/ENSMUSG00000051022/ENSMUSG00000001123/ENSMUSG00000022216/ENSMUSG00000041936/…
KRAS.KIDNEY_UP.V1_UP	KRAS.KIDNEY_UP.V1_UP	112	-0.312821	-1.28804	0.066335	0.844443	0.841353	3456	tags=28%, list=21%, signal=22%	ENSMUSG00000049044/ENSMUSG00000030247/ENSMUSG00000053025/ENSMUSG00000032826/ENSMUSG00000020717/ENSMUSG00000007989/ENSMUSG00000047261/ENSMUSG00000040265/ENSMUSG00000039601/ENSMUSG00000069763/ENSMUSG00000082229/ENSMUSG00000030226/ENSMUSG00000011171/ENSMUSG00000020431/ENSMUSG00000058254/ENSMUSG00000042751/ENSMUSG00000021974/ENSMUSG00000053279/ENSMUSG00000040640/ENSMUSG00000038248/ENSMUSG00000048895/…
SIRNA_EIF4GI_UP	SIRNA_EIF4GI_UP	95	0.293321	1.26748	0.0881612	0.844443	0.841353	2235	tags=19%, list=13%, signal=16%	ENSMUSG00000074115/ENSMUSG00000053565/ENSMUSG00000019763/ENSMUSG00000061904/ENSMUSG00000021731/ENSMUSG00000024527/ENSMUSG00000030884/ENSMUSG00000045817/ENSMUSG00000032342/ENSMUSG00000060550/ENSMUSG00000047604/ENSMUSG00000031299/ENSMUSG00000022437/ENSMUSG00000031591/ENSMUSG00000042306/ENSMUSG00000022216/ENSMUSG00000038593/ENSMUSG00000055137
KRAS.KIDNEY_UP.V1_DN	KRAS.KIDNEY_UP.V1_DN	103	0.289061	1.26626	0.0776942	0.844443	0.841353	3160	tags=32%, list=19%, signal=26%	ENSMUSG00000042115/ENSMUSG00000035557/ENSMUSG00000032119/ENSMUSG00000026166/ENSMUSG00000037759/ENSMUSG00000026928/ENSMUSG00000045826/ENSMUSG00000029377/ENSMUSG00000020681/ENSMUSG00000112023/ENSMUSG00000078784/ENSMUSG00000020641/ENSMUSG00000068614/ENSMUSG00000026247/ENSMUSG00000035451/ENSMUSG00000037426/ENSMUSG00000025746/ENSMUSG00000058586/ENSMUSG00000031844/ENSMUSG00000029233/ENSMUSG00000026285/…
IL15_UP.V1_DN	IL15_UP.V1_DN	138	-0.293916	-1.25905	0.0940989	0.844443	0.841353	3657	tags=25%, list=22%, signal=20%	ENSMUSG00000035711/ENSMUSG00000019944/ENSMUSG00000028214/ENSMUSG00000050199/ENSMUSG00000034706/ENSMUSG00000040613/ENSMUSG00000041696/ENSMUSG00000039167/ENSMUSG00000054555/ENSMUSG00000073481/ENSMUSG00000025227/ENSMUSG00000042808/ENSMUSG00000038600/ENSMUSG00000032549/ENSMUSG00000055022/ENSMUSG00000071454/ENSMUSG00000040640/ENSMUSG00000024975/ENSMUSG00000094910/ENSMUSG00000002190/ENSMUSG00000001493/…
RAF_UP.V1_DN	RAF_UP.V1_DN	184	-0.283044	-1.25775	0.0673813	0.844443	0.841353	2437	tags=20%, list=15%, signal=17%	ENSMUSG00000001767/ENSMUSG00000020644/ENSMUSG00000053536/ENSMUSG00000029463/ENSMUSG00000031870/ENSMUSG00000045180/ENSMUSG00000021458/ENSMUSG00000038331/ENSMUSG00000027239/ENSMUSG00000028402/ENSMUSG00000037940/ENSMUSG00000025035/ENSMUSG00000055932/ENSMUSG00000024975/ENSMUSG00000019767/ENSMUSG00000039943/ENSMUSG00000045179/ENSMUSG00000027800/ENSMUSG00000026185/ENSMUSG00000040918/ENSMUSG00000031246/…
NOTCH_DN.V1_DN	NOTCH_DN.V1_DN	134	-0.295316	-1.25329	0.103226	0.844443	0.841353	2729	tags=25%, list=16%, signal=21%	ENSMUSG00000042708/ENSMUSG00000037977/ENSMUSG00000029408/ENSMUSG00000047793/ENSMUSG00000026818/ENSMUSG00000029664/ENSMUSG00000026003/ENSMUSG00000022136/ENSMUSG00000036858/ENSMUSG00000030087/ENSMUSG00000001240/ENSMUSG00000002908/ENSMUSG00000003341/ENSMUSG00000030340/ENSMUSG00000021458/ENSMUSG00000031355/ENSMUSG00000021886/ENSMUSG00000036553/ENSMUSG00000028602/ENSMUSG00000040856/ENSMUSG00000029121/…
PKCA_DN.V1_DN	PKCA_DN.V1_DN	137	0.271669	1.24017	0.0693333	0.844443	0.841353	3643	tags=28%, list=22%, signal=22%	ENSMUSG00000022544/ENSMUSG00000074115/ENSMUSG00000024935/ENSMUSG00000060969/ENSMUSG00000020405/ENSMUSG00000020530/ENSMUSG00000030144/ENSMUSG00000046556/ENSMUSG00000003382/ENSMUSG00000004446/ENSMUSG00000033256/ENSMUSG00000024863/ENSMUSG00000056854/ENSMUSG00000032268/ENSMUSG00000035011/ENSMUSG00000027225/ENSMUSG00000074037/ENSMUSG00000046110/ENSMUSG00000028862/ENSMUSG00000035356/ENSMUSG00000028751/…
ESC_J1_UP_LATE.V1_DN	ESC_J1_UP_LATE.V1_DN	151	-0.280732	-1.21887	0.116535	0.844443	0.841353	3977	tags=28%, list=24%, signal=21%	ENSMUSG00000020027/ENSMUSG00000038679/ENSMUSG00000028681/ENSMUSG00000018865/ENSMUSG00000048402/ENSMUSG00000028636/ENSMUSG00000020363/ENSMUSG00000053898/ENSMUSG00000071723/ENSMUSG00000000120/ENSMUSG00000006649/ENSMUSG00000027166/ENSMUSG00000047261/ENSMUSG00000062309/ENSMUSG00000061950/ENSMUSG00000042808/ENSMUSG00000010097/ENSMUSG00000020902/ENSMUSG00000023094/ENSMUSG00000042138/ENSMUSG00000067786/…
JNK_DN.V1_DN	JNK_DN.V1_DN	155	-0.278706	-1.21426	0.119122	0.844443	0.841353	3427	tags=26%, list=21%, signal=21%	ENSMUSG00000000127/ENSMUSG00000030247/ENSMUSG00000053025/ENSMUSG00000052087/ENSMUSG00000028369/ENSMUSG00000032737/ENSMUSG00000032913/ENSMUSG00000056917/ENSMUSG00000010660/ENSMUSG00000048915/ENSMUSG00000039601/ENSMUSG00000038517/ENSMUSG00000032011/ENSMUSG00000058806/ENSMUSG00000021047/ENSMUSG00000028125/ENSMUSG00000052727/ENSMUSG00000037196/ENSMUSG00000032549/ENSMUSG00000050075/ENSMUSG00000037003/…
CRX_NRL_DN.V1_UP	CRX_NRL_DN.V1_UP	122	0.270429	1.21168	0.125984	0.844443	0.841353	3266	tags=30%, list=20%, signal=25%	ENSMUSG00000023979/ENSMUSG00000032131/ENSMUSG00000075600/ENSMUSG00000061393/ENSMUSG00000054342/ENSMUSG00000045817/ENSMUSG00000033871/ENSMUSG00000096001/ENSMUSG00000058743/ENSMUSG00000000308/ENSMUSG00000052151/ENSMUSG00000024891/ENSMUSG00000004655/ENSMUSG00000070003/ENSMUSG00000020520/ENSMUSG00000074037/ENSMUSG00000046110/ENSMUSG00000023909/ENSMUSG00000021983/ENSMUSG00000021575/ENSMUSG00000019850/…
VEGF_A_UP.V1_UP	VEGF_A_UP.V1_UP	173	-0.272683	-1.20376	0.114679	0.844443	0.841353	4131	tags=32%, list=25%, signal=25%	ENSMUSG00000073856/ENSMUSG00000033960/ENSMUSG00000008855/ENSMUSG00000038894/ENSMUSG00000005442/ENSMUSG00000059540/ENSMUSG00000071604/ENSMUSG00000024330/ENSMUSG00000047866/ENSMUSG00000024300/ENSMUSG00000024597/ENSMUSG00000020758/ENSMUSG00000031397/ENSMUSG00000020205/ENSMUSG00000024220/ENSMUSG00000053030/ENSMUSG00000030060/ENSMUSG00000034108/ENSMUSG00000002475/ENSMUSG00000025352/ENSMUSG00000028036/…
CSR_EARLY_UP.V1_DN	CSR_EARLY_UP.V1_DN	113	-0.288693	-1.19159	0.141914	0.844443	0.841353	4450	tags=36%, list=27%, signal=27%	ENSMUSG00000008822/ENSMUSG00000043415/ENSMUSG00000030670/ENSMUSG00000040272/ENSMUSG00000003031/ENSMUSG00000042211/ENSMUSG00000037263/ENSMUSG00000025089/ENSMUSG00000025223/ENSMUSG00000002763/ENSMUSG00000042200/ENSMUSG00000045954/ENSMUSG00000044468/ENSMUSG00000032842/ENSMUSG00000032913/ENSMUSG00000032607/ENSMUSG00000001506/ENSMUSG00000010660/ENSMUSG00000061778/ENSMUSG00000032253/ENSMUSG00000062526/…
IL2_UP.V1_DN	IL2_UP.V1_DN	152	-0.274266	-1.18984	0.137658	0.844443	0.841353	3431	tags=28%, list=21%, signal=23%	ENSMUSG00000016494/ENSMUSG00000022658/ENSMUSG00000061723/ENSMUSG00000007989/ENSMUSG00000040613/ENSMUSG00000020032/ENSMUSG00000052534/ENSMUSG00000041696/ENSMUSG00000010660/ENSMUSG00000032968/ENSMUSG00000026004/ENSMUSG00000073481/ENSMUSG00000031284/ENSMUSG00000026818/ENSMUSG00000042808/ENSMUSG00000082229/ENSMUSG00000020080/ENSMUSG00000040812/ENSMUSG00000058254/ENSMUSG00000031355/ENSMUSG00000067149/…
PDGF_UP.V1_DN	PDGF_UP.V1_DN	90	0.2784	1.18902	0.15212	0.844443	0.841353	3444	tags=36%, list=21%, signal=28%	ENSMUSG00000031654/ENSMUSG00000053175/ENSMUSG00000051397/ENSMUSG00000011960/ENSMUSG00000021423/ENSMUSG00000035775/ENSMUSG00000054191/ENSMUSG00000036636/ENSMUSG00000036211/ENSMUSG00000035011/ENSMUSG00000020651/ENSMUSG00000030103/ENSMUSG00000001095/ENSMUSG00000078771/ENSMUSG00000000154/ENSMUSG00000074037/ENSMUSG00000037366/ENSMUSG00000070031/ENSMUSG00000039384/ENSMUSG00000031449/ENSMUSG00000021536/…
CAHOY_ASTROGLIAL	CAHOY_ASTROGLIAL	88	0.279917	1.18563	0.167082	0.844443	0.841353	3468	tags=31%, list=21%, signal=24%	ENSMUSG00000039116/ENSMUSG00000050957/ENSMUSG00000032036/ENSMUSG00000033788/ENSMUSG00000029377/ENSMUSG00000026822/ENSMUSG00000029994/ENSMUSG00000024529/ENSMUSG00000024778/ENSMUSG00000028480/ENSMUSG00000042129/ENSMUSG00000041736/ENSMUSG00000050777/ENSMUSG00000025888/ENSMUSG00000073700/ENSMUSG00000020427/ENSMUSG00000002020/ENSMUSG00000049872/ENSMUSG00000026875/ENSMUSG00000034401/ENSMUSG00000037411/…
AKT_UP_MTOR_DN.V1_UP	AKT_UP_MTOR_DN.V1_UP	174	0.250753	1.1844	0.113636	0.844443	0.841353	3763	tags=30%, list=23%, signal=24%	ENSMUSG00000031098/ENSMUSG00000074115/ENSMUSG00000025044/ENSMUSG00000028412/ENSMUSG00000051397/ENSMUSG00000063049/ENSMUSG00000032092/ENSMUSG00000021190/ENSMUSG00000058427/ENSMUSG00000042845/ENSMUSG00000037169/ENSMUSG00000026556/ENSMUSG00000029380/ENSMUSG00000034917/ENSMUSG00000038700/ENSMUSG00000026401/ENSMUSG00000017314/ENSMUSG00000064181/ENSMUSG00000028527/ENSMUSG00000073802/ENSMUSG00000004328/…
EIF4E_UP	EIF4E_UP	86	0.27985	1.18369	0.157248	0.844443	0.841353	2250	tags=19%, list=14%, signal=16%	ENSMUSG00000031851/ENSMUSG00000040112/ENSMUSG00000027099/ENSMUSG00000008958/ENSMUSG00000025950/ENSMUSG00000022003/ENSMUSG00000030979/ENSMUSG00000030103/ENSMUSG00000038690/ENSMUSG00000044986/ENSMUSG00000057963/ENSMUSG00000068735/ENSMUSG00000060429/ENSMUSG00000043284/ENSMUSG00000019179/ENSMUSG00000086784
P53_DN.V2_DN	P53_DN.V2_DN	118	-0.283506	-1.18021	0.157724	0.844443	0.841353	2742	tags=21%, list=17%, signal=18%	ENSMUSG00000042638/ENSMUSG00000002825/ENSMUSG00000004791/ENSMUSG00000028759/ENSMUSG00000040505/ENSMUSG00000042821/ENSMUSG00000038210/ENSMUSG00000028226/ENSMUSG00000020536/ENSMUSG00000032548/ENSMUSG00000023046/ENSMUSG00000039062/ENSMUSG00000030839/ENSMUSG00000034785/ENSMUSG00000075227/ENSMUSG00000027009/ENSMUSG00000053291/ENSMUSG00000014704/ENSMUSG00000070407/ENSMUSG00000055116/ENSMUSG00000029122/…
LTE2_UP.V1_DN	LTE2_UP.V1_DN	183	0.245826	1.17663	0.136232	0.844443	0.841353	3801	tags=30%, list=23%, signal=23%	ENSMUSG00000024935/ENSMUSG00000026420/ENSMUSG00000021364/ENSMUSG00000091649/ENSMUSG00000021208/ENSMUSG00000026893/ENSMUSG00000021359/ENSMUSG00000096727/ENSMUSG00000032690/ENSMUSG00000020659/ENSMUSG00000053647/ENSMUSG00000021945/ENSMUSG00000026029/ENSMUSG00000039616/ENSMUSG00000039853/ENSMUSG00000038507/ENSMUSG00000002325/ENSMUSG00000041736/ENSMUSG00000021983/ENSMUSG00000095620/ENSMUSG00000075284/…
DCA_UP.V1_UP	DCA_UP.V1_UP	133	-0.276337	-1.17662	0.15873	0.844443	0.841353	4251	tags=37%, list=26%, signal=28%	ENSMUSG00000027171/ENSMUSG00000021645/ENSMUSG00000031377/ENSMUSG00000018102/ENSMUSG00000017607/ENSMUSG00000021936/ENSMUSG00000036832/ENSMUSG00000046916/ENSMUSG00000079293/ENSMUSG00000022203/ENSMUSG00000017897/ENSMUSG00000005124/ENSMUSG00000059891/ENSMUSG00000018672/ENSMUSG00000025265/ENSMUSG00000049305/ENSMUSG00000022619/ENSMUSG00000014164/ENSMUSG00000079566/ENSMUSG00000032245/ENSMUSG00000028036/…
PTEN_DN.V1_UP	PTEN_DN.V1_UP	142	0.25243	1.16092	0.138667	0.844443	0.841353	3521	tags=29%, list=21%, signal=23%	ENSMUSG00000062585/ENSMUSG00000004071/ENSMUSG00000058715/ENSMUSG00000044709/ENSMUSG00000028460/ENSMUSG00000030159/ENSMUSG00000058626/ENSMUSG00000033355/ENSMUSG00000118664/ENSMUSG00000036211/ENSMUSG00000053647/ENSMUSG00000020651/ENSMUSG00000025607/ENSMUSG00000004655/ENSMUSG00000068015/ENSMUSG00000078771/ENSMUSG00000008305/ENSMUSG00000044667/ENSMUSG00000037035/ENSMUSG00000039735/ENSMUSG00000068740/…
IL2_UP.V1_UP	IL2_UP.V1_UP	161	0.244784	1.14731	0.152778	0.844443	0.841353	3440	tags=30%, list=21%, signal=24%	ENSMUSG00000022861/ENSMUSG00000030156/ENSMUSG00000018012/ENSMUSG00000062210/ENSMUSG00000058755/ENSMUSG00000028309/ENSMUSG00000042622/ENSMUSG00000000682/ENSMUSG00000028965/ENSMUSG00000021250/ENSMUSG00000058427/ENSMUSG00000024014/ENSMUSG00000052151/ENSMUSG00000019960/ENSMUSG00000024891/ENSMUSG00000015312/ENSMUSG00000032578/ENSMUSG00000020806/ENSMUSG00000037204/ENSMUSG00000021490/ENSMUSG00000037035/…
KRAS.600.LUNG.BREAST_UP.V1_UP	KRAS.600.LUNG.BREAST_UP.V1_UP	214	0.229924	1.11064	0.16358	0.844443	0.841353	3318	tags=24%, list=20%, signal=20%	ENSMUSG00000027317/ENSMUSG00000026420/ENSMUSG00000071719/ENSMUSG00000026166/ENSMUSG00000074657/ENSMUSG00000031320/ENSMUSG00000024517/ENSMUSG00000063063/ENSMUSG00000021189/ENSMUSG00000033233/ENSMUSG00000027398/ENSMUSG00000053046/ENSMUSG00000020415/ENSMUSG00000021913/ENSMUSG00000015852/ENSMUSG00000058743/ENSMUSG00000042766/ENSMUSG00000058427/ENSMUSG00000018916/ENSMUSG00000039542/ENSMUSG00000039087/…
KRAS.AMP.LUNG_UP.V1_DN	KRAS.AMP.LUNG_UP.V1_DN	111	-0.275699	-1.13991	0.196721	0.9276	0.924206	2396	tags=21%, list=14%, signal=18%	ENSMUSG00000100713/ENSMUSG00000021943/ENSMUSG00000002908/ENSMUSG00000022475/ENSMUSG00000001657/ENSMUSG00000033712/ENSMUSG00000071454/ENSMUSG00000034613/ENSMUSG00000004815/ENSMUSG00000008658/ENSMUSG00000029597/ENSMUSG00000025375/ENSMUSG00000003378/ENSMUSG00000029925/ENSMUSG00000034342/ENSMUSG00000020787/ENSMUSG00000045064/ENSMUSG00000038188/ENSMUSG00000012889/ENSMUSG00000044359/ENSMUSG00000022469/…
ESC_J1_UP_EARLY.V1_UP	ESC_J1_UP_EARLY.V1_UP	166	-0.258144	-1.13575	0.202473	0.9276	0.924206	2747	tags=20%, list=17%, signal=17%	ENSMUSG00000039835/ENSMUSG00000008999/ENSMUSG00000028536/ENSMUSG00000028634/ENSMUSG00000058756/ENSMUSG00000001751/ENSMUSG00000095105/ENSMUSG00000073725/ENSMUSG00000028583/ENSMUSG00000073435/ENSMUSG00000021314/ENSMUSG00000022306/ENSMUSG00000031791/ENSMUSG00000012520/ENSMUSG00000030340/ENSMUSG00000026698/ENSMUSG00000041417/ENSMUSG00000026934/ENSMUSG00000014773/ENSMUSG00000022270/ENSMUSG00000029126/…
P53_DN.V2_UP	P53_DN.V2_UP	114	0.252922	1.12526	0.22449	0.9276	0.924206	2187	tags=22%, list=13%, signal=19%	ENSMUSG00000000544/ENSMUSG00000049265/ENSMUSG00000026166/ENSMUSG00000030156/ENSMUSG00000029436/ENSMUSG00000037217/ENSMUSG00000049551/ENSMUSG00000050578/ENSMUSG00000028825/ENSMUSG00000028965/ENSMUSG00000036211/ENSMUSG00000015852/ENSMUSG00000031635/ENSMUSG00000058427/ENSMUSG00000040663/ENSMUSG00000048981/ENSMUSG00000005547/ENSMUSG00000078771/ENSMUSG00000029380/ENSMUSG00000040483/ENSMUSG00000019850/…
JNK_DN.V1_UP	JNK_DN.V1_UP	157	-0.25677	-1.12097	0.225857	0.9276	0.924206	3320	tags=26%, list=20%, signal=21%	ENSMUSG00000031445/ENSMUSG00000018900/ENSMUSG00000045092/ENSMUSG00000020717/ENSMUSG00000030259/ENSMUSG00000024112/ENSMUSG00000070304/ENSMUSG00000054555/ENSMUSG00000027843/ENSMUSG00000008999/ENSMUSG00000024575/ENSMUSG00000039989/ENSMUSG00000026003/ENSMUSG00000020692/ENSMUSG00000100713/ENSMUSG00000062410/ENSMUSG00000026737/ENSMUSG00000057914/ENSMUSG00000029833/ENSMUSG00000024290/ENSMUSG00000040322/…
NRL_DN.V1_UP	NRL_DN.V1_UP	119	0.250398	1.11964	0.229974	0.9276	0.924206	3485	tags=34%, list=21%, signal=27%	ENSMUSG00000075600/ENSMUSG00000061393/ENSMUSG00000034813/ENSMUSG00000053175/ENSMUSG00000054342/ENSMUSG00000045817/ENSMUSG00000033871/ENSMUSG00000045826/ENSMUSG00000024982/ENSMUSG00000043670/ENSMUSG00000096001/ENSMUSG00000058743/ENSMUSG00000040761/ENSMUSG00000052151/ENSMUSG00000024891/ENSMUSG00000046845/ENSMUSG00000049969/ENSMUSG00000037885/ENSMUSG00000004655/ENSMUSG00000021281/ENSMUSG00000020520/…
MEK_UP.V1_DN	MEK_UP.V1_DN	174	0.235805	1.1138	0.224432	0.9276	0.924206	3801	tags=32%, list=23%, signal=25%	ENSMUSG00000030674/ENSMUSG00000019763/ENSMUSG00000021208/ENSMUSG00000041362/ENSMUSG00000032690/ENSMUSG00000026634/ENSMUSG00000001441/ENSMUSG00000026987/ENSMUSG00000053647/ENSMUSG00000026029/ENSMUSG00000039616/ENSMUSG00000039853/ENSMUSG00000019948/ENSMUSG00000060657/ENSMUSG00000026608/ENSMUSG00000032228/ENSMUSG00000039529/ENSMUSG00000002325/ENSMUSG00000095620/ENSMUSG00000075284/ENSMUSG00000010358/…
PTEN_DN.V2_DN	PTEN_DN.V2_DN	122	-0.265268	-1.11044	0.246377	0.9276	0.924206	4871	tags=35%, list=29%, signal=25%	ENSMUSG00000069917/ENSMUSG00000023367/ENSMUSG00000033961/ENSMUSG00000039481/ENSMUSG00000069919/ENSMUSG00000030188/ENSMUSG00000042834/ENSMUSG00000035493/ENSMUSG00000018604/ENSMUSG00000026516/ENSMUSG00000025507/ENSMUSG00000056665/ENSMUSG00000079293/ENSMUSG00000021485/ENSMUSG00000036882/ENSMUSG00000018672/ENSMUSG00000019970/ENSMUSG00000001376/ENSMUSG00000006356/ENSMUSG00000026196/ENSMUSG00000049649/…
RAPA_EARLY_UP.V1_UP	RAPA_EARLY_UP.V1_UP	130	-0.262899	-1.10996	0.252019	0.9276	0.924206	3297	tags=25%, list=20%, signal=20%	ENSMUSG00000028782/ENSMUSG00000031543/ENSMUSG00000028207/ENSMUSG00000057615/ENSMUSG00000028373/ENSMUSG00000028399/ENSMUSG00000070304/ENSMUSG00000020473/ENSMUSG00000002346/ENSMUSG00000001119/ENSMUSG00000048915/ENSMUSG00000045545/ENSMUSG00000001962/ENSMUSG00000053838/ENSMUSG00000021182/ENSMUSG00000050368/ENSMUSG00000024867/ENSMUSG00000039062/ENSMUSG00000028161/ENSMUSG00000000215/ENSMUSG00000026042/…
KRAS.DF.V1_UP	KRAS.DF.V1_UP	173	0.233023	1.10063	0.244253	0.9276	0.924206	2894	tags=23%, list=17%, signal=19%	ENSMUSG00000030674/ENSMUSG00000026166/ENSMUSG00000042694/ENSMUSG00000053175/ENSMUSG00000021180/ENSMUSG00000021208/ENSMUSG00000033220/ENSMUSG00000039428/ENSMUSG00000021733/ENSMUSG00000063049/ENSMUSG00000028199/ENSMUSG00000058427/ENSMUSG00000052151/ENSMUSG00000018395/ENSMUSG00000020134/ENSMUSG00000029380/ENSMUSG00000002109/ENSMUSG00000029276/ENSMUSG00000002325/ENSMUSG00000028862/ENSMUSG00000073802/…
CAMP_UP.V1_DN	CAMP_UP.V1_DN	187	-0.247152	-1.09912	0.235835	0.9276	0.924206	3900	tags=27%, list=24%, signal=21%	ENSMUSG00000073293/ENSMUSG00000021065/ENSMUSG00000051615/ENSMUSG00000021782/ENSMUSG00000028214/ENSMUSG00000059495/ENSMUSG00000016382/ENSMUSG00000032589/ENSMUSG00000053617/ENSMUSG00000037972/ENSMUSG00000028369/ENSMUSG00000030516/ENSMUSG00000028399/ENSMUSG00000045662/ENSMUSG00000033350/ENSMUSG00000054499/ENSMUSG00000032086/ENSMUSG00000028152/ENSMUSG00000031284/ENSMUSG00000030934/ENSMUSG00000020644/…
PGF_UP.V1_UP	PGF_UP.V1_UP	174	-0.249215	-1.0991	0.246154	0.9276	0.924206	3828	tags=29%, list=23%, signal=23%	ENSMUSG00000021614/ENSMUSG00000020640/ENSMUSG00000021188/ENSMUSG00000050234/ENSMUSG00000063406/ENSMUSG00000032251/ENSMUSG00000057554/ENSMUSG00000020841/ENSMUSG00000027822/ENSMUSG00000040359/ENSMUSG00000068196/ENSMUSG00000032621/ENSMUSG00000039660/ENSMUSG00000035048/ENSMUSG00000022533/ENSMUSG00000033671/ENSMUSG00000033991/ENSMUSG00000013858/ENSMUSG00000062014/ENSMUSG00000040451/ENSMUSG00000032293/…
KRAS.600.LUNG.BREAST_UP.V1_DN	KRAS.600.LUNG.BREAST_UP.V1_DN	215	-0.240671	-1.09516	0.255539	0.9276	0.924206	3976	tags=30%, list=24%, signal=23%	ENSMUSG00000049511/ENSMUSG00000071604/ENSMUSG00000009292/ENSMUSG00000062031/ENSMUSG00000028047/ENSMUSG00000033765/ENSMUSG00000021485/ENSMUSG00000021453/ENSMUSG00000022416/ENSMUSG00000041046/ENSMUSG00000041347/ENSMUSG00000042985/ENSMUSG00000021508/ENSMUSG00000031209/ENSMUSG00000037972/ENSMUSG00000032291/ENSMUSG00000004885/ENSMUSG00000001376/ENSMUSG00000063632/ENSMUSG00000035458/ENSMUSG00000028036/…
BMI1_DN_MEL18_DN.V1_DN	BMI1_DN_MEL18_DN.V1_DN	128	-0.258	-1.08755	0.289431	0.9276	0.924206	2399	tags=19%, list=14%, signal=16%	ENSMUSG00000020644/ENSMUSG00000023094/ENSMUSG00000036422/ENSMUSG00000030226/ENSMUSG00000038543/ENSMUSG00000051984/ENSMUSG00000028125/ENSMUSG00000011831/ENSMUSG00000042751/ENSMUSG00000030340/ENSMUSG00000027524/ENSMUSG00000004610/ENSMUSG00000024975/ENSMUSG00000027993/ENSMUSG00000040856/ENSMUSG00000041741/ENSMUSG00000022371/ENSMUSG00000007888/ENSMUSG00000062329/ENSMUSG00000029167/ENSMUSG00000027896/…
WNT_UP.V1_UP	WNT_UP.V1_UP	148	0.232406	1.08413	0.263158	0.9276	0.924206	2268	tags=21%, list=14%, signal=18%	ENSMUSG00000027400/ENSMUSG00000027643/ENSMUSG00000031734/ENSMUSG00000017588/ENSMUSG00000030223/ENSMUSG00000015085/ENSMUSG00000068615/ENSMUSG00000030142/ENSMUSG00000046908/ENSMUSG00000030525/ENSMUSG00000030162/ENSMUSG00000021250/ENSMUSG00000058427/ENSMUSG00000059632/ENSMUSG00000015083/ENSMUSG00000014725/ENSMUSG00000026822/ENSMUSG00000031586/ENSMUSG00000062785/ENSMUSG00000037035/ENSMUSG00000029380/…
SNF5_DN.V1_UP	SNF5_DN.V1_UP	163	0.230207	1.08325	0.251366	0.9276	0.924206	4989	tags=38%, list=30%, signal=27%	ENSMUSG00000016503/ENSMUSG00000002332/ENSMUSG00000096727/ENSMUSG00000021423/ENSMUSG00000059743/ENSMUSG00000000682/ENSMUSG00000024338/ENSMUSG00000021451/ENSMUSG00000022148/ENSMUSG00000031760/ENSMUSG00000078771/ENSMUSG00000074637/ENSMUSG00000024339/ENSMUSG00000034947/ENSMUSG00000037060/ENSMUSG00000001128/ENSMUSG00000089762/ENSMUSG00000015947/ENSMUSG00000000982/ENSMUSG00000040552/ENSMUSG00000022548/…
RELA_DN.V1_UP	RELA_DN.V1_UP	120	-0.259657	-1.08257	0.308562	0.9276	0.924206	1542	tags=15%, list=9%, signal=14%	ENSMUSG00000021400/ENSMUSG00000017376/ENSMUSG00000003131/ENSMUSG00000037225/ENSMUSG00000030519/ENSMUSG00000004500/ENSMUSG00000023827/ENSMUSG00000048154/ENSMUSG00000075227/ENSMUSG00000070880/ENSMUSG00000024477/ENSMUSG00000090071/ENSMUSG00000014852/ENSMUSG00000044429/ENSMUSG00000029524/ENSMUSG00000002100/ENSMUSG00000047342/ENSMUSG00000052920
EIF4E_DN	EIF4E_DN	97	-0.268165	-1.08224	0.301325	0.9276	0.924206	1192	tags=12%, list=7%, signal=12%	ENSMUSG00000117975/ENSMUSG00000040225/ENSMUSG00000027680/ENSMUSG00000043909/ENSMUSG00000043241/ENSMUSG00000047126/ENSMUSG00000023026/ENSMUSG00000020773/ENSMUSG00000059263/ENSMUSG00000068747/ENSMUSG00000034083/ENSMUSG00000022272
BMI1_DN.V1_DN	BMI1_DN.V1_DN	120	-0.257972	-1.07555	0.318255	0.9276	0.924206	2364	tags=39%, list=14%, signal=34%	ENSMUSG00000030255/ENSMUSG00000026072/ENSMUSG00000022853/ENSMUSG00000027570/ENSMUSG00000029671/ENSMUSG00000051497/ENSMUSG00000040147/ENSMUSG00000028878/ENSMUSG00000023367/ENSMUSG00000060261/ENSMUSG00000021474/ENSMUSG00000024154/ENSMUSG00000022510/ENSMUSG00000021379/ENSMUSG00000049744/ENSMUSG00000019842/ENSMUSG00000020027/ENSMUSG00000038679/ENSMUSG00000002265/ENSMUSG00000064179/ENSMUSG00000004558/…
CSR_LATE_UP.V1_DN	CSR_LATE_UP.V1_DN	140	0.235089	1.07528	0.275676	0.9276	0.924206	3886	tags=36%, list=23%, signal=28%	ENSMUSG00000030674/ENSMUSG00000006517/ENSMUSG00000045294/ENSMUSG00000053799/ENSMUSG00000021273/ENSMUSG00000045114/ENSMUSG00000041362/ENSMUSG00000022014/ENSMUSG00000032018/ENSMUSG00000059743/ENSMUSG00000027398/ENSMUSG00000093930/ENSMUSG00000031604/ENSMUSG00000052593/ENSMUSG00000032193/ENSMUSG00000014782/ENSMUSG00000058258/ENSMUSG00000031391/ENSMUSG00000000154/ENSMUSG00000037172/ENSMUSG00000021670/…
CAMP_UP.V1_UP	CAMP_UP.V1_UP	189	0.223801	1.07229	0.277143	0.9276	0.924206	1846	tags=14%, list=11%, signal=13%	ENSMUSG00000027466/ENSMUSG00000024019/ENSMUSG00000022477/ENSMUSG00000027371/ENSMUSG00000025737/ENSMUSG00000027673/ENSMUSG00000041112/ENSMUSG00000079562/ENSMUSG00000033845/ENSMUSG00000040472/ENSMUSG00000031952/ENSMUSG00000035885/ENSMUSG00000069631/ENSMUSG00000045128/ENSMUSG00000062683/ENSMUSG00000000308/ENSMUSG00000021250/ENSMUSG00000026810/ENSMUSG00000057522/ENSMUSG00000024483/ENSMUSG00000060992/…
CRX_DN.V1_DN	CRX_DN.V1_DN	118	0.238982	1.06649	0.317829	0.9276	0.924206	4916	tags=43%, list=30%, signal=31%	ENSMUSG00000027643/ENSMUSG00000049307/ENSMUSG00000053175/ENSMUSG00000017300/ENSMUSG00000020651/ENSMUSG00000030203/ENSMUSG00000040270/ENSMUSG00000008305/ENSMUSG00000028480/ENSMUSG00000037035/ENSMUSG00000030669/ENSMUSG00000018334/ENSMUSG00000024235/ENSMUSG00000028163/ENSMUSG00000017978/ENSMUSG00000012428/ENSMUSG00000035235/ENSMUSG00000040694/ENSMUSG00000038388/ENSMUSG00000031844/ENSMUSG00000047557/…
MEK_UP.V1_UP	MEK_UP.V1_UP	184	0.222539	1.0659	0.295129	0.9276	0.924206	4045	tags=29%, list=24%, signal=22%	ENSMUSG00000024855/ENSMUSG00000062210/ENSMUSG00000053175/ENSMUSG00000019173/ENSMUSG00000054342/ENSMUSG00000019102/ENSMUSG00000036067/ENSMUSG00000046447/ENSMUSG00000042734/ENSMUSG00000113949/ENSMUSG00000032092/ENSMUSG00000021054/ENSMUSG00000057286/ENSMUSG00000031391/ENSMUSG00000068735/ENSMUSG00000042350/ENSMUSG00000037617/ENSMUSG00000021108/ENSMUSG00000040659/ENSMUSG00000017978/ENSMUSG00000021036/…
CYCLIN_D1_KE_.V1_UP	CYCLIN_D1_KE_.V1_UP	174	-0.240364	-1.06006	0.32	0.9276	0.924206	2776	tags=20%, list=17%, signal=17%	ENSMUSG00000044303/ENSMUSG00000033730/ENSMUSG00000030339/ENSMUSG00000020439/ENSMUSG00000005873/ENSMUSG00000070645/ENSMUSG00000024217/ENSMUSG00000031478/ENSMUSG00000032011/ENSMUSG00000070738/ENSMUSG00000043165/ENSMUSG00000046792/ENSMUSG00000032096/ENSMUSG00000026698/ENSMUSG00000026181/ENSMUSG00000019055/ENSMUSG00000006344/ENSMUSG00000025035/ENSMUSG00000026272/ENSMUSG00000022263/ENSMUSG00000032855/…
KRAS.LUNG.BREAST_UP.V1_UP	KRAS.LUNG.BREAST_UP.V1_UP	112	0.238747	1.05992	0.330827	0.9276	0.924206	3903	tags=31%, list=24%, signal=24%	ENSMUSG00000071719/ENSMUSG00000026166/ENSMUSG00000074657/ENSMUSG00000031320/ENSMUSG00000024517/ENSMUSG00000063063/ENSMUSG00000015852/ENSMUSG00000058743/ENSMUSG00000058427/ENSMUSG00000018916/ENSMUSG00000039087/ENSMUSG00000029380/ENSMUSG00000019850/ENSMUSG00000030798/ENSMUSG00000044317/ENSMUSG00000042190/ENSMUSG00000020427/ENSMUSG00000025473/ENSMUSG00000031844/ENSMUSG00000032000/ENSMUSG00000028699/…
CORDENONSI_YAP_CONSERVED_SIGNATURE	CORDENONSI_YAP_CONSERVED_SIGNATURE	57	-0.293918	-1.05795	0.376736	0.9276	0.924206	5100	tags=35%, list=31%, signal=24%	ENSMUSG00000002602/ENSMUSG00000022505/ENSMUSG00000022816/ENSMUSG00000029581/ENSMUSG00000031328/ENSMUSG00000013089/ENSMUSG00000022377/ENSMUSG00000024074/ENSMUSG00000053398/ENSMUSG00000045954/ENSMUSG00000055322/ENSMUSG00000019970/ENSMUSG00000069662/ENSMUSG00000048332/ENSMUSG00000028194/ENSMUSG00000073987/ENSMUSG00000037225/ENSMUSG00000031451/ENSMUSG00000040152/ENSMUSG00000014329
KRAS.AMP.LUNG_UP.V1_UP	KRAS.AMP.LUNG_UP.V1_UP	91	0.24588	1.05202	0.346734	0.9276	0.924206	1941	tags=22%, list=12%, signal=20%	ENSMUSG00000054932/ENSMUSG00000071719/ENSMUSG00000058715/ENSMUSG00000024517/ENSMUSG00000021189/ENSMUSG00000017344/ENSMUSG00000015852/ENSMUSG00000020651/ENSMUSG00000031805/ENSMUSG00000005339/ENSMUSG00000023267/ENSMUSG00000073069/ENSMUSG00000043832/ENSMUSG00000039109/ENSMUSG00000078784/ENSMUSG00000044737/ENSMUSG00000029334/ENSMUSG00000016179/ENSMUSG00000058579/ENSMUSG00000029304
STK33_UP	STK33_UP	260	0.209854	1.04911	0.323171	0.9276	0.924206	3600	tags=27%, list=22%, signal=21%	ENSMUSG00000022451/ENSMUSG00000006800/ENSMUSG00000053175/ENSMUSG00000026836/ENSMUSG00000054203/ENSMUSG00000026480/ENSMUSG00000049988/ENSMUSG00000029553/ENSMUSG00000030223/ENSMUSG00000074269/ENSMUSG00000049092/ENSMUSG00000027398/ENSMUSG00000021712/ENSMUSG00000042265/ENSMUSG00000042622/ENSMUSG00000030162/ENSMUSG00000021250/ENSMUSG00000058427/ENSMUSG00000037405/ENSMUSG00000020572/ENSMUSG00000034574/…
RB_P107_DN.V1_DN	RB_P107_DN.V1_DN	125	0.22988	1.04143	0.354756	0.9276	0.924206	5104	tags=38%, list=31%, signal=27%	ENSMUSG00000028656/ENSMUSG00000005354/ENSMUSG00000019797/ENSMUSG00000024059/ENSMUSG00000096001/ENSMUSG00000030979/ENSMUSG00000015839/ENSMUSG00000029622/ENSMUSG00000029994/ENSMUSG00000046562/ENSMUSG00000022555/ENSMUSG00000045659/ENSMUSG00000037172/ENSMUSG00000028961/ENSMUSG00000029030/ENSMUSG00000027195/ENSMUSG00000020108/ENSMUSG00000056071/ENSMUSG00000038563/ENSMUSG00000035441/ENSMUSG00000066441/…
NFE2L2.V2	NFE2L2.V2	341	0.203804	1.04091	0.321555	0.9276	0.924206	2374	tags=16%, list=14%, signal=14%	ENSMUSG00000022780/ENSMUSG00000021457/ENSMUSG00000028356/ENSMUSG00000022827/ENSMUSG00000035206/ENSMUSG00000022861/ENSMUSG00000005107/ENSMUSG00000019232/ENSMUSG00000020142/ENSMUSG00000044254/ENSMUSG00000084135/ENSMUSG00000026480/ENSMUSG00000027356/ENSMUSG00000025950/ENSMUSG00000019102/ENSMUSG00000033826/ENSMUSG00000022797/ENSMUSG00000008461/ENSMUSG00000041377/ENSMUSG00000017344/ENSMUSG00000046082/…
E2F3_UP.V1_UP	E2F3_UP.V1_UP	175	-0.234867	-1.03772	0.358779	0.9276	0.924206	3297	tags=25%, list=20%, signal=20%	ENSMUSG00000028782/ENSMUSG00000041205/ENSMUSG00000015966/ENSMUSG00000030554/ENSMUSG00000039089/ENSMUSG00000055368/ENSMUSG00000022456/ENSMUSG00000033350/ENSMUSG00000028152/ENSMUSG00000022623/ENSMUSG00000027985/ENSMUSG00000043463/ENSMUSG00000034771/ENSMUSG00000029499/ENSMUSG00000069171/ENSMUSG00000054843/ENSMUSG00000028278/ENSMUSG00000033762/ENSMUSG00000028194/ENSMUSG00000024987/ENSMUSG00000032482/…
MTOR_UP.V1_DN	MTOR_UP.V1_DN	175	-0.234834	-1.03757	0.358779	0.9276	0.924206	4090	tags=30%, list=25%, signal=23%	ENSMUSG00000036570/ENSMUSG00000025373/ENSMUSG00000038894/ENSMUSG00000055148/ENSMUSG00000028047/ENSMUSG00000054263/ENSMUSG00000030231/ENSMUSG00000024330/ENSMUSG00000006958/ENSMUSG00000071256/ENSMUSG00000046402/ENSMUSG00000073494/ENSMUSG00000022766/ENSMUSG00000030630/ENSMUSG00000000120/ENSMUSG00000027822/ENSMUSG00000027848/ENSMUSG00000006205/ENSMUSG00000023992/ENSMUSG00000024909/ENSMUSG00000032086/…
PRC2_EED_DN.V1_UP	PRC2_EED_DN.V1_UP	154	-0.237781	-1.03505	0.378125	0.9276	0.924206	2930	tags=20%, list=18%, signal=17%	ENSMUSG00000041696/ENSMUSG00000039167/ENSMUSG00000026387/ENSMUSG00000034663/ENSMUSG00000024218/ENSMUSG00000056492/ENSMUSG00000093445/ENSMUSG00000001657/ENSMUSG00000046719/ENSMUSG00000011831/ENSMUSG00000028402/ENSMUSG00000034613/ENSMUSG00000049550/ENSMUSG00000025375/ENSMUSG00000063077/ENSMUSG00000002190/ENSMUSG00000037583/ENSMUSG00000054814/ENSMUSG00000050605/ENSMUSG00000032532/ENSMUSG00000019841/…
STK33_SKM_UP	STK33_SKM_UP	245	0.209211	1.03044	0.365931	0.9276	0.924206	4143	tags=31%, list=25%, signal=23%	ENSMUSG00000015659/ENSMUSG00000022451/ENSMUSG00000006800/ENSMUSG00000053175/ENSMUSG00000054203/ENSMUSG00000026480/ENSMUSG00000029553/ENSMUSG00000030223/ENSMUSG00000049092/ENSMUSG00000027398/ENSMUSG00000021712/ENSMUSG00000027660/ENSMUSG00000041377/ENSMUSG00000030162/ENSMUSG00000021250/ENSMUSG00000020572/ENSMUSG00000034574/ENSMUSG00000014725/ENSMUSG00000024401/ENSMUSG00000021281/ENSMUSG00000021306/…
GCNP_SHH_UP_LATE.V1_DN	GCNP_SHH_UP_LATE.V1_DN	167	0.218616	1.02708	0.384181	0.9276	0.924206	3805	tags=31%, list=23%, signal=24%	ENSMUSG00000026260/ENSMUSG00000029136/ENSMUSG00000026836/ENSMUSG00000003206/ENSMUSG00000015452/ENSMUSG00000049551/ENSMUSG00000027907/ENSMUSG00000026581/ENSMUSG00000000682/ENSMUSG00000028825/ENSMUSG00000048856/ENSMUSG00000017300/ENSMUSG00000031266/ENSMUSG00000031778/ENSMUSG00000024338/ENSMUSG00000070003/ENSMUSG00000045730/ENSMUSG00000032563/ENSMUSG00000056724/ENSMUSG00000002325/ENSMUSG00000024818/…
BCAT_GDS748_UP	BCAT_GDS748_UP	42	0.282908	1.02682	0.411058	0.9276	0.924206	3286	tags=36%, list=20%, signal=29%	ENSMUSG00000022952/ENSMUSG00000022094/ENSMUSG00000019866/ENSMUSG00000039115/ENSMUSG00000027072/ENSMUSG00000021365/ENSMUSG00000029672/ENSMUSG00000038843/ENSMUSG00000033187/ENSMUSG00000028435/ENSMUSG00000037580/ENSMUSG00000041957/ENSMUSG00000041075/ENSMUSG00000056501/ENSMUSG00000028914
ALK_DN.V1_DN	ALK_DN.V1_DN	100	0.235317	1.02626	0.383838	0.9276	0.924206	3060	tags=31%, list=18%, signal=25%	ENSMUSG00000000544/ENSMUSG00000021208/ENSMUSG00000079562/ENSMUSG00000054342/ENSMUSG00000033355/ENSMUSG00000007564/ENSMUSG00000021250/ENSMUSG00000062785/ENSMUSG00000004661/ENSMUSG00000066440/ENSMUSG00000029503/ENSMUSG00000002325/ENSMUSG00000042340/ENSMUSG00000028255/ENSMUSG00000002489/ENSMUSG00000035451/ENSMUSG00000042190/ENSMUSG00000036908/ENSMUSG00000034116/ENSMUSG00000040701/ENSMUSG00000068748/…
KRAS.BREAST_UP.V1_UP	KRAS.BREAST_UP.V1_UP	99	0.235216	1.02421	0.38481	0.9276	0.924206	3383	tags=28%, list=20%, signal=23%	ENSMUSG00000049265/ENSMUSG00000071719/ENSMUSG00000074657/ENSMUSG00000063063/ENSMUSG00000027398/ENSMUSG00000015852/ENSMUSG00000058743/ENSMUSG00000058427/ENSMUSG00000018916/ENSMUSG00000037169/ENSMUSG00000029380/ENSMUSG00000026424/ENSMUSG00000019850/ENSMUSG00000074272/ENSMUSG00000042190/ENSMUSG00000020427/ENSMUSG00000031844/ENSMUSG00000032000/ENSMUSG00000026875/ENSMUSG00000031779/ENSMUSG00000034394/…
BRCA1_DN.V1_DN	BRCA1_DN.V1_DN	109	0.231741	1.02235	0.3925	0.9276	0.924206	2049	tags=18%, list=12%, signal=16%	ENSMUSG00000075122/ENSMUSG00000034813/ENSMUSG00000037335/ENSMUSG00000049728/ENSMUSG00000036144/ENSMUSG00000012123/ENSMUSG00000022179/ENSMUSG00000061259/ENSMUSG00000038259/ENSMUSG00000018001/ENSMUSG00000032641/ENSMUSG00000005339/ENSMUSG00000011034/ENSMUSG00000005534/ENSMUSG00000020641/ENSMUSG00000036938/ENSMUSG00000057606/ENSMUSG00000045664/ENSMUSG00000010358/ENSMUSG00000022575
PRC2_EZH2_UP.V1_UP	PRC2_EZH2_UP.V1_UP	162	-0.233563	-1.02202	0.398744	0.9276	0.924206	3831	tags=25%, list=23%, signal=19%	ENSMUSG00000027358/ENSMUSG00000066705/ENSMUSG00000020154/ENSMUSG00000048307/ENSMUSG00000004891/ENSMUSG00000024085/ENSMUSG00000020363/ENSMUSG00000034292/ENSMUSG00000028134/ENSMUSG00000028883/ENSMUSG00000041696/ENSMUSG00000039167/ENSMUSG00000020704/ENSMUSG00000031757/ENSMUSG00000069763/ENSMUSG00000058806/ENSMUSG00000021047/ENSMUSG00000003518/ENSMUSG00000042379/ENSMUSG00000034126/ENSMUSG00000058254/…
KRAS.50_UP.V1_DN	KRAS.50_UP.V1_DN	33	0.298387	1.02084	0.406103	0.9276	0.924206	4055	tags=36%, list=24%, signal=28%	ENSMUSG00000024653/ENSMUSG00000054203/ENSMUSG00000045826/ENSMUSG00000090272/ENSMUSG00000067299/ENSMUSG00000030214/ENSMUSG00000022040/ENSMUSG00000031089/ENSMUSG00000044041/ENSMUSG00000029869/ENSMUSG00000031881/ENSMUSG00000053797
CYCLIN_D1_UP.V1_UP	CYCLIN_D1_UP.V1_UP	164	-0.232491	-1.01958	0.402496	0.9276	0.924206	3079	tags=28%, list=19%, signal=23%	ENSMUSG00000058794/ENSMUSG00000062352/ENSMUSG00000071604/ENSMUSG00000035824/ENSMUSG00000110195/ENSMUSG00000001524/ENSMUSG00000039656/ENSMUSG00000025265/ENSMUSG00000021804/ENSMUSG00000018537/ENSMUSG00000024182/ENSMUSG00000015027/ENSMUSG00000004612/ENSMUSG00000030339/ENSMUSG00000068373/ENSMUSG00000020439/ENSMUSG00000005873/ENSMUSG00000029664/ENSMUSG00000024429/ENSMUSG00000024217/ENSMUSG00000031478/…
BCAT.100_UP.V1_UP	BCAT.100_UP.V1_UP	44	-0.295092	-1.01842	0.434635	0.9276	0.924206	5056	tags=43%, list=31%, signal=30%	ENSMUSG00000074170/ENSMUSG00000069917/ENSMUSG00000069919/ENSMUSG00000022490/ENSMUSG00000022180/ENSMUSG00000018604/ENSMUSG00000013089/ENSMUSG00000046402/ENSMUSG00000021453/ENSMUSG00000016024/ENSMUSG00000040584/ENSMUSG00000031626/ENSMUSG00000022136/ENSMUSG00000004267/ENSMUSG00000078490/ENSMUSG00000006538/ENSMUSG00000055980/ENSMUSG00000070880/ENSMUSG00000041773
ESC_V6.5_UP_EARLY.V1_UP	ESC_V6.5_UP_EARLY.V1_UP	151	-0.234527	-1.01826	0.409449	0.9276	0.924206	2980	tags=25%, list=18%, signal=20%	ENSMUSG00000043183/ENSMUSG00000042743/ENSMUSG00000073102/ENSMUSG00000068329/ENSMUSG00000022629/ENSMUSG00000030987/ENSMUSG00000027985/ENSMUSG00000028634/ENSMUSG00000100713/ENSMUSG00000043140/ENSMUSG00000030400/ENSMUSG00000073435/ENSMUSG00000055639/ENSMUSG00000015944/ENSMUSG00000032657/ENSMUSG00000015305/ENSMUSG00000043940/ENSMUSG00000066233/ENSMUSG00000005886/ENSMUSG00000016458/ENSMUSG00000039781/…
BRCA1_DN.V1_UP	BRCA1_DN.V1_UP	98	-0.251512	-1.0182	0.409241	0.9276	0.924206	5206	tags=37%, list=31%, signal=25%	ENSMUSG00000000673/ENSMUSG00000096682/ENSMUSG00000051497/ENSMUSG00000027460/ENSMUSG00000022330/ENSMUSG00000037860/ENSMUSG00000028838/ENSMUSG00000071424/ENSMUSG00000021645/ENSMUSG00000019539/ENSMUSG00000049744/ENSMUSG00000041920/ENSMUSG00000057123/ENSMUSG00000079293/ENSMUSG00000016494/ENSMUSG00000025323/ENSMUSG00000044468/ENSMUSG00000049436/ENSMUSG00000062309/ENSMUSG00000024619/ENSMUSG00000100713/…
PRC2_EED_DN.V1_DN	PRC2_EED_DN.V1_DN	186	0.210673	1.01356	0.407407	0.9276	0.924206	2850	tags=18%, list=17%, signal=15%	ENSMUSG00000024855/ENSMUSG00000001750/ENSMUSG00000023262/ENSMUSG00000020170/ENSMUSG00000006517/ENSMUSG00000045294/ENSMUSG00000071645/ENSMUSG00000037759/ENSMUSG00000012123/ENSMUSG00000022779/ENSMUSG00000037217/ENSMUSG00000046959/ENSMUSG00000030815/ENSMUSG00000004567/ENSMUSG00000036067/ENSMUSG00000024982/ENSMUSG00000042766/ENSMUSG00000045216/ENSMUSG00000037035/ENSMUSG00000035852/ENSMUSG00000026854/…
PRC2_SUZ12_UP.V1_UP	PRC2_SUZ12_UP.V1_UP	155	-0.231422	-1.00825	0.426332	0.9276	0.924206	3890	tags=27%, list=23%, signal=21%	ENSMUSG00000029335/ENSMUSG00000030231/ENSMUSG00000037005/ENSMUSG00000026565/ENSMUSG00000048307/ENSMUSG00000050370/ENSMUSG00000035725/ENSMUSG00000024220/ENSMUSG00000034292/ENSMUSG00000042985/ENSMUSG00000000538/ENSMUSG00000026387/ENSMUSG00000031757/ENSMUSG00000024575/ENSMUSG00000031997/ENSMUSG00000042500/ENSMUSG00000100713/ENSMUSG00000058806/ENSMUSG00000070942/ENSMUSG00000055639/ENSMUSG00000034126/…
YAP1_UP	YAP1_UP	46	-0.288422	-1.00741	0.446128	0.9276	0.924206	2474	tags=22%, list=15%, signal=19%	ENSMUSG00000028713/ENSMUSG00000063235/ENSMUSG00000006423/ENSMUSG00000020536/ENSMUSG00000055320/ENSMUSG00000015536/ENSMUSG00000028780/ENSMUSG00000071176/ENSMUSG00000044551/ENSMUSG00000007610
KRAS.BREAST_UP.V1_DN	KRAS.BREAST_UP.V1_DN	116	-0.242394	-1.00681	0.449511	0.9276	0.924206	3274	tags=27%, list=20%, signal=22%	ENSMUSG00000032291/ENSMUSG00000054640/ENSMUSG00000053025/ENSMUSG00000035458/ENSMUSG00000028036/ENSMUSG00000055609/ENSMUSG00000052534/ENSMUSG00000030272/ENSMUSG00000040584/ENSMUSG00000040570/ENSMUSG00000100713/ENSMUSG00000045039/ENSMUSG00000034687/ENSMUSG00000030666/ENSMUSG00000071454/ENSMUSG00000038248/ENSMUSG00000037341/ENSMUSG00000029597/ENSMUSG00000039427/ENSMUSG00000026042/ENSMUSG00000041741/…
ATM_DN.V1_DN	ATM_DN.V1_DN	113	-0.243116	-1.00347	0.442244	0.9276	0.924206	2079	tags=17%, list=13%, signal=15%	ENSMUSG00000055254/ENSMUSG00000067786/ENSMUSG00000027524/ENSMUSG00000022948/ENSMUSG00000021886/ENSMUSG00000015224/ENSMUSG00000062257/ENSMUSG00000029428/ENSMUSG00000026272/ENSMUSG00000032470/ENSMUSG00000021000/ENSMUSG00000025013/ENSMUSG00000048373/ENSMUSG00000029167/ENSMUSG00000056055/ENSMUSG00000070407/ENSMUSG00000025192/ENSMUSG00000007653/ENSMUSG00000022144
BMI1_DN.V1_UP	BMI1_DN.V1_UP	139	-0.233505	-1.00091	0.457413	0.9276	0.924206	2670	tags=22%, list=16%, signal=18%	ENSMUSG00000054555/ENSMUSG00000032911/ENSMUSG00000048920/ENSMUSG00000033191/ENSMUSG00000040690/ENSMUSG00000058806/ENSMUSG00000025608/ENSMUSG00000047492/ENSMUSG00000007207/ENSMUSG00000020044/ENSMUSG00000030605/ENSMUSG00000032482/ENSMUSG00000061080/ENSMUSG00000034126/ENSMUSG00000021904/ENSMUSG00000028602/ENSMUSG00000032548/ENSMUSG00000025650/ENSMUSG00000022263/ENSMUSG00000039062/ENSMUSG00000022560/…
ESC_J1_UP_LATE.V1_UP	ESC_J1_UP_LATE.V1_UP	173	-0.226527	-1.00001	0.449541	0.9276	0.924206	4250	tags=30%, list=26%, signal=23%	ENSMUSG00000020609/ENSMUSG00000030770/ENSMUSG00000033831/ENSMUSG00000038894/ENSMUSG00000036832/ENSMUSG00000002265/ENSMUSG00000032540/ENSMUSG00000021065/ENSMUSG00000027358/ENSMUSG00000064179/ENSMUSG00000026249/ENSMUSG00000024074/ENSMUSG00000036158/ENSMUSG00000044080/ENSMUSG00000020205/ENSMUSG00000005681/ENSMUSG00000041189/ENSMUSG00000006205/ENSMUSG00000043501/ENSMUSG00000035000/ENSMUSG00000017493/…
PRC2_SUZ12_UP.V1_DN	PRC2_SUZ12_UP.V1_DN	142	0.217236	0.999062	0.456	0.9276	0.924206	3115	tags=23%, list=19%, signal=18%	ENSMUSG00000030043/ENSMUSG00000028356/ENSMUSG00000018411/ENSMUSG00000029553/ENSMUSG00000012123/ENSMUSG00000029819/ENSMUSG00000030223/ENSMUSG00000015452/ENSMUSG00000019102/ENSMUSG00000073096/ENSMUSG00000020415/ENSMUSG00000023045/ENSMUSG00000026289/ENSMUSG00000036972/ENSMUSG00000010066/ENSMUSG00000029032/ENSMUSG00000055675/ENSMUSG00000026981/ENSMUSG00000027468/ENSMUSG00000055553/ENSMUSG00000021536/…
LEF1_UP.V1_UP	LEF1_UP.V1_UP	170	-0.2262	-0.996089	0.469325	0.9276	0.924206	3678	tags=27%, list=22%, signal=21%	ENSMUSG00000046402/ENSMUSG00000004891/ENSMUSG00000024039/ENSMUSG00000001020/ENSMUSG00000034825/ENSMUSG00000030598/ENSMUSG00000021994/ENSMUSG00000004885/ENSMUSG00000028179/ENSMUSG00000033350/ENSMUSG00000026728/ENSMUSG00000001119/ENSMUSG00000060572/ENSMUSG00000062309/ENSMUSG00000044303/ENSMUSG00000033730/ENSMUSG00000008999/ENSMUSG00000022209/ENSMUSG00000031432/ENSMUSG00000028278/ENSMUSG00000047492/…
BCAT_GDS748_DN	BCAT_GDS748_DN	43	0.271812	0.99317	0.459854	0.9276	0.924206	3155	tags=26%, list=19%, signal=21%	ENSMUSG00000022449/ENSMUSG00000021180/ENSMUSG00000022283/ENSMUSG00000031299/ENSMUSG00000030979/ENSMUSG00000021796/ENSMUSG00000019139/ENSMUSG00000020108/ENSMUSG00000031727/ENSMUSG00000022483/ENSMUSG00000112129
LTE2_UP.V1_UP	LTE2_UP.V1_UP	180	-0.224183	-0.992236	0.466258	0.9276	0.924206	4180	tags=27%, list=25%, signal=21%	ENSMUSG00000039349/ENSMUSG00000043964/ENSMUSG00000033579/ENSMUSG00000066640/ENSMUSG00000037263/ENSMUSG00000038633/ENSMUSG00000047866/ENSMUSG00000024597/ENSMUSG00000064179/ENSMUSG00000033765/ENSMUSG00000028737/ENSMUSG00000020219/ENSMUSG00000044468/ENSMUSG00000060012/ENSMUSG00000028207/ENSMUSG00000069662/ENSMUSG00000027661/ENSMUSG00000062866/ENSMUSG00000034593/ENSMUSG00000008999/ENSMUSG00000003134/…
MTOR_UP.N4.V1_DN	MTOR_UP.N4.V1_DN	155	0.212187	0.99176	0.475275	0.9276	0.924206	2773	tags=20%, list=17%, signal=17%	ENSMUSG00000000544/ENSMUSG00000036941/ENSMUSG00000021583/ENSMUSG00000026634/ENSMUSG00000034928/ENSMUSG00000021712/ENSMUSG00000045826/ENSMUSG00000047604/ENSMUSG00000020178/ENSMUSG00000000682/ENSMUSG00000046447/ENSMUSG00000025702/ENSMUSG00000055917/ENSMUSG00000030657/ENSMUSG00000044066/ENSMUSG00000060657/ENSMUSG00000041809/ENSMUSG00000078771/ENSMUSG00000029705/ENSMUSG00000020275/ENSMUSG00000021775/…
E2F3_UP.V1_DN	E2F3_UP.V1_DN	116	0.221921	0.987548	0.474227	0.9276	0.924206	3435	tags=27%, list=21%, signal=21%	ENSMUSG00000022544/ENSMUSG00000037463/ENSMUSG00000044254/ENSMUSG00000035649/ENSMUSG00000026843/ENSMUSG00000030811/ENSMUSG00000049168/ENSMUSG00000003382/ENSMUSG00000036067/ENSMUSG00000029377/ENSMUSG00000032066/ENSMUSG00000003581/ENSMUSG00000060477/ENSMUSG00000027505/ENSMUSG00000007594/ENSMUSG00000040525/ENSMUSG00000025746/ENSMUSG00000025473/ENSMUSG00000063972/ENSMUSG00000030737/ENSMUSG00000063687/…
KRAS.LUNG_UP.V1_UP	KRAS.LUNG_UP.V1_UP	108	0.223785	0.987065	0.472637	0.9276	0.924206	2973	tags=22%, list=18%, signal=18%	ENSMUSG00000027317/ENSMUSG00000075122/ENSMUSG00000026166/ENSMUSG00000015579/ENSMUSG00000021913/ENSMUSG00000039087/ENSMUSG00000031805/ENSMUSG00000031760/ENSMUSG00000078771/ENSMUSG00000043832/ENSMUSG00000102037/ENSMUSG00000029334/ENSMUSG00000018620/ENSMUSG00000058579/ENSMUSG00000025473/ENSMUSG00000082361/ENSMUSG00000028699/ENSMUSG00000040552/ENSMUSG00000027072/ENSMUSG00000038530/ENSMUSG00000025383/…
ATF2_S_UP.V1_UP	ATF2_S_UP.V1_UP	154	0.210078	0.978979	0.502762	0.9276	0.924206	3076	tags=26%, list=19%, signal=21%	ENSMUSG00000046008/ENSMUSG00000036986/ENSMUSG00000035596/ENSMUSG00000003208/ENSMUSG00000002664/ENSMUSG00000050957/ENSMUSG00000078185/ENSMUSG00000053977/ENSMUSG00000033788/ENSMUSG00000096727/ENSMUSG00000019979/ENSMUSG00000031896/ENSMUSG00000053647/ENSMUSG00000058427/ENSMUSG00000018459/ENSMUSG00000047139/ENSMUSG00000029380/ENSMUSG00000045730/ENSMUSG00000020641/ENSMUSG00000046743/ENSMUSG00000034949/…
CYCLIN_D1_UP.V1_DN	CYCLIN_D1_UP.V1_DN	160	0.207873	0.973817	0.527778	0.9276	0.924206	4646	tags=36%, list=28%, signal=26%	ENSMUSG00000031654/ENSMUSG00000027400/ENSMUSG00000035557/ENSMUSG00000028356/ENSMUSG00000040808/ENSMUSG00000026836/ENSMUSG00000026778/ENSMUSG00000015579/ENSMUSG00000039194/ENSMUSG00000018916/ENSMUSG00000003865/ENSMUSG00000018974/ENSMUSG00000029530/ENSMUSG00000112023/ENSMUSG00000061981/ENSMUSG00000020594/ENSMUSG00000027079/ENSMUSG00000003271/ENSMUSG00000021880/ENSMUSG00000021036/ENSMUSG00000033228/…
KRAS.PROSTATE_UP.V1_UP	KRAS.PROSTATE_UP.V1_UP	109	0.220343	0.972068	0.5175	0.9276	0.924206	2680	tags=19%, list=16%, signal=16%	ENSMUSG00000028581/ENSMUSG00000075122/ENSMUSG00000071719/ENSMUSG00000052316/ENSMUSG00000029436/ENSMUSG00000021189/ENSMUSG00000032118/ENSMUSG00000017764/ENSMUSG00000040680/ENSMUSG00000050541/ENSMUSG00000031778/ENSMUSG00000041923/ENSMUSG00000068015/ENSMUSG00000017978/ENSMUSG00000025075/ENSMUSG00000000290/ENSMUSG00000028001/ENSMUSG00000031506/ENSMUSG00000078355/ENSMUSG00000037337/ENSMUSG00000000049
STK33_DN	STK33_DN	255	-0.211139	-0.971758	0.536732	0.9276	0.924206	2994	tags=20%, list=18%, signal=16%	ENSMUSG00000025533/ENSMUSG00000079659/ENSMUSG00000046352/ENSMUSG00000031170/ENSMUSG00000037111/ENSMUSG00000040055/ENSMUSG00000073481/ENSMUSG00000052544/ENSMUSG00000041722/ENSMUSG00000040606/ENSMUSG00000034449/ENSMUSG00000029446/ENSMUSG00000067750/ENSMUSG00000028194/ENSMUSG00000025608/ENSMUSG00000040693/ENSMUSG00000046844/ENSMUSG00000006423/ENSMUSG00000038331/ENSMUSG00000037991/ENSMUSG00000006931/…
RPS14_DN.V1_DN	RPS14_DN.V1_DN	170	-0.219792	-0.96787	0.547546	0.9276	0.924206	3944	tags=21%, list=24%, signal=16%	ENSMUSG00000030268/ENSMUSG00000025558/ENSMUSG00000056665/ENSMUSG00000001524/ENSMUSG00000028393/ENSMUSG00000002308/ENSMUSG00000050199/ENSMUSG00000024039/ENSMUSG00000024234/ENSMUSG00000079478/ENSMUSG00000020224/ENSMUSG00000041351/ENSMUSG00000053931/ENSMUSG00000020692/ENSMUSG00000030400/ENSMUSG00000000889/ENSMUSG00000028986/ENSMUSG00000041329/ENSMUSG00000054387/ENSMUSG00000031245/ENSMUSG00000052698/…
NOTCH_DN.V1_UP	NOTCH_DN.V1_UP	145	-0.225555	-0.967807	0.532905	0.9276	0.924206	2275	tags=25%, list=14%, signal=22%	ENSMUSG00000021476/ENSMUSG00000034066/ENSMUSG00000003752/ENSMUSG00000035984/ENSMUSG00000045954/ENSMUSG00000055322/ENSMUSG00000031230/ENSMUSG00000060012/ENSMUSG00000040795/ENSMUSG00000025077/ENSMUSG00000057615/ENSMUSG00000035458/ENSMUSG00000029781/ENSMUSG00000026387/ENSMUSG00000030226/ENSMUSG00000000276/ENSMUSG00000021314/ENSMUSG00000042379/ENSMUSG00000041329/ENSMUSG00000020990/ENSMUSG00000079334/…
STK33_SKM_DN	STK33_SKM_DN	243	-0.211056	-0.967007	0.546407	0.9276	0.924206	2690	tags=17%, list=16%, signal=14%	ENSMUSG00000034663/ENSMUSG00000073481/ENSMUSG00000041722/ENSMUSG00000040606/ENSMUSG00000034449/ENSMUSG00000029446/ENSMUSG00000067750/ENSMUSG00000036422/ENSMUSG00000025608/ENSMUSG00000040693/ENSMUSG00000060224/ENSMUSG00000036036/ENSMUSG00000006931/ENSMUSG00000079481/ENSMUSG00000034613/ENSMUSG00000043391/ENSMUSG00000002635/ENSMUSG00000039062/ENSMUSG00000073422/ENSMUSG00000030551/ENSMUSG00000076438/…
IL15_UP.V1_UP	IL15_UP.V1_UP	165	0.205951	0.96554	0.55493	0.9276	0.924206	3683	tags=30%, list=22%, signal=23%	ENSMUSG00000022861/ENSMUSG00000030156/ENSMUSG00000062210/ENSMUSG00000058755/ENSMUSG00000044030/ENSMUSG00000042622/ENSMUSG00000028965/ENSMUSG00000035011/ENSMUSG00000021250/ENSMUSG00000028240/ENSMUSG00000038179/ENSMUSG00000024014/ENSMUSG00000019960/ENSMUSG00000024891/ENSMUSG00000015312/ENSMUSG00000032578/ENSMUSG00000037035/ENSMUSG00000031639/ENSMUSG00000112023/ENSMUSG00000051022/ENSMUSG00000036938/…
CTIP_DN.V1_DN	CTIP_DN.V1_DN	108	-0.235337	-0.964983	0.513333	0.9276	0.924206	3673	tags=31%, list=22%, signal=25%	ENSMUSG00000048458/ENSMUSG00000035172/ENSMUSG00000028521/ENSMUSG00000007039/ENSMUSG00000044468/ENSMUSG00000048264/ENSMUSG00000056919/ENSMUSG00000022842/ENSMUSG00000023992/ENSMUSG00000024131/ENSMUSG00000036093/ENSMUSG00000031997/ENSMUSG00000047250/ENSMUSG00000100713/ENSMUSG00000021314/ENSMUSG00000032338/ENSMUSG00000031075/ENSMUSG00000058254/ENSMUSG00000030739/ENSMUSG00000035578/ENSMUSG00000056972/…
PTEN_DN.V1_DN	PTEN_DN.V1_DN	135	-0.22692	-0.963574	0.558442	0.9276	0.924206	3895	tags=27%, list=24%, signal=21%	ENSMUSG00000013089/ENSMUSG00000009097/ENSMUSG00000034066/ENSMUSG00000034758/ENSMUSG00000030319/ENSMUSG00000026249/ENSMUSG00000035725/ENSMUSG00000067194/ENSMUSG00000029999/ENSMUSG00000030598/ENSMUSG00000030228/ENSMUSG00000053025/ENSMUSG00000026728/ENSMUSG00000030272/ENSMUSG00000045545/ENSMUSG00000025867/ENSMUSG00000047733/ENSMUSG00000100713/ENSMUSG00000058254/ENSMUSG00000003341/ENSMUSG00000031673/…
EGFR_UP.V1_DN	EGFR_UP.V1_DN	178	-0.21765	-0.963343	0.542683	0.9276	0.924206	2885	tags=20%, list=17%, signal=16%	ENSMUSG00000031629/ENSMUSG00000028152/ENSMUSG00000062309/ENSMUSG00000033730/ENSMUSG00000001962/ENSMUSG00000020644/ENSMUSG00000029446/ENSMUSG00000027007/ENSMUSG00000026860/ENSMUSG00000031870/ENSMUSG00000073435/ENSMUSG00000029833/ENSMUSG00000021458/ENSMUSG00000038331/ENSMUSG00000027239/ENSMUSG00000029571/ENSMUSG00000028402/ENSMUSG00000047040/ENSMUSG00000025035/ENSMUSG00000030213/ENSMUSG00000055932/…
PDGF_ERK_DN.V1_DN	PDGF_ERK_DN.V1_DN	135	0.209409	0.961038	0.559585	0.9276	0.924206	4069	tags=33%, list=25%, signal=25%	ENSMUSG00000020346/ENSMUSG00000032119/ENSMUSG00000045817/ENSMUSG00000021423/ENSMUSG00000042258/ENSMUSG00000004947/ENSMUSG00000047604/ENSMUSG00000042622/ENSMUSG00000051510/ENSMUSG00000019960/ENSMUSG00000027333/ENSMUSG00000037169/ENSMUSG00000043284/ENSMUSG00000029032/ENSMUSG00000039456/ENSMUSG00000055652/ENSMUSG00000063052/ENSMUSG00000033540/ENSMUSG00000036478/ENSMUSG00000023452/ENSMUSG00000039220/…
KRAS.300_UP.V1_DN	KRAS.300_UP.V1_DN	116	-0.231267	-0.960594	0.557003	0.9276	0.924206	3976	tags=32%, list=24%, signal=24%	ENSMUSG00000049511/ENSMUSG00000009292/ENSMUSG00000048455/ENSMUSG00000021485/ENSMUSG00000035172/ENSMUSG00000021453/ENSMUSG00000022416/ENSMUSG00000029570/ENSMUSG00000004885/ENSMUSG00000063632/ENSMUSG00000035458/ENSMUSG00000023992/ENSMUSG00000024131/ENSMUSG00000040584/ENSMUSG00000053522/ENSMUSG00000040570/ENSMUSG00000100713/ENSMUSG00000117679/ENSMUSG00000056648/ENSMUSG00000071454/ENSMUSG00000037341/…
TBK1.DF_DN	TBK1.DF_DN	280	-0.206026	-0.959524	0.572687	0.9276	0.924206	3750	tags=24%, list=23%, signal=19%	ENSMUSG00000026249/ENSMUSG00000028636/ENSMUSG00000030207/ENSMUSG00000044252/ENSMUSG00000074212/ENSMUSG00000024234/ENSMUSG00000045954/ENSMUSG00000040359/ENSMUSG00000074182/ENSMUSG00000026790/ENSMUSG00000029238/ENSMUSG00000018900/ENSMUSG00000061436/ENSMUSG00000054823/ENSMUSG00000049470/ENSMUSG00000032913/ENSMUSG00000000001/ENSMUSG00000019802/ENSMUSG00000028152/ENSMUSG00000033577/ENSMUSG00000022664/…
P53_DN.V1_DN	P53_DN.V1_DN	168	-0.218391	-0.958752	0.563467	0.9276	0.924206	3613	tags=27%, list=22%, signal=21%	ENSMUSG00000024924/ENSMUSG00000044080/ENSMUSG00000031387/ENSMUSG00000030064/ENSMUSG00000030247/ENSMUSG00000022658/ENSMUSG00000019970/ENSMUSG00000033174/ENSMUSG00000038246/ENSMUSG00000026728/ENSMUSG00000034593/ENSMUSG00000035158/ENSMUSG00000046605/ENSMUSG00000029664/ENSMUSG00000039989/ENSMUSG00000034320/ENSMUSG00000042379/ENSMUSG00000020431/ENSMUSG00000028125/ENSMUSG00000027792/ENSMUSG00000058254/…
NRL_DN.V1_DN	NRL_DN.V1_DN	120	-0.22994	-0.958676	0.547658	0.9276	0.924206	3323	tags=25%, list=20%, signal=20%	ENSMUSG00000000538/ENSMUSG00000026171/ENSMUSG00000030850/ENSMUSG00000020717/ENSMUSG00000002475/ENSMUSG00000032737/ENSMUSG00000028179/ENSMUSG00000029781/ENSMUSG00000025867/ENSMUSG00000028062/ENSMUSG00000028847/ENSMUSG00000038151/ENSMUSG00000058569/ENSMUSG00000031691/ENSMUSG00000022565/ENSMUSG00000029126/ENSMUSG00000022442/ENSMUSG00000048001/ENSMUSG00000094910/ENSMUSG00000026548/ENSMUSG00000030249/…
CRX_NRL_DN.V1_DN	CRX_NRL_DN.V1_DN	111	-0.230908	-0.954714	0.557377	0.9276	0.924206	3331	tags=23%, list=20%, signal=19%	ENSMUSG00000028996/ENSMUSG00000026171/ENSMUSG00000045973/ENSMUSG00000028207/ENSMUSG00000032737/ENSMUSG00000025867/ENSMUSG00000040606/ENSMUSG00000020019/ENSMUSG00000028847/ENSMUSG00000038151/ENSMUSG00000031691/ENSMUSG00000029571/ENSMUSG00000022565/ENSMUSG00000021068/ENSMUSG00000029126/ENSMUSG00000048001/ENSMUSG00000094910/ENSMUSG00000030249/ENSMUSG00000051238/ENSMUSG00000044042/ENSMUSG00000027603/…
E2F1_UP.V1_DN	E2F1_UP.V1_DN	186	0.198194	0.953518	0.566952	0.9276	0.924206	2475	tags=19%, list=15%, signal=16%	ENSMUSG00000015659/ENSMUSG00000024935/ENSMUSG00000032502/ENSMUSG00000038582/ENSMUSG00000008384/ENSMUSG00000025950/ENSMUSG00000019102/ENSMUSG00000021950/ENSMUSG00000004947/ENSMUSG00000064289/ENSMUSG00000006676/ENSMUSG00000030525/ENSMUSG00000058427/ENSMUSG00000093930/ENSMUSG00000048807/ENSMUSG00000029994/ENSMUSG00000015747/ENSMUSG00000078771/ENSMUSG00000024778/ENSMUSG00000029380/ENSMUSG00000054469/…
CRX_DN.V1_UP	CRX_DN.V1_UP	114	-0.230031	-0.951548	0.57541	0.9276	0.924206	2857	tags=20%, list=17%, signal=17%	ENSMUSG00000028461/ENSMUSG00000026409/ENSMUSG00000024575/ENSMUSG00000032121/ENSMUSG00000020212/ENSMUSG00000024424/ENSMUSG00000026141/ENSMUSG00000028125/ENSMUSG00000037196/ENSMUSG00000051147/ENSMUSG00000036036/ENSMUSG00000052085/ENSMUSG00000041308/ENSMUSG00000021125/ENSMUSG00000021221/ENSMUSG00000036098/ENSMUSG00000026655/ENSMUSG00000012126/ENSMUSG00000037148/ENSMUSG00000024842/ENSMUSG00000042042/…
PKCA_DN.V1_UP	PKCA_DN.V1_UP	127	0.207542	0.94362	0.57513	0.9276	0.924206	2807	tags=20%, list=17%, signal=16%	ENSMUSG00000054932/ENSMUSG00000043430/ENSMUSG00000004071/ENSMUSG00000040808/ENSMUSG00000039428/ENSMUSG00000002332/ENSMUSG00000032690/ENSMUSG00000025915/ENSMUSG00000046908/ENSMUSG00000026167/ENSMUSG00000044646/ENSMUSG00000027650/ENSMUSG00000046269/ENSMUSG00000071341/ENSMUSG00000036892/ENSMUSG00000041762/ENSMUSG00000049577/ENSMUSG00000025934/ENSMUSG00000038560/ENSMUSG00000032661/ENSMUSG00000027997/…
TBK1.DN.48HRS_UP	TBK1.DN.48HRS_UP	49	0.250574	0.941442	0.529703	0.9276	0.924206	3613	tags=29%, list=22%, signal=22%	ENSMUSG00000009535/ENSMUSG00000021810/ENSMUSG00000027601/ENSMUSG00000022607/ENSMUSG00000074637/ENSMUSG00000029380/ENSMUSG00000029521/ENSMUSG00000020427/ENSMUSG00000038784/ENSMUSG00000028345/ENSMUSG00000018481/ENSMUSG00000003534/ENSMUSG00000021367/ENSMUSG00000029201
ESC_V6.5_UP_EARLY.V1_DN	ESC_V6.5_UP_EARLY.V1_DN	148	-0.221137	-0.952062	0.581994	0.929851	0.926449	4365	tags=30%, list=26%, signal=22%	ENSMUSG00000036256/ENSMUSG00000032231/ENSMUSG00000062327/ENSMUSG00000005397/ENSMUSG00000005672/ENSMUSG00000030770/ENSMUSG00000007655/ENSMUSG00000014932/ENSMUSG00000027160/ENSMUSG00000034714/ENSMUSG00000035722/ENSMUSG00000079055/ENSMUSG00000016024/ENSMUSG00000045954/ENSMUSG00000001020/ENSMUSG00000006205/ENSMUSG00000030259/ENSMUSG00000052534/ENSMUSG00000047261/ENSMUSG00000020473/ENSMUSG00000001506/…
PRC1_BMI_UP.V1_DN	PRC1_BMI_UP.V1_DN	139	-0.220938	-0.947043	0.586751	0.929851	0.926449	2152	tags=16%, list=13%, signal=14%	ENSMUSG00000032338/ENSMUSG00000020766/ENSMUSG00000062524/ENSMUSG00000019838/ENSMUSG00000051726/ENSMUSG00000025175/ENSMUSG00000031385/ENSMUSG00000079334/ENSMUSG00000062257/ENSMUSG00000048521/ENSMUSG00000046329/ENSMUSG00000032363/ENSMUSG00000054814/ENSMUSG00000029925/ENSMUSG00000048154/ENSMUSG00000026890/ENSMUSG00000013483/ENSMUSG00000020788/ENSMUSG00000058589/ENSMUSG00000053461/ENSMUSG00000054716/…
KRAS.600_UP.V1_DN	KRAS.600_UP.V1_DN	213	0.196351	0.949841	0.622356	0.951872	0.94839	3160	tags=22%, list=19%, signal=18%	ENSMUSG00000024653/ENSMUSG00000028885/ENSMUSG00000062585/ENSMUSG00000035557/ENSMUSG00000024525/ENSMUSG00000032131/ENSMUSG00000018554/ENSMUSG00000047861/ENSMUSG00000054203/ENSMUSG00000043144/ENSMUSG00000028460/ENSMUSG00000046834/ENSMUSG00000033355/ENSMUSG00000045826/ENSMUSG00000004947/ENSMUSG00000030050/ENSMUSG00000027801/ENSMUSG00000030996/ENSMUSG00000031373/ENSMUSG00000048981/ENSMUSG00000090272/…
ALK_DN.V1_UP	ALK_DN.V1_UP	115	0.210967	0.940313	0.625	0.951872	0.94839	3523	tags=25%, list=21%, signal=20%	ENSMUSG00000019828/ENSMUSG00000074115/ENSMUSG00000026166/ENSMUSG00000029553/ENSMUSG00000026928/ENSMUSG00000042265/ENSMUSG00000049676/ENSMUSG00000029377/ENSMUSG00000038259/ENSMUSG00000038179/ENSMUSG00000055994/ENSMUSG00000014725/ENSMUSG00000095620/ENSMUSG00000041301/ENSMUSG00000029304/ENSMUSG00000012428/ENSMUSG00000050666/ENSMUSG00000020108/ENSMUSG00000025746/ENSMUSG00000020573/ENSMUSG00000027500/…
HOXA9_DN.V1_DN	HOXA9_DN.V1_DN	180	0.197339	0.940119	0.611429	0.951872	0.94839	4074	tags=28%, list=25%, signal=22%	ENSMUSG00000028228/ENSMUSG00000001467/ENSMUSG00000036278/ENSMUSG00000006517/ENSMUSG00000000320/ENSMUSG00000029819/ENSMUSG00000042901/ENSMUSG00000067369/ENSMUSG00000022351/ENSMUSG00000113949/ENSMUSG00000093930/ENSMUSG00000030103/ENSMUSG00000024891/ENSMUSG00000031604/ENSMUSG00000021670/ENSMUSG00000052926/ENSMUSG00000006850/ENSMUSG00000020538/ENSMUSG00000033751/ENSMUSG00000029304/ENSMUSG00000036435/…
CAHOY_OLIGODENDROCUTIC	CAHOY_OLIGODENDROCUTIC	92	-0.233065	-0.93168	0.61157	0.951872	0.94839	3242	tags=23%, list=20%, signal=18%	ENSMUSG00000041205/ENSMUSG00000043753/ENSMUSG00000048332/ENSMUSG00000035268/ENSMUSG00000006356/ENSMUSG00000032086/ENSMUSG00000022742/ENSMUSG00000016356/ENSMUSG00000038296/ENSMUSG00000048537/ENSMUSG00000024176/ENSMUSG00000031303/ENSMUSG00000031385/ENSMUSG00000050910/ENSMUSG00000022231/ENSMUSG00000030772/ENSMUSG00000036098/ENSMUSG00000025616/ENSMUSG00000013523/ENSMUSG00000032750/ENSMUSG00000038271
TBK1.DN.48HRS_DN	TBK1.DN.48HRS_DN	49	0.239678	0.900503	0.631188	0.951872	0.94839	1325	tags=14%, list=8%, signal=13%	ENSMUSG00000028228/ENSMUSG00000033430/ENSMUSG00000028199/ENSMUSG00000026778/ENSMUSG00000057367/ENSMUSG00000024338/ENSMUSG00000054733
YAP1_DN	YAP1_DN	32	0.264198	0.900417	0.630734	0.951872	0.94839	4908	tags=41%, list=30%, signal=29%	ENSMUSG00000045275/ENSMUSG00000031706/ENSMUSG00000053768/ENSMUSG00000031093/ENSMUSG00000040694/ENSMUSG00000054459/ENSMUSG00000048550/ENSMUSG00000063430/ENSMUSG00000032517/ENSMUSG00000039728/ENSMUSG00000015533/ENSMUSG00000018417/ENSMUSG00000025735
SRC_UP.V1_UP	SRC_UP.V1_UP	120	-0.221593	-0.923878	0.636511	0.95222	0.948736	3886	tags=28%, list=23%, signal=21%	ENSMUSG00000025782/ENSMUSG00000018865/ENSMUSG00000033765/ENSMUSG00000029001/ENSMUSG00000024516/ENSMUSG00000009876/ENSMUSG00000022619/ENSMUSG00000025077/ENSMUSG00000042401/ENSMUSG00000026109/ENSMUSG00000026840/ENSMUSG00000025867/ENSMUSG00000074818/ENSMUSG00000036459/ENSMUSG00000040007/ENSMUSG00000018919/ENSMUSG00000020766/ENSMUSG00000028226/ENSMUSG00000078490/ENSMUSG00000003354/ENSMUSG00000046329/…
TGFB_UP.V1_UP	TGFB_UP.V1_UP	172	0.198212	0.935274	0.652299	0.964534	0.961005	3394	tags=23%, list=20%, signal=18%	ENSMUSG00000001021/ENSMUSG00000040268/ENSMUSG00000062210/ENSMUSG00000054342/ENSMUSG00000074768/ENSMUSG00000026339/ENSMUSG00000027660/ENSMUSG00000042246/ENSMUSG00000032092/ENSMUSG00000020015/ENSMUSG00000040663/ENSMUSG00000000489/ENSMUSG00000034839/ENSMUSG00000061887/ENSMUSG00000030103/ENSMUSG00000039936/ENSMUSG00000027333/ENSMUSG00000015312/ENSMUSG00000022433/ENSMUSG00000016181/ENSMUSG00000035852/…
ATM_DN.V1_UP	ATM_DN.V1_UP	103	-0.224142	-0.911146	0.655058	0.964534	0.961005	3451	tags=25%, list=21%, signal=20%	ENSMUSG00000041347/ENSMUSG00000061723/ENSMUSG00000000120/ENSMUSG00000017493/ENSMUSG00000056917/ENSMUSG00000055053/ENSMUSG00000002825/ENSMUSG00000040505/ENSMUSG00000033762/ENSMUSG00000062410/ENSMUSG00000027792/ENSMUSG00000044442/ENSMUSG00000035203/ENSMUSG00000020620/ENSMUSG00000046607/ENSMUSG00000062694/ENSMUSG00000023800/ENSMUSG00000027871/ENSMUSG00000030519/ENSMUSG00000003484/ENSMUSG00000004500/…
MYC_UP.V1_DN	MYC_UP.V1_DN	139	-0.213826	-0.916559	0.662461	0.967813	0.964272	3148	tags=22%, list=19%, signal=18%	ENSMUSG00000002475/ENSMUSG00000017667/ENSMUSG00000075254/ENSMUSG00000028600/ENSMUSG00000031284/ENSMUSG00000063146/ENSMUSG00000042500/ENSMUSG00000020435/ENSMUSG00000033530/ENSMUSG00000038543/ENSMUSG00000053675/ENSMUSG00000057751/ENSMUSG00000041298/ENSMUSG00000038718/ENSMUSG00000074121/ENSMUSG00000020150/ENSMUSG00000037307/ENSMUSG00000070576/ENSMUSG00000063439/ENSMUSG00000021066/ENSMUSG00000079084/…
HOXA9_DN.V1_UP	HOXA9_DN.V1_UP	177	0.19603	0.930248	0.673352	0.972159	0.968602	3121	tags=21%, list=19%, signal=17%	ENSMUSG00000022451/ENSMUSG00000005540/ENSMUSG00000020376/ENSMUSG00000058715/ENSMUSG00000054203/ENSMUSG00000026480/ENSMUSG00000029553/ENSMUSG00000035273/ENSMUSG00000026928/ENSMUSG00000041362/ENSMUSG00000025915/ENSMUSG00000021250/ENSMUSG00000055994/ENSMUSG00000055917/ENSMUSG00000031483/ENSMUSG00000038507/ENSMUSG00000050350/ENSMUSG00000024778/ENSMUSG00000021306/ENSMUSG00000000154/ENSMUSG00000037731/…
ATF2_UP.V1_DN	ATF2_UP.V1_DN	163	0.197434	0.929033	0.677596	0.972159	0.968602	3850	tags=28%, list=23%, signal=22%	ENSMUSG00000023979/ENSMUSG00000001021/ENSMUSG00000028957/ENSMUSG00000060131/ENSMUSG00000022779/ENSMUSG00000074768/ENSMUSG00000048489/ENSMUSG00000022514/ENSMUSG00000042265/ENSMUSG00000017344/ENSMUSG00000039457/ENSMUSG00000031635/ENSMUSG00000025743/ENSMUSG00000021250/ENSMUSG00000031841/ENSMUSG00000024014/ENSMUSG00000030103/ENSMUSG00000057286/ENSMUSG00000027901/ENSMUSG00000028463/ENSMUSG00000027962/…
CYCLIN_D1_KE_.V1_DN	CYCLIN_D1_KE_.V1_DN	170	0.196245	0.922956	0.691429	0.972159	0.968602	3024	tags=22%, list=18%, signal=18%	ENSMUSG00000027400/ENSMUSG00000001750/ENSMUSG00000005540/ENSMUSG00000035557/ENSMUSG00000022789/ENSMUSG00000066512/ENSMUSG00000026778/ENSMUSG00000039194/ENSMUSG00000058427/ENSMUSG00000055471/ENSMUSG00000018916/ENSMUSG00000025196/ENSMUSG00000037035/ENSMUSG00000041992/ENSMUSG00000112023/ENSMUSG00000074037/ENSMUSG00000068614/ENSMUSG00000021880/ENSMUSG00000027962/ENSMUSG00000029334/ENSMUSG00000041301/…
BMI1_DN_MEL18_DN.V1_UP	BMI1_DN_MEL18_DN.V1_UP	138	0.201409	0.920466	0.685333	0.972159	0.968602	3394	tags=26%, list=20%, signal=21%	ENSMUSG00000026158/ENSMUSG00000052316/ENSMUSG00000020142/ENSMUSG00000029553/ENSMUSG00000054342/ENSMUSG00000035678/ENSMUSG00000030518/ENSMUSG00000028965/ENSMUSG00000038259/ENSMUSG00000058427/ENSMUSG00000031841/ENSMUSG00000024014/ENSMUSG00000018916/ENSMUSG00000039087/ENSMUSG00000032420/ENSMUSG00000029380/ENSMUSG00000045730/ENSMUSG00000045664/ENSMUSG00000001436/ENSMUSG00000025610/ENSMUSG00000032000/…
PGF_UP.V1_DN	PGF_UP.V1_DN	159	-0.206368	-0.902148	0.686335	0.972159	0.968602	3123	tags=22%, list=19%, signal=18%	ENSMUSG00000028369/ENSMUSG00000024112/ENSMUSG00000028036/ENSMUSG00000055609/ENSMUSG00000041608/ENSMUSG00000048915/ENSMUSG00000031834/ENSMUSG00000030584/ENSMUSG00000039159/ENSMUSG00000024575/ENSMUSG00000070837/ENSMUSG00000032011/ENSMUSG00000028583/ENSMUSG00000020950/ENSMUSG00000021944/ENSMUSG00000061028/ENSMUSG00000023046/ENSMUSG00000026185/ENSMUSG00000022263/ENSMUSG00000032855/ENSMUSG00000030276/…
MYC_UP.V1_UP	MYC_UP.V1_UP	156	0.19517	0.912559	0.710306	0.990149	0.986527	3526	tags=22%, list=21%, signal=18%	ENSMUSG00000049422/ENSMUSG00000030102/ENSMUSG00000027327/ENSMUSG00000050122/ENSMUSG00000073096/ENSMUSG00000054893/ENSMUSG00000042686/ENSMUSG00000062184/ENSMUSG00000025049/ENSMUSG00000071537/ENSMUSG00000021250/ENSMUSG00000038805/ENSMUSG00000027901/ENSMUSG00000026492/ENSMUSG00000001436/ENSMUSG00000032103/ENSMUSG00000063785/ENSMUSG00000053289/ENSMUSG00000086784/ENSMUSG00000031155/ENSMUSG00000021175/…
PRC1_BMI_UP.V1_UP	PRC1_BMI_UP.V1_UP	139	0.198281	0.906017	0.720109	0.990149	0.986527	2831	tags=22%, list=17%, signal=19%	ENSMUSG00000074657/ENSMUSG00000018554/ENSMUSG00000020310/ENSMUSG00000011960/ENSMUSG00000046834/ENSMUSG00000028886/ENSMUSG00000030142/ENSMUSG00000041235/ENSMUSG00000011632/ENSMUSG00000044534/ENSMUSG00000017764/ENSMUSG00000010505/ENSMUSG00000020681/ENSMUSG00000039462/ENSMUSG00000020015/ENSMUSG00000021982/ENSMUSG00000039087/ENSMUSG00000020134/ENSMUSG00000042250/ENSMUSG00000045103/ENSMUSG00000069036/…
RELA_DN.V1_DN	RELA_DN.V1_DN	113	0.200336	0.888948	0.717172	0.990149	0.986527	2758	tags=21%, list=17%, signal=18%	ENSMUSG00000067616/ENSMUSG00000028963/ENSMUSG00000068452/ENSMUSG00000039013/ENSMUSG00000029553/ENSMUSG00000051397/ENSMUSG00000046834/ENSMUSG00000053647/ENSMUSG00000038259/ENSMUSG00000029204/ENSMUSG00000031391/ENSMUSG00000028463/ENSMUSG00000027335/ENSMUSG00000018263/ENSMUSG00000026247/ENSMUSG00000037727/ENSMUSG00000026875/ENSMUSG00000033540/ENSMUSG00000004730/ENSMUSG00000019301/ENSMUSG00000075704/…
KRAS.600_UP.V1_UP	KRAS.600_UP.V1_UP	214	0.18658	0.901273	0.771605	1	0.996341	2769	tags=17%, list=17%, signal=15%	ENSMUSG00000028581/ENSMUSG00000049265/ENSMUSG00000019828/ENSMUSG00000075122/ENSMUSG00000028356/ENSMUSG00000071719/ENSMUSG00000074657/ENSMUSG00000063063/ENSMUSG00000029436/ENSMUSG00000021189/ENSMUSG00000079436/ENSMUSG00000033233/ENSMUSG00000060240/ENSMUSG00000058427/ENSMUSG00000019960/ENSMUSG00000041923/ENSMUSG00000032641/ENSMUSG00000039087/ENSMUSG00000068015/ENSMUSG00000078771/ENSMUSG00000050350/…
WNT_UP.V1_DN	WNT_UP.V1_DN	153	0.19218	0.896792	0.746594	1	0.996341	4180	tags=30%, list=25%, signal=23%	ENSMUSG00000031098/ENSMUSG00000020638/ENSMUSG00000037335/ENSMUSG00000031444/ENSMUSG00000030144/ENSMUSG00000039768/ENSMUSG00000004630/ENSMUSG00000009376/ENSMUSG00000025196/ENSMUSG00000028946/ENSMUSG00000000154/ENSMUSG00000027544/ENSMUSG00000038700/ENSMUSG00000002325/ENSMUSG00000030720/ENSMUSG00000027951/ENSMUSG00000074272/ENSMUSG00000026896/ENSMUSG00000031155/ENSMUSG00000018339/ENSMUSG00000026643/…
RAF_UP.V1_UP	RAF_UP.V1_UP	179	0.187053	0.889113	0.773256	1	0.996341	4341	tags=28%, list=26%, signal=21%	ENSMUSG00000021583/ENSMUSG00000024525/ENSMUSG00000028957/ENSMUSG00000062210/ENSMUSG00000031897/ENSMUSG00000054342/ENSMUSG00000038168/ENSMUSG00000096727/ENSMUSG00000022681/ENSMUSG00000036067/ENSMUSG00000017344/ENSMUSG00000046447/ENSMUSG00000032092/ENSMUSG00000021054/ENSMUSG00000030657/ENSMUSG00000031391/ENSMUSG00000020641/ENSMUSG00000032786/ENSMUSG00000021108/ENSMUSG00000025804/ENSMUSG00000028341/…
KRAS.DF.V1_DN	KRAS.DF.V1_DN	180	-0.200704	-0.888319	0.739264	1	0.996341	2710	tags=21%, list=16%, signal=18%	ENSMUSG00000036749/ENSMUSG00000003233/ENSMUSG00000026604/ENSMUSG00000047261/ENSMUSG00000041805/ENSMUSG00000031284/ENSMUSG00000039989/ENSMUSG00000100713/ENSMUSG00000029446/ENSMUSG00000030087/ENSMUSG00000066456/ENSMUSG00000039117/ENSMUSG00000038210/ENSMUSG00000001657/ENSMUSG00000062524/ENSMUSG00000032549/ENSMUSG00000027575/ENSMUSG00000036867/ENSMUSG00000020536/ENSMUSG00000039108/ENSMUSG00000055561/…
MTOR_UP.N4.V1_UP	MTOR_UP.N4.V1_UP	183	-0.198221	-0.88128	0.754947	1	0.996341	3440	tags=20%, list=21%, signal=16%	ENSMUSG00000030630/ENSMUSG00000041642/ENSMUSG00000027737/ENSMUSG00000028334/ENSMUSG00000020128/ENSMUSG00000030805/ENSMUSG00000020717/ENSMUSG00000062866/ENSMUSG00000028057/ENSMUSG00000010095/ENSMUSG00000029446/ENSMUSG00000032715/ENSMUSG00000030275/ENSMUSG00000028986/ENSMUSG00000027792/ENSMUSG00000068739/ENSMUSG00000018196/ENSMUSG00000040618/ENSMUSG00000021886/ENSMUSG00000025035/ENSMUSG00000062257/…
SRC_UP.V1_DN	SRC_UP.V1_DN	143	-0.204029	-0.876765	0.75	1	0.996341	4778	tags=29%, list=29%, signal=21%	ENSMUSG00000068798/ENSMUSG00000021728/ENSMUSG00000057454/ENSMUSG00000020877/ENSMUSG00000026600/ENSMUSG00000021639/ENSMUSG00000048280/ENSMUSG00000022682/ENSMUSG00000029687/ENSMUSG00000044014/ENSMUSG00000025810/ENSMUSG00000048455/ENSMUSG00000055612/ENSMUSG00000030064/ENSMUSG00000029570/ENSMUSG00000068196/ENSMUSG00000030228/ENSMUSG00000028134/ENSMUSG00000030738/ENSMUSG00000002475/ENSMUSG00000028649/…
TGFB_UP.V1_DN	TGFB_UP.V1_DN	169	0.186356	0.875456	0.803977	1	0.996341	3188	tags=22%, list=19%, signal=18%	ENSMUSG00000001120/ENSMUSG00000032278/ENSMUSG00000026640/ENSMUSG00000047466/ENSMUSG00000022179/ENSMUSG00000021359/ENSMUSG00000042258/ENSMUSG00000032643/ENSMUSG00000047604/ENSMUSG00000001441/ENSMUSG00000039967/ENSMUSG00000020429/ENSMUSG00000058427/ENSMUSG00000037347/ENSMUSG00000019960/ENSMUSG00000078771/ENSMUSG00000025645/ENSMUSG00000029380/ENSMUSG00000045730/ENSMUSG00000018899/ENSMUSG00000001630/…
DCA_UP.V1_DN	DCA_UP.V1_DN	157	-0.200395	-0.874858	0.746106	1	0.996341	3038	tags=20%, list=18%, signal=16%	ENSMUSG00000025422/ENSMUSG00000033350/ENSMUSG00000063849/ENSMUSG00000020100/ENSMUSG00000024575/ENSMUSG00000056492/ENSMUSG00000055538/ENSMUSG00000057858/ENSMUSG00000100713/ENSMUSG00000042138/ENSMUSG00000030605/ENSMUSG00000046808/ENSMUSG00000070939/ENSMUSG00000022948/ENSMUSG00000019838/ENSMUSG00000021974/ENSMUSG00000053841/ENSMUSG00000032855/ENSMUSG00000075595/ENSMUSG00000022199/ENSMUSG00000048154/…
ERBB2_UP.V1_UP	ERBB2_UP.V1_UP	181	-0.1946	-0.864448	0.7882	1	0.996341	4180	tags=25%, list=25%, signal=19%	ENSMUSG00000039349/ENSMUSG00000002274/ENSMUSG00000013089/ENSMUSG00000059540/ENSMUSG00000024963/ENSMUSG00000024597/ENSMUSG00000056665/ENSMUSG00000064179/ENSMUSG00000020758/ENSMUSG00000039809/ENSMUSG00000028737/ENSMUSG00000042985/ENSMUSG00000044468/ENSMUSG00000040710/ENSMUSG00000028207/ENSMUSG00000025453/ENSMUSG00000027661/ENSMUSG00000003134/ENSMUSG00000020865/ENSMUSG00000031432/ENSMUSG00000038600/…
AKT_UP.V1_DN	AKT_UP.V1_DN	181	-0.19351	-0.859608	0.794251	1	0.996341	4360	tags=27%, list=26%, signal=20%	ENSMUSG00000054027/ENSMUSG00000038521/ENSMUSG00000005397/ENSMUSG00000042109/ENSMUSG00000023031/ENSMUSG00000037206/ENSMUSG00000036570/ENSMUSG00000000142/ENSMUSG00000038894/ENSMUSG00000055148/ENSMUSG00000021065/ENSMUSG00000071256/ENSMUSG00000039656/ENSMUSG00000024039/ENSMUSG00000027996/ENSMUSG00000071723/ENSMUSG00000030630/ENSMUSG00000026171/ENSMUSG00000004665/ENSMUSG00000034353/ENSMUSG00000006205/…
ESC_V6.5_UP_LATE.V1_UP	ESC_V6.5_UP_LATE.V1_UP	172	-0.194359	-0.858821	0.814985	1	0.996341	3317	tags=22%, list=20%, signal=17%	ENSMUSG00000036904/ENSMUSG00000066324/ENSMUSG00000020440/ENSMUSG00000035000/ENSMUSG00000024391/ENSMUSG00000022629/ENSMUSG00000060572/ENSMUSG00000033577/ENSMUSG00000001751/ENSMUSG00000047409/ENSMUSG00000073725/ENSMUSG00000036046/ENSMUSG00000025608/ENSMUSG00000001240/ENSMUSG00000024987/ENSMUSG00000025902/ENSMUSG00000024247/ENSMUSG00000029189/ENSMUSG00000015944/ENSMUSG00000058254/ENSMUSG00000022744/…
ATF2_S_UP.V1_DN	ATF2_S_UP.V1_DN	168	-0.193534	-0.84963	0.831269	1	0.996341	3224	tags=21%, list=19%, signal=17%	ENSMUSG00000014164/ENSMUSG00000021613/ENSMUSG00000035000/ENSMUSG00000028369/ENSMUSG00000006356/ENSMUSG00000020100/ENSMUSG00000020865/ENSMUSG00000070645/ENSMUSG00000048078/ENSMUSG00000040690/ENSMUSG00000070738/ENSMUSG00000039004/ENSMUSG00000024940/ENSMUSG00000035578/ENSMUSG00000004267/ENSMUSG00000036867/ENSMUSG00000040537/ENSMUSG00000021974/ENSMUSG00000024534/ENSMUSG00000016458/ENSMUSG00000039620/…
PDGF_ERK_DN.V1_UP	PDGF_ERK_DN.V1_UP	119	0.188441	0.842606	0.834625	1	0.996341	3635	tags=24%, list=22%, signal=19%	ENSMUSG00000024019/ENSMUSG00000019865/ENSMUSG00000023235/ENSMUSG00000031897/ENSMUSG00000020826/ENSMUSG00000053604/ENSMUSG00000031635/ENSMUSG00000039462/ENSMUSG00000031015/ENSMUSG00000036972/ENSMUSG00000029521/ENSMUSG00000018263/ENSMUSG00000069036/ENSMUSG00000055675/ENSMUSG00000026637/ENSMUSG00000036264/ENSMUSG00000041939/ENSMUSG00000025757/ENSMUSG00000028435/ENSMUSG00000048490/ENSMUSG00000041891/…
SIRNA_EIF4GI_DN	SIRNA_EIF4GI_DN	88	0.198481	0.840694	0.800499	1	0.996341	2155	tags=14%, list=13%, signal=12%	ENSMUSG00000051056/ENSMUSG00000022359/ENSMUSG00000030718/ENSMUSG00000031109/ENSMUSG00000020527/ENSMUSG00000064289/ENSMUSG00000033111/ENSMUSG00000041301/ENSMUSG00000027195/ENSMUSG00000033581/ENSMUSG00000070031/ENSMUSG00000030127
E2F1_UP.V1_UP	E2F1_UP.V1_UP	185	0.174197	0.836611	0.889205	1	0.996341	2179	tags=11%, list=13%, signal=9%	ENSMUSG00000003072/ENSMUSG00000024855/ENSMUSG00000022780/ENSMUSG00000029821/ENSMUSG00000021929/ENSMUSG00000028199/ENSMUSG00000047604/ENSMUSG00000047517/ENSMUSG00000024014/ENSMUSG00000032641/ENSMUSG00000026558/ENSMUSG00000024604/ENSMUSG00000023087/ENSMUSG00000044221/ENSMUSG00000031601/ENSMUSG00000046324/ENSMUSG00000073700/ENSMUSG00000026991/ENSMUSG00000031256/ENSMUSG00000049577
KRAS.300_UP.V1_UP	KRAS.300_UP.V1_UP	113	0.187763	0.833158	0.848485	1	0.996341	2769	tags=19%, list=17%, signal=16%	ENSMUSG00000071719/ENSMUSG00000074657/ENSMUSG00000063063/ENSMUSG00000021189/ENSMUSG00000058427/ENSMUSG00000019960/ENSMUSG00000041923/ENSMUSG00000032641/ENSMUSG00000039087/ENSMUSG00000068015/ENSMUSG00000078771/ENSMUSG00000029304/ENSMUSG00000010803/ENSMUSG00000044317/ENSMUSG00000074272/ENSMUSG00000025473/ENSMUSG00000022548/ENSMUSG00000027072/ENSMUSG00000000290/ENSMUSG00000037337/ENSMUSG00000029371/…
TBK1.DF_UP	TBK1.DF_UP	271	0.164428	0.8268	0.962963	1	0.996341	3963	tags=27%, list=24%, signal=21%	ENSMUSG00000004071/ENSMUSG00000074115/ENSMUSG00000039050/ENSMUSG00000062210/ENSMUSG00000026836/ENSMUSG00000026893/ENSMUSG00000022952/ENSMUSG00000023994/ENSMUSG00000004446/ENSMUSG00000042258/ENSMUSG00000032118/ENSMUSG00000025340/ENSMUSG00000009569/ENSMUSG00000031156/ENSMUSG00000024982/ENSMUSG00000034574/ENSMUSG00000052151/ENSMUSG00000039936/ENSMUSG00000031015/ENSMUSG00000049969/ENSMUSG00000020134/…
RB_DN.V1_UP	RB_DN.V1_UP	113	-0.198408	-0.818937	0.859736	1	0.996341	571	tags=5%, list=3%, signal=5%	ENSMUSG00000045038/ENSMUSG00000030763/ENSMUSG00000026983/ENSMUSG00000034452/ENSMUSG00000042632/ENSMUSG00000032750
ERBB2_UP.V1_DN	ERBB2_UP.V1_DN	177	-0.185384	-0.818881	0.87902	1	0.996341	2595	tags=15%, list=16%, signal=13%	ENSMUSG00000029664/ENSMUSG00000034647/ENSMUSG00000022742/ENSMUSG00000034320/ENSMUSG00000020644/ENSMUSG00000029446/ENSMUSG00000029463/ENSMUSG00000027007/ENSMUSG00000074909/ENSMUSG00000039831/ENSMUSG00000024974/ENSMUSG00000024317/ENSMUSG00000021458/ENSMUSG00000041238/ENSMUSG00000028402/ENSMUSG00000027800/ENSMUSG00000055480/ENSMUSG00000052299/ENSMUSG00000002900/ENSMUSG00000055980/ENSMUSG00000033400/…
STK33_NOMO_DN	STK33_NOMO_DN	247	0.163652	0.809845	0.972136	1	0.996341	2925	tags=19%, list=18%, signal=16%	ENSMUSG00000030069/ENSMUSG00000027371/ENSMUSG00000038696/ENSMUSG00000023262/ENSMUSG00000058706/ENSMUSG00000032739/ENSMUSG00000039771/ENSMUSG00000037759/ENSMUSG00000078185/ENSMUSG00000027356/ENSMUSG00000025877/ENSMUSG00000094818/ENSMUSG00000025429/ENSMUSG00000045826/ENSMUSG00000042686/ENSMUSG00000026581/ENSMUSG00000023132/ENSMUSG00000041684/ENSMUSG00000000308/ENSMUSG00000026070/ENSMUSG00000047139/…
IL21_UP.V1_UP	IL21_UP.V1_UP	149	0.174182	0.809146	0.929919	1	0.996341	1941	tags=14%, list=12%, signal=13%	ENSMUSG00000067616/ENSMUSG00000018238/ENSMUSG00000022861/ENSMUSG00000019865/ENSMUSG00000006517/ENSMUSG00000049173/ENSMUSG00000030223/ENSMUSG00000020826/ENSMUSG00000024014/ENSMUSG00000052151/ENSMUSG00000024891/ENSMUSG00000036972/ENSMUSG00000062785/ENSMUSG00000057286/ENSMUSG00000031639/ENSMUSG00000112023/ENSMUSG00000020641/ENSMUSG00000036938/ENSMUSG00000023913/ENSMUSG00000026068/ENSMUSG00000029304
ESC_V6.5_UP_LATE.V1_DN	ESC_V6.5_UP_LATE.V1_DN	164	-0.182371	-0.799781	0.898596	1	0.996341	3510	tags=20%, list=21%, signal=16%	ENSMUSG00000053898/ENSMUSG00000001020/ENSMUSG00000042988/ENSMUSG00000006649/ENSMUSG00000030060/ENSMUSG00000019970/ENSMUSG00000028179/ENSMUSG00000000708/ENSMUSG00000054499/ENSMUSG00000062309/ENSMUSG00000040428/ENSMUSG00000042808/ENSMUSG00000011751/ENSMUSG00000023094/ENSMUSG00000039337/ENSMUSG00000032715/ENSMUSG00000032946/ENSMUSG00000036036/ENSMUSG00000006310/ENSMUSG00000029624/ENSMUSG00000006457/…
ATF2_UP.V1_UP	ATF2_UP.V1_UP	152	-0.184236	-0.799265	0.876582	1	0.996341	2297	tags=15%, list=14%, signal=13%	ENSMUSG00000025608/ENSMUSG00000062410/ENSMUSG00000011171/ENSMUSG00000021943/ENSMUSG00000001739/ENSMUSG00000073435/ENSMUSG00000015222/ENSMUSG00000067786/ENSMUSG00000033768/ENSMUSG00000020950/ENSMUSG00000037940/ENSMUSG00000031385/ENSMUSG00000039943/ENSMUSG00000038677/ENSMUSG00000048373/ENSMUSG00000030170/ENSMUSG00000004500/ENSMUSG00000021506/ENSMUSG00000056055/ENSMUSG00000040724/ENSMUSG00000019464/…
MEL18_DN.V1_UP	MEL18_DN.V1_UP	137	-0.186229	-0.79599	0.889952	1	0.996341	3613	tags=23%, list=22%, signal=18%	ENSMUSG00000024924/ENSMUSG00000005124/ENSMUSG00000020363/ENSMUSG00000041642/ENSMUSG00000027737/ENSMUSG00000028370/ENSMUSG00000028207/ENSMUSG00000033350/ENSMUSG00000054555/ENSMUSG00000049649/ENSMUSG00000032911/ENSMUSG00000033191/ENSMUSG00000040690/ENSMUSG00000058806/ENSMUSG00000047492/ENSMUSG00000007207/ENSMUSG00000011256/ENSMUSG00000028602/ENSMUSG00000032548/ENSMUSG00000025650/ENSMUSG00000031520/…
AKT_UP_MTOR_DN.V1_DN	AKT_UP_MTOR_DN.V1_DN	173	-0.179712	-0.793341	0.932722	1	0.996341	3298	tags=19%, list=20%, signal=15%	ENSMUSG00000026171/ENSMUSG00000029823/ENSMUSG00000039130/ENSMUSG00000023919/ENSMUSG00000034353/ENSMUSG00000026691/ENSMUSG00000008999/ENSMUSG00000025867/ENSMUSG00000001555/ENSMUSG00000037022/ENSMUSG00000044217/ENSMUSG00000026490/ENSMUSG00000023094/ENSMUSG00000025790/ENSMUSG00000025511/ENSMUSG00000022661/ENSMUSG00000060548/ENSMUSG00000036599/ENSMUSG00000015305/ENSMUSG00000027800/ENSMUSG00000048450/…
P53_DN.V1_UP	P53_DN.V1_UP	173	0.167926	0.793158	0.936782	1	0.996341	3007	tags=19%, list=18%, signal=16%	ENSMUSG00000029378/ENSMUSG00000053110/ENSMUSG00000021208/ENSMUSG00000078495/ENSMUSG00000051397/ENSMUSG00000005161/ENSMUSG00000042622/ENSMUSG00000057367/ENSMUSG00000039457/ENSMUSG00000036817/ENSMUSG00000067006/ENSMUSG00000031841/ENSMUSG00000034574/ENSMUSG00000030693/ENSMUSG00000037035/ENSMUSG00000035852/ENSMUSG00000047139/ENSMUSG00000018899/ENSMUSG00000045103/ENSMUSG00000036938/ENSMUSG00000025064/…
MEL18_DN.V1_DN	MEL18_DN.V1_DN	138	-0.183352	-0.785429	0.904306	1	0.996341	5317	tags=33%, list=32%, signal=23%	ENSMUSG00000026664/ENSMUSG00000030498/ENSMUSG00000058420/ENSMUSG00000026072/ENSMUSG00000027570/ENSMUSG00000051497/ENSMUSG00000016495/ENSMUSG00000040147/ENSMUSG00000036667/ENSMUSG00000023367/ENSMUSG00000059921/ENSMUSG00000060261/ENSMUSG00000024154/ENSMUSG00000055435/ENSMUSG00000021379/ENSMUSG00000027368/ENSMUSG00000045573/ENSMUSG00000020027/ENSMUSG00000052504/ENSMUSG00000002265/ENSMUSG00000019990/…
RAPA_EARLY_UP.V1_DN	RAPA_EARLY_UP.V1_DN	154	-0.180363	-0.78511	0.914062	1	0.996341	4186	tags=27%, list=25%, signal=20%	ENSMUSG00000040820/ENSMUSG00000024969/ENSMUSG00000018648/ENSMUSG00000033006/ENSMUSG00000036570/ENSMUSG00000030826/ENSMUSG00000066306/ENSMUSG00000034066/ENSMUSG00000003752/ENSMUSG00000048455/ENSMUSG00000037351/ENSMUSG00000036281/ENSMUSG00000059714/ENSMUSG00000030802/ENSMUSG00000015027/ENSMUSG00000006356/ENSMUSG00000037126/ENSMUSG00000069171/ENSMUSG00000039989/ENSMUSG00000047250/ENSMUSG00000020589/…
GLI1_UP.V1_UP	GLI1_UP.V1_UP	23	-0.261966	-0.782592	0.77396	1	0.996341	3156	tags=39%, list=19%, signal=32%	ENSMUSG00000027378/ENSMUSG00000028567/ENSMUSG00000040105/ENSMUSG00000020088/ENSMUSG00000033060/ENSMUSG00000058587/ENSMUSG00000067149/ENSMUSG00000023046/ENSMUSG00000032492
PDGF_UP.V1_UP	PDGF_UP.V1_UP	136	-0.183689	-0.782334	0.903226	1	0.996341	2872	tags=18%, list=17%, signal=15%	ENSMUSG00000002102/ENSMUSG00000056629/ENSMUSG00000033730/ENSMUSG00000029664/ENSMUSG00000024429/ENSMUSG00000039989/ENSMUSG00000001751/ENSMUSG00000025790/ENSMUSG00000074909/ENSMUSG00000024327/ENSMUSG00000004610/ENSMUSG00000017286/ENSMUSG00000022744/ENSMUSG00000029518/ENSMUSG00000019877/ENSMUSG00000073557/ENSMUSG00000020787/ENSMUSG00000090071/ENSMUSG00000038023/ENSMUSG00000051403/ENSMUSG00000052921/…
CTIP_DN.V1_UP	CTIP_DN.V1_UP	97	-0.192449	-0.776666	0.917219	1	0.996341	3719	tags=30%, list=22%, signal=23%	ENSMUSG00000022203/ENSMUSG00000044080/ENSMUSG00000022766/ENSMUSG00000018672/ENSMUSG00000016494/ENSMUSG00000049532/ENSMUSG00000049436/ENSMUSG00000040613/ENSMUSG00000028036/ENSMUSG00000014786/ENSMUSG00000030272/ENSMUSG00000050966/ENSMUSG00000042708/ENSMUSG00000030200/ENSMUSG00000042821/ENSMUSG00000021943/ENSMUSG00000016255/ENSMUSG00000062524/ENSMUSG00000036111/ENSMUSG00000005800/ENSMUSG00000048521/…
PRC2_EZH2_UP.V1_DN	PRC2_EZH2_UP.V1_DN	168	0.164894	0.776652	0.946629	1	0.996341	3827	tags=23%, list=23%, signal=18%	ENSMUSG00000019865/ENSMUSG00000039013/ENSMUSG00000045252/ENSMUSG00000012123/ENSMUSG00000037217/ENSMUSG00000073096/ENSMUSG00000036067/ENSMUSG00000066682/ENSMUSG00000023045/ENSMUSG00000026289/ENSMUSG00000037035/ENSMUSG00000010066/ENSMUSG00000002109/ENSMUSG00000068614/ENSMUSG00000035246/ENSMUSG00000020848/ENSMUSG00000037426/ENSMUSG00000063972/ENSMUSG00000057182/ENSMUSG00000000982/ENSMUSG00000031449/…
RB_P130_DN.V1_UP	RB_P130_DN.V1_UP	116	-0.184891	-0.767966	0.929967	1	0.996341	4313	tags=26%, list=26%, signal=19%	ENSMUSG00000006215/ENSMUSG00000029373/ENSMUSG00000028587/ENSMUSG00000018841/ENSMUSG00000006941/ENSMUSG00000042303/ENSMUSG00000007805/ENSMUSG00000024330/ENSMUSG00000031387/ENSMUSG00000037972/ENSMUSG00000042401/ENSMUSG00000013822/ENSMUSG00000027581/ENSMUSG00000002825/ENSMUSG00000040606/ENSMUSG00000044217/ENSMUSG00000030750/ENSMUSG00000056900/ENSMUSG00000028417/ENSMUSG00000050069/ENSMUSG00000032470/…
GLI1_UP.V1_DN	GLI1_UP.V1_DN	15	0.271646	0.756057	0.796296	1	0.996341	2725	tags=27%, list=16%, signal=22%	ENSMUSG00000022952/ENSMUSG00000036890/ENSMUSG00000059248/ENSMUSG00000001827
KRAS.PROSTATE_UP.V1_DN	KRAS.PROSTATE_UP.V1_DN	109	-0.183355	-0.752815	0.943522	1	0.996341	1526	tags=11%, list=9%, signal=10%	ENSMUSG00000062257/ENSMUSG00000001281/ENSMUSG00000029597/ENSMUSG00000032492/ENSMUSG00000025375/ENSMUSG00000109564/ENSMUSG00000037583/ENSMUSG00000062115/ENSMUSG00000029361/ENSMUSG00000040724/ENSMUSG00000028545/ENSMUSG00000068742
LEF1_UP.V1_DN	LEF1_UP.V1_DN	167	0.159362	0.7487	0.974576	1	0.996341	3186	tags=21%, list=19%, signal=17%	ENSMUSG00000024935/ENSMUSG00000026166/ENSMUSG00000033220/ENSMUSG00000039428/ENSMUSG00000035775/ENSMUSG00000020679/ENSMUSG00000030162/ENSMUSG00000022075/ENSMUSG00000039616/ENSMUSG00000041268/ENSMUSG00000029380/ENSMUSG00000000154/ENSMUSG00000003051/ENSMUSG00000031639/ENSMUSG00000042306/ENSMUSG00000041301/ENSMUSG00000024515/ENSMUSG00000019866/ENSMUSG00000035451/ENSMUSG00000028699/ENSMUSG00000007034/…
JAK2_DN.V1_UP	JAK2_DN.V1_UP	124	-0.178095	-0.744443	0.962541	1	0.996341	4026	tags=27%, list=24%, signal=20%	ENSMUSG00000041258/ENSMUSG00000043313/ENSMUSG00000071424/ENSMUSG00000040963/ENSMUSG00000002274/ENSMUSG00000026573/ENSMUSG00000048126/ENSMUSG00000036218/ENSMUSG00000052504/ENSMUSG00000027358/ENSMUSG00000020363/ENSMUSG00000039660/ENSMUSG00000054640/ENSMUSG00000019966/ENSMUSG00000029629/ENSMUSG00000032911/ENSMUSG00000054843/ENSMUSG00000053044/ENSMUSG00000025902/ENSMUSG00000020766/ENSMUSG00000003341/…
SNF5_DN.V1_DN	SNF5_DN.V1_DN	142	-0.172115	-0.738526	0.961722	1	0.996341	3440	tags=20%, list=21%, signal=16%	ENSMUSG00000030630/ENSMUSG00000031933/ENSMUSG00000041734/ENSMUSG00000028370/ENSMUSG00000041189/ENSMUSG00000040929/ENSMUSG00000028179/ENSMUSG00000005611/ENSMUSG00000044303/ENSMUSG00000039601/ENSMUSG00000029664/ENSMUSG00000025855/ENSMUSG00000025790/ENSMUSG00000060923/ENSMUSG00000028125/ENSMUSG00000039318/ENSMUSG00000055022/ENSMUSG00000017446/ENSMUSG00000020950/ENSMUSG00000029126/ENSMUSG00000029121/…
GCNP_SHH_UP_LATE.V1_UP	GCNP_SHH_UP_LATE.V1_UP	175	-0.165534	-0.731381	0.978626	1	0.996341	2746	tags=13%, list=17%, signal=11%	ENSMUSG00000030016/ENSMUSG00000001151/ENSMUSG00000036093/ENSMUSG00000028713/ENSMUSG00000010097/ENSMUSG00000026278/ENSMUSG00000058587/ENSMUSG00000020863/ENSMUSG00000038793/ENSMUSG00000030754/ENSMUSG00000023150/ENSMUSG00000030125/ENSMUSG00000038914/ENSMUSG00000022261/ENSMUSG00000005262/ENSMUSG00000051989/ENSMUSG00000009614/ENSMUSG00000020954/ENSMUSG00000036282/ENSMUSG00000027340/ENSMUSG00000024669/…
RB_P130_DN.V1_DN	RB_P130_DN.V1_DN	130	-0.168864	-0.712945	0.974152	1	0.996341	3549	tags=21%, list=21%, signal=16%	ENSMUSG00000050029/ENSMUSG00000020224/ENSMUSG00000034707/ENSMUSG00000027012/ENSMUSG00000006205/ENSMUSG00000000001/ENSMUSG00000043207/ENSMUSG00000046352/ENSMUSG00000021549/ENSMUSG00000038733/ENSMUSG00000033781/ENSMUSG00000042682/ENSMUSG00000020790/ENSMUSG00000011831/ENSMUSG00000021928/ENSMUSG00000043391/ENSMUSG00000030754/ENSMUSG00000027236/ENSMUSG00000043424/ENSMUSG00000049550/ENSMUSG00000028675/…
GCNP_SHH_UP_EARLY.V1_DN	GCNP_SHH_UP_EARLY.V1_DN	148	-0.164599	-0.708651	0.9791	1	0.996341	3469	tags=19%, list=21%, signal=15%	ENSMUSG00000051920/ENSMUSG00000042985/ENSMUSG00000020128/ENSMUSG00000004885/ENSMUSG00000034353/ENSMUSG00000028207/ENSMUSG00000030421/ENSMUSG00000052331/ENSMUSG00000028278/ENSMUSG00000020644/ENSMUSG00000026923/ENSMUSG00000024940/ENSMUSG00000026200/ENSMUSG00000033149/ENSMUSG00000021022/ENSMUSG00000021501/ENSMUSG00000027800/ENSMUSG00000040856/ENSMUSG00000030125/ENSMUSG00000031297/ENSMUSG00000026405/…
CSR_EARLY_UP.V1_UP	CSR_EARLY_UP.V1_UP	148	0.149644	0.698061	0.992105	1	0.996341	3809	tags=22%, list=23%, signal=17%	ENSMUSG00000040112/ENSMUSG00000049823/ENSMUSG00000022757/ENSMUSG00000071379/ENSMUSG00000095115/ENSMUSG00000032420/ENSMUSG00000021868/ENSMUSG00000037204/ENSMUSG00000034826/ENSMUSG00000032114/ENSMUSG00000048027/ENSMUSG00000024754/ENSMUSG00000047260/ENSMUSG00000039841/ENSMUSG00000028771/ENSMUSG00000044763/ENSMUSG00000029640/ENSMUSG00000029528/ENSMUSG00000038766/ENSMUSG00000016496/ENSMUSG00000052040/…
RB_P107_DN.V1_UP	RB_P107_DN.V1_UP	127	-0.166069	-0.698053	0.98539	1	0.996341	6211	tags=32%, list=37%, signal=20%	ENSMUSG00000029910/ENSMUSG00000038644/ENSMUSG00000021186/ENSMUSG00000056481/ENSMUSG00000041879/ENSMUSG00000059791/ENSMUSG00000000751/ENSMUSG00000032334/ENSMUSG00000004642/ENSMUSG00000012483/ENSMUSG00000029661/ENSMUSG00000007080/ENSMUSG00000041126/ENSMUSG00000025135/ENSMUSG00000026238/ENSMUSG00000031697/ENSMUSG00000022816/ENSMUSG00000020241/ENSMUSG00000031253/ENSMUSG00000025507/ENSMUSG00000024764/…
BCAT_BILD_ET_AL_DN	BCAT_BILD_ET_AL_DN	43	-0.201324	-0.693438	0.91709	1	0.996341	2274	tags=16%, list=14%, signal=14%	ENSMUSG00000039831/ENSMUSG00000046808/ENSMUSG00000030754/ENSMUSG00000041483/ENSMUSG00000014496/ENSMUSG00000035139/ENSMUSG00000028053
PTEN_DN.V2_UP	PTEN_DN.V2_UP	112	-0.166371	-0.685029	0.986733	1	0.996341	943	tags=7%, list=6%, signal=7%	ENSMUSG00000023827/ENSMUSG00000021702/ENSMUSG00000021806/ENSMUSG00000019820/ENSMUSG00000040936/ENSMUSG00000023927/ENSMUSG00000041550/ENSMUSG00000027663
VEGF_A_UP.V1_DN	VEGF_A_UP.V1_DN	183	-0.146155	-0.649797	1	1	0.996341	4290	tags=22%, list=26%, signal=17%	ENSMUSG00000037608/ENSMUSG00000035493/ENSMUSG00000020689/ENSMUSG00000038349/ENSMUSG00000028444/ENSMUSG00000014932/ENSMUSG00000031555/ENSMUSG00000035021/ENSMUSG00000025810/ENSMUSG00000039809/ENSMUSG00000040359/ENSMUSG00000000957/ENSMUSG00000075232/ENSMUSG00000051855/ENSMUSG00000028207/ENSMUSG00000057335/ENSMUSG00000022533/ENSMUSG00000028399/ENSMUSG00000033991/ENSMUSG00000013858/ENSMUSG00000034593/…
CSR_LATE_UP.V1_UP	CSR_LATE_UP.V1_UP	151	-0.146018	-0.633976	0.998425	1	0.996341	3638	tags=16%, list=22%, signal=13%	ENSMUSG00000014633/ENSMUSG00000031781/ENSMUSG00000004460/ENSMUSG00000022658/ENSMUSG00000045092/ENSMUSG00000042750/ENSMUSG00000045302/ENSMUSG00000002102/ENSMUSG00000028713/ENSMUSG00000029463/ENSMUSG00000020044/ENSMUSG00000041298/ENSMUSG00000029364/ENSMUSG00000040940/ENSMUSG00000050069/ENSMUSG00000029126/ENSMUSG00000027245/ENSMUSG00000032470/ENSMUSG00000079658/ENSMUSG00000031520/ENSMUSG00000026078/…
GCNP_SHH_UP_EARLY.V1_UP	GCNP_SHH_UP_EARLY.V1_UP	158	-0.143867	-0.62929	1	1	0.996341	2728	tags=21%, list=16%, signal=18%	ENSMUSG00000053436/ENSMUSG00000022018/ENSMUSG00000026516/ENSMUSG00000028140/ENSMUSG00000033006/ENSMUSG00000024370/ENSMUSG00000087679/ENSMUSG00000027620/ENSMUSG00000044148/ENSMUSG00000039209/ENSMUSG00000026638/ENSMUSG00000029823/ENSMUSG00000049470/ENSMUSG00000031757/ENSMUSG00000043881/ENSMUSG00000036093/ENSMUSG00000037458/ENSMUSG00000022136/ENSMUSG00000019731/ENSMUSG00000034290/ENSMUSG00000046280/…
ESC_J1_UP_EARLY.V1_DN	ESC_J1_UP_EARLY.V1_DN	161	-0.143672	-0.629226	1	1	0.996341	3186	tags=16%, list=19%, signal=13%	ENSMUSG00000034353/ENSMUSG00000023992/ENSMUSG00000027166/ENSMUSG00000047261/ENSMUSG00000062309/ENSMUSG00000027843/ENSMUSG00000028744/ENSMUSG00000026694/ENSMUSG00000049792/ENSMUSG00000032715/ENSMUSG00000033739/ENSMUSG00000058230/ENSMUSG00000036036/ENSMUSG00000020863/ENSMUSG00000032470/ENSMUSG00000018776/ENSMUSG00000038539/ENSMUSG00000039485/ENSMUSG00000057895/ENSMUSG00000049036/ENSMUSG00000022098/…
CAHOY_ASTROCYTIC	CAHOY_ASTROCYTIC	90	-0.157245	-0.625267	0.990017	1	0.996341	4075	tags=36%, list=25%, signal=27%	ENSMUSG00000051727/ENSMUSG00000040740/ENSMUSG00000020829/ENSMUSG00000027887/ENSMUSG00000029778/ENSMUSG00000073988/ENSMUSG00000051497/ENSMUSG00000036565/ENSMUSG00000032649/ENSMUSG00000024533/ENSMUSG00000033161/ENSMUSG00000037440/ENSMUSG00000030307/ENSMUSG00000030268/ENSMUSG00000025537/ENSMUSG00000024039/ENSMUSG00000031209/ENSMUSG00000027737/ENSMUSG00000037139/ENSMUSG00000021613/ENSMUSG00000018500/…
KRAS.50_UP.V1_UP	KRAS.50_UP.V1_UP	38	0.140413	0.504683	0.997691	1	0.996341	2735	tags=13%, list=17%, signal=11%	ENSMUSG00000071719/ENSMUSG00000039087/ENSMUSG00000025473/ENSMUSG00000000290/ENSMUSG00000029371
