# Supplementary material for: Functional analysis reveals driver cooperativity and novel mechanisms in endometrial carcinogenesis
Source: EMBO Mol Med. 2023 Aug 17;15(10):e17094. doi: 10.15252/emmm.202217094 (PMC10565641; doi:10.15252/emmm.202217094)
Supplement: Supplementary file 5 — Dataset EV4 [file EMMM-15-e17094-s006.xlsx]

## Sheet: Dataset_EV4
Dataset EV4: Diffferentially expressed genes (DEGs) between Pten-del and Pten-del; Fbxw7-mutant mouse uteri at 8 weeks age
ensembl_gene_id	mgi_symbol	mgi_description	logFC	AveExpr	t	P.Value	adj.P.Val	B
ENSMUSG00000050578	Mmp13	matrix metallopeptidase 13	2.813	4.06366	10.3742	3.8203e-10	6.33139e-06	12.8632
ENSMUSG00000042485	Mustn1	musculoskeletal, embryonic nuclear protein 1	2.75535	6.37461	8.58771	1.24817e-08	5.32455e-05	9.75745
ENSMUSG00000022510	Trp63	transformation related protein 63	-4.88684	4.7748	-8.5876	1.24846e-08	5.32455e-05	9.75724
ENSMUSG00000054146	Krt15	keratin 15	-4.82554	5.69249	-8.5736	1.28511e-08	5.32455e-05	9.731
ENSMUSG00000051048	P4ha3	procollagen-proline, 2-oxoglutarate 4-dioxygenase (proline 4-hydroxylase), alpha polypeptide III	2.91058	5.34714	8.11442	3.36789e-08	0.000111632	8.85357
ENSMUSG00000026208	Des	desmin	2.31015	8.76424	7.99376	4.35844e-08	0.000120387	8.61757
ENSMUSG00000044626	Liph	lipase, member H	-3.31024	3.92256	-7.9121	5.19512e-08	0.000122998	8.45655
ENSMUSG00000026204	Ptprn	protein tyrosine phosphatase, receptor type, N	2.3317	4.82917	7.71766	7.92018e-08	0.000164076	8.06902
ENSMUSG00000049709	Nlrp10	NLR family, pyrin domain containing 10	-2.93896	3.56016	-7.57363	1.08594e-07	0.000198285	7.77819
ENSMUSG00000026610	Esrrg	estrogen-related receptor gamma	-2.075	3.17993	-7.52966	1.19643e-07	0.000198285	7.68878
ENSMUSG00000006221	Hspb7	heat shock protein family, member 7 (cardiovascular)	2.60483	6.58506	7.38669	1.64249e-07	0.000229211	7.39597
ENSMUSG00000000555	Itga5	integrin alpha 5 (fibronectin receptor alpha)	1.82152	7.60118	7.35942	1.74532e-07	0.000229211	7.33978
ENSMUSG00000041324	Inhba	inhibin beta-A	2.75525	5.92541	7.33851	1.82868e-07	0.000229211	7.29659
ENSMUSG00000021506	Pitx1	paired-like homeodomain transcription factor 1	-3.31706	4.13892	-7.31292	1.93625e-07	0.000229211	7.24367
ENSMUSG00000025064	Col17a1	collagen, type XVII, alpha 1	-4.19799	4.56991	-7.22335	2.36671e-07	0.00026149	7.05765
ENSMUSG00000063142	Kcnma1	potassium large conductance calcium-activated channel, subfamily M, alpha member 1	2.89317	5.88876	6.97687	4.13443e-07	0.00042825	6.53953
ENSMUSG00000023961	Enpp4	ectonucleotide pyrophosphatase/phosphodiesterase 4	-1.00262	7.73137	-6.84812	5.5503e-07	0.000541089	6.26532
ENSMUSG00000001131	Timp1	tissue inhibitor of metalloproteinase 1	2.29241	6.71859	6.79891	6.21511e-07	0.000572239	6.15987
ENSMUSG00000024529	Lox	lysyl oxidase	2.30136	8.25007	6.76537	6.71444e-07	0.000584684	6.08781
ENSMUSG00000001349	Cnn1	calponin 1	1.89054	9.17563	6.7183	7.4853e-07	0.000584684	5.9864
ENSMUSG00000055333	Fat2	FAT atypical cadherin 2	-2.36336	4.22772	-6.70994	7.63135e-07	0.000584684	5.96837
ENSMUSG00000031519	Asb5	ankyrin repeat and SOCs box-containing 5	2.44981	2.84607	6.68412	8.10142e-07	0.000584684	5.91257
ENSMUSG00000038530	Rgs4	regulator of G-protein signaling 4	2.88775	4.70748	6.68344	8.11423e-07	0.000584684	5.91109
ENSMUSG00000027500	Stmn2	stathmin-like 2	1.95216	5.9302	6.62639	9.26227e-07	0.000624852	5.7875
ENSMUSG00000074156	Ces1h	carboxylesterase 1H	-2.78204	2.61675	-6.60202	9.80232e-07	0.000624852	5.73455
ENSMUSG00000031654	Cbln1	cerebellin 1 precursor protein	-3.20268	3.18981	-6.59291	1.00124e-06	0.000624852	5.71473
ENSMUSG00000022816	Fstl1	follistatin-like 1	1.54541	7.64431	6.58064	1.03024e-06	0.000624852	5.68804
ENSMUSG00000033857	Engase	endo-beta-N-acetylglucosaminidase	-1.41087	6.09761	-6.57017	1.05568e-06	0.000624852	5.66523
ENSMUSG00000033196	Myh2	myosin, heavy polypeptide 2, skeletal muscle, adult	1.71503	4.02552	6.49479	1.25883e-06	0.000719402	5.50063
ENSMUSG00000045573	Penk	preproenkephalin	4.41628	7.85906	6.48017	1.30265e-06	0.000719627	5.46862
ENSMUSG00000059430	Actg2	actin, gamma 2, smooth muscle, enteric	2.12508	9.56536	6.4175	1.50884e-06	0.000806647	5.33106
ENSMUSG00000051497	Kcnj16	potassium inwardly-rectifying channel, subfamily J, member 16	-3.6088	2.76367	-6.39875	1.57683e-06	0.000816652	5.28979
ENSMUSG00000035783	Acta2	actin alpha 2, smooth muscle, aorta	1.22795	11.399	6.37748	1.65772e-06	0.000832526	5.24293
ENSMUSG00000023885	Thbs2	thrombospondin 2	3.00635	7.5389	6.36189	1.71969e-06	0.000838248	5.20855
ENSMUSG00000056427	Slit3	slit guidance ligand 3	2.64108	6.46588	6.34646	1.78337e-06	0.00084445	5.17448
ENSMUSG00000032332	Col12a1	collagen, type XII, alpha 1	2.91909	5.94561	6.33198	1.84528e-06	0.000849497	5.14249
ENSMUSG00000029436	Mmp17	matrix metallopeptidase 17	1.30038	5.15597	6.30501	1.96658e-06	0.000880867	5.08282
ENSMUSG00000057286	St6galnac2	ST6 (alpha-N-acetyl-neuraminyl-2,3-beta-galactosyl-1,3)-N-acetylgalactosaminide alpha-2,6-sialyltransferase 2	-1.13578	10.0432	-6.29058	2.03477e-06	0.000882811	5.05087
ENSMUSG00000031910	Has3	hyaluronan synthase 3	-2.13519	3.14256	-6.27966	2.08801e-06	0.000882811	5.02664
ENSMUSG00000024713	Pcsk5	proprotein convertase subtilisin/kexin type 5	1.62446	6.64005	6.2711	2.13072e-06	0.000882811	5.00766
ENSMUSG00000030559	Rab38	RAB38, member RAS oncogene family	-1.99471	3.42686	-6.25359	2.22087e-06	0.00089772	4.96879
ENSMUSG00000038463	Olfml2b	olfactomedin-like 2B	2.66708	5.87224	6.19188	2.5708e-06	0.00094539	4.83152
ENSMUSG00000062098	Btbd3	BTB (POZ) domain containing 3	0.89685	8.52149	6.19164	2.57228e-06	0.00094539	4.83098
ENSMUSG00000016386	Mpped2	metallophosphoesterase domain containing 2	-1.64868	4.0385	-6.18162	2.63423e-06	0.00094539	4.80865
ENSMUSG00000078597	Cyp4a12b	cytochrome P450, family 4, subfamily a, polypeptide 12B	-3.35214	3.16833	-6.17657	2.66602e-06	0.00094539	4.79739
ENSMUSG00000032358	Fam83b	family with sequence similarity 83, member B	-2.18976	5.09239	-6.17641	2.66705e-06	0.00094539	4.79702
ENSMUSG00000044986	Tst	thiosulfate sulfurtransferase, mitochondrial	-1.54817	6.62763	-6.16298	2.75353e-06	0.00094539	4.76707
ENSMUSG00000087006	Gm13889	predicted gene 13889	1.31683	4.49564	6.16275	2.7551e-06	0.00094539	4.76654
ENSMUSG00000037440	Vnn1	vanin 1	-2.78614	5.94696	-6.15668	2.79516e-06	0.00094539	4.75299
ENSMUSG00000019997	Ccn2	cellular communication network factor 2	2.79239	7.74109	6.11231	3.10662e-06	0.00102972	4.65379
ENSMUSG00000032085	Tagln	transgelin	1.72997	9.89819	6.05954	3.52353e-06	0.00114446	4.5355
ENSMUSG00000054459	Vsnl1	visinin-like 1	-4.31131	4.284	-6.05162	3.59089e-06	0.00114446	4.51771
ENSMUSG00000050199	Lgr4	leucine-rich repeat-containing G protein-coupled receptor 4	-1.19767	8.71255	-6.0265	3.81318e-06	0.00117552	4.46127
ENSMUSG00000017817	Jph2	junctophilin 2	1.98732	5.55319	6.01886	3.88354e-06	0.00117552	4.44408
ENSMUSG00000027460	Angpt4	angiopoietin 4	2.45765	4.18575	6.01697	3.90115e-06	0.00117552	4.43983
ENSMUSG00000062826	Ces2f	carboxylesterase 2F	-2.20206	2.96287	-5.99196	4.14203e-06	0.00122582	4.38351
ENSMUSG00000026228	Htr2b	5-hydroxytryptamine (serotonin) receptor 2B	1.99467	3.14944	5.96733	4.39404e-06	0.00126865	4.32798
ENSMUSG00000032060	Cryab	crystallin, alpha B	1.74338	7.64677	5.95949	4.47748e-06	0.00126865	4.3103
ENSMUSG00000031375	Bgn	biglycan	2.15694	8.6133	5.95542	4.52143e-06	0.00126865	4.30111
ENSMUSG00000066705	Fxyd6	FXYD domain-containing ion transport regulator 6	1.90817	7.34182	5.93654	4.73115e-06	0.00126865	4.25847
ENSMUSG00000039431	Mtmr7	myotubularin related protein 7	0.896634	5.25021	5.9255	4.85837e-06	0.00126865	4.23352
ENSMUSG00000021388	Aspn	asporin	2.26947	6.37234	5.92462	4.86864e-06	0.00126865	4.23153
ENSMUSG00000029659	Medag	mesenteric estrogen dependent adipogenesis	2.00744	6.41476	5.92244	4.8942e-06	0.00126865	4.22661
ENSMUSG00000028789	Azin2	antizyme inhibitor 2	1.26205	5.74535	5.92147	4.90558e-06	0.00126865	4.22442
ENSMUSG00000038729	Pakap	paralemmin A kinase anchor protein	2.11906	6.48258	5.90606	5.09081e-06	0.00126865	4.18956
ENSMUSG00000031963	Bmper	BMP-binding endothelial regulator	2.50646	4.00636	5.899	5.17809e-06	0.00126865	4.17357
ENSMUSG00000043366	Olfr78	olfactory receptor 78	1.87607	2.4472	5.89806	5.18979e-06	0.00126865	4.17144
ENSMUSG00000025610	Map3k7cl	Map3k7 C-terminal like	3.12377	5.09933	5.89061	5.28361e-06	0.00126865	4.15459
ENSMUSG00000034997	Htr2a	5-hydroxytryptamine (serotonin) receptor 2A	2.21409	4.65988	5.88823	5.31406e-06	0.00126865	4.14918
ENSMUSG00000022122	Ednrb	endothelin receptor type B	2.21939	6.1054	5.88477	5.35846e-06	0.00126865	4.14135
ENSMUSG00000039092	Sptlc3	serine palmitoyltransferase, long chain base subunit 3	-1.94747	3.90348	-5.87552	5.47922e-06	0.0012768	4.12038
ENSMUSG00000031380	Vegfd	vascular endothelial growth factor D	2.45961	6.03018	5.87042	5.54693e-06	0.0012768	4.10883
ENSMUSG00000009588	St6galnac1	ST6 (alpha-N-acetyl-neuraminyl-2,3-beta-galactosyl-1,3)-N-acetylgalactosaminide alpha-2,6-sialyltransferase 1	-2.85938	4.58728	-5.84667	5.87365e-06	0.0013149	4.05497
ENSMUSG00000059898	Dsc3	desmocollin 3	-1.98194	3.57891	-5.84089	5.95619e-06	0.0013149	4.04184
ENSMUSG00000017969	Ptgis	prostaglandin I2 (prostacyclin) synthase	1.79354	6.6565	5.83808	5.99674e-06	0.0013149	4.03545
ENSMUSG00000029664	Tfpi2	tissue factor pathway inhibitor 2	2.5714	4.90233	5.82857	6.13591e-06	0.0013149	4.01386
ENSMUSG00000026638	Irf6	interferon regulatory factor 6	-1.42959	8.97865	-5.82589	6.17572e-06	0.0013149	4.00777
ENSMUSG00000027335	Adra1d	adrenergic receptor, alpha 1d	1.38348	4.45147	5.82503	6.1885e-06	0.0013149	4.00583
ENSMUSG00000051431	Gpr87	G protein-coupled receptor 87	-2.43423	4.1019	-5.80081	6.56129e-06	0.00137646	3.95077
ENSMUSG00000022595	Lypd2	Ly6/Plaur domain containing 2	-3.04721	5.91041	-5.78658	6.79086e-06	0.00140681	3.91839
ENSMUSG00000031841	Cdh13	cadherin 13	1.48046	6.78448	5.77577	6.97074e-06	0.00142625	3.89378
ENSMUSG00000021913	Ogdhl	oxoglutarate dehydrogenase-like	1.71467	5.09042	5.77019	7.06554e-06	0.00142802	3.88106
ENSMUSG00000027004	Frzb	frizzled-related protein	2.42841	5.93741	5.76174	7.21151e-06	0.00143996	3.8618
ENSMUSG00000007783	Cpt1c	carnitine palmitoyltransferase 1c	1.14542	5.18005	5.75254	7.37388e-06	0.00145485	3.84084
ENSMUSG00000026989	Dapl1	death associated protein-like 1	-2.00786	2.92137	-5.74502	7.50937e-06	0.00146415	3.82369
ENSMUSG00000018339	Gpx3	glutathione peroxidase 3	1.91017	8.95893	5.73307	7.72984e-06	0.00147966	3.79644
ENSMUSG00000039323	Igfbp2	insulin-like growth factor binding protein 2	3.18389	7.78501	5.73107	7.76746e-06	0.00147966	3.79186
ENSMUSG00000025809	Itgb1	integrin beta 1 (fibronectin receptor beta)	0.623378	10.4837	5.68843	8.61365e-06	0.00160688	3.69446
ENSMUSG00000021359	Tfap2a	transcription factor AP-2, alpha	-2.90872	4.02389	-5.6839	8.70887e-06	0.00160688	3.6841
ENSMUSG00000064080	Fbln2	fibulin 2	2.13954	7.34634	5.68308	8.72617e-06	0.00160688	3.68224
ENSMUSG00000044017	Adgrd1	adhesion G protein-coupled receptor D1	2.37501	5.8091	5.67418	8.91682e-06	0.00162394	3.66187
ENSMUSG00000032788	Pdxk	pyridoxal (pyridoxine, vitamin B6) kinase	-0.977213	8.70201	-5.66893	9.03128e-06	0.00162691	3.64986
ENSMUSG00000039114	Nrn1	neuritin 1	1.86429	5.63964	5.66248	9.17369e-06	0.00163436	3.63511
ENSMUSG00000025504	Eps8l2	EPS8-like 2	-1.30135	6.84897	-5.65819	9.26988e-06	0.00163436	3.62529
ENSMUSG00000021702	Thbs4	thrombospondin 4	2.81694	5.8561	5.651	9.43319e-06	0.00164565	3.60883
ENSMUSG00000023092	Fhl1	four and a half LIM domains 1	2.13999	8.64757	5.61823	1.0216e-05	0.00173926	3.53371
ENSMUSG00000057123	Gja5	gap junction protein, alpha 5	1.65946	6.15334	5.6163	1.0264e-05	0.00173926	3.52929
ENSMUSG00000048251	Bcl11b	B cell leukemia/lymphoma 11B	-1.12674	3.36711	-5.61547	1.02846e-05	0.00173926	3.52739
ENSMUSG00000024975	Pdcd4	programmed cell death 4	-1.06114	9.23995	-5.60714	1.04955e-05	0.00175699	3.50827
ENSMUSG00000032387	Rbpms2	RNA binding protein with multiple splicing 2	1.41111	5.85396	5.59337	1.08532e-05	0.00178814	3.47668
ENSMUSG00000035357	Pdzrn3	PDZ domain containing RING finger 3	1.29455	5.81988	5.59171	1.08974e-05	0.00178814	3.47285
ENSMUSG00000032013	Trim29	tripartite motif-containing 29	-2.68927	4.45374	-5.57127	1.14537e-05	0.00186101	3.42591
ENSMUSG00000020155	Kcnmb1	potassium large conductance calcium-activated channel, subfamily M, beta member 1	1.63669	7.45691	5.55307	1.19737e-05	0.0019266	3.38406
ENSMUSG00000090958	Lrrc32	leucine rich repeat containing 32	2.39789	5.94713	5.52307	1.28831e-05	0.002053	3.31504
ENSMUSG00000044041	Krt13	keratin 13	-5.16244	6.86395	-5.50338	1.35178e-05	0.0021317	3.26969
ENSMUSG00000040127	Sdr9c7	4short chain dehydrogenase/reductase family 9C, member 7	-3.29549	4.29173	-5.49987	1.36342e-05	0.0021317	3.2616
ENSMUSG00000063275	Hacd1	3-hydroxyacyl-CoA dehydratase 1	1.2794	7.51357	5.49253	1.3881e-05	0.00215	3.24468
ENSMUSG00000051236	Msrb3	methionine sulfoxide reductase B3	1.54054	7.7181	5.48509	1.41359e-05	0.00216495	3.22752
ENSMUSG00000035112	Wnk4	WNK lysine deficient protein kinase 4	-1.20848	5.59015	-5.48213	1.42388e-05	0.00216495	3.22068
ENSMUSG00000012350	Ehf	ets homologous factor	-1.43132	8.74695	-5.47564	1.44663e-05	0.00217954	3.20573
ENSMUSG00000020042	Btbd11	BTB (POZ) domain containing 11	-1.98081	4.03059	-5.46527	1.4838e-05	0.0022154	3.18181
ENSMUSG00000025813	Homer2	homer scaffolding protein 2	-1.79751	5.24941	-5.45601	1.5178e-05	0.0022219	3.16043
ENSMUSG00000061527	Krt5	keratin 5	-6.01963	5.43282	-5.44791	1.54822e-05	0.0022219	3.14172
ENSMUSG00000047497	Adamts12	a disintegrin-like and metallopeptidase (reprolysin type) with thrombospondin type 1 motif, 12	1.87595	6.67224	5.44766	1.54915e-05	0.0022219	3.14115
ENSMUSG00000027649	Ctnnbl1	catenin, beta like 1	-0.659107	8.74024	-5.44742	1.55008e-05	0.0022219	3.14059
ENSMUSG00000049511	Htr1b	5-hydroxytryptamine (serotonin) receptor 1B	3.62263	4.33113	5.44608	1.55518e-05	0.0022219	3.13749
ENSMUSG00000032911	Cspg4	chondroitin sulfate proteoglycan 4	2.12981	5.8026	5.44183	1.57143e-05	0.00222592	3.12768
ENSMUSG00000033149	Phldb2	pleckstrin homology like domain, family B, member 2	1.46285	7.31807	5.43786	1.58677e-05	0.00222861	3.11852
ENSMUSG00000063171	Rps4l	ribosomal protein S4-like	-1.56324	7.2411	-5.43392	1.60219e-05	0.00223135	3.1094
ENSMUSG00000070645	Ren1	renin 1 structural	3.23405	4.66676	5.42792	1.62588e-05	0.00224528	3.09555
ENSMUSG00000047454	Gphn	gephyrin	-0.61023	7.40666	-5.42311	1.64516e-05	0.00224528	3.08443
ENSMUSG00000067818	Myl9	myosin, light polypeptide 9, regulatory	1.25571	9.34854	5.42121	1.65283e-05	0.00224528	3.08004
ENSMUSG00000033577	Myo6	myosin VI	-0.81195	7.81807	-5.40198	1.73262e-05	0.00233452	3.03557
ENSMUSG00000030247	Kcnj8	potassium inwardly-rectifying channel, subfamily J, member 8	1.5684	5.94607	5.38117	1.82332e-05	0.00241787	2.98742
ENSMUSG00000056004	Elapor2	endosome-lysosome associated apoptosis and autophagy regulator family member 2	1.42944	3.35768	5.37929	1.83175e-05	0.00241787	2.98307
ENSMUSG00000028195	Ccn1	cellular communication network factor 1	1.65232	8.69014	5.37543	1.84922e-05	0.00241787	2.97412
ENSMUSG00000020099	Unc5b	unc-5 netrin receptor B	1.76059	6.20761	5.37463	1.85283e-05	0.00241787	2.97228
ENSMUSG00000020848	Doc2b	double C2, beta	0.912098	3.46417	5.35685	1.93551e-05	0.00250603	2.93108
ENSMUSG00000060594	Layn	layilin	1.42829	4.71949	5.34651	1.98526e-05	0.00255052	2.90713
ENSMUSG00000034634	Ly6d	lymphocyte antigen 6 complex, locus D	-3.96056	6.90751	-5.32578	2.08902e-05	0.00266317	2.85906
ENSMUSG00000074796	Slc4a11	solute carrier family 4, sodium bicarbonate transporter-like, member 11	1.39394	4.98627	5.32239	2.10649e-05	0.00266495	2.8512
ENSMUSG00000052316	Lrrc15	leucine rich repeat containing 15	1.57134	3.81044	5.31366	2.15218e-05	0.00268256	2.83095
ENSMUSG00000050069	Grem2	gremlin 2, DAN family BMP antagonist	1.98364	4.75422	5.31355	2.15278e-05	0.00268256	2.83069
ENSMUSG00000025969	Nrp2	neuropilin 2	1.6658	6.39911	5.30755	2.18476e-05	0.0026981	2.81677
ENSMUSG00000047496	Rnf152	ring finger protein 152	-1.30587	4.50822	-5.30513	2.19781e-05	0.0026981	2.81115
ENSMUSG00000067714	Lpar5	lysophosphatidic acid receptor 5	-2.16375	3.70577	-5.28325	2.31936e-05	0.00282637	2.76035
ENSMUSG00000074364	Ehd2	EH-domain containing 2	1.20757	8.99792	5.27451	2.36978e-05	0.00286675	2.74005
ENSMUSG00000027224	Duoxa1	dual oxidase maturation factor 1	-2.52655	5.15078	-5.26714	2.41316e-05	0.00288044	2.72293
ENSMUSG00000063130	Calml3	calmodulin-like 3	-3.61878	5.75684	-5.26151	2.44685e-05	0.00288044	2.70984
ENSMUSG00000026728	Vim	vimentin	1.51986	10.6911	5.26069	2.45181e-05	0.00288044	2.70793
ENSMUSG00000000693	Loxl3	lysyl oxidase-like 3	1.88878	6.50713	5.25626	2.4787e-05	0.00288044	2.69763
ENSMUSG00000022098	Bmp1	bone morphogenetic protein 1	1.38068	7.39497	5.25379	2.49378e-05	0.00288044	2.69191
ENSMUSG00000022900	Ildr1	immunoglobulin-like domain containing receptor 1	-1.35535	7.71635	-5.25272	2.50041e-05	0.00288044	2.6894
ENSMUSG00000027859	Ngf	nerve growth factor	1.45616	4.79623	5.25233	2.50277e-05	0.00288044	2.68851
ENSMUSG00000021171	Esyt2	extended synaptotagmin-like protein 2	1.02233	8.23973	5.24074	2.57529e-05	0.00293208	2.66155
ENSMUSG00000021765	Fst	follistatin	1.50622	6.05025	5.23952	2.58302e-05	0.00293208	2.65872
ENSMUSG00000031616	Ednra	endothelin receptor type A	2.01911	8.11497	5.23062	2.6403e-05	0.00297672	2.63801
ENSMUSG00000059991	Nptx2	neuronal pentraxin 2	1.88585	4.28998	5.22058	2.70647e-05	0.00302963	2.61465
ENSMUSG00000002847	Pla1a	phospholipase A1 member A	1.51759	6.7736	5.21799	2.72379e-05	0.00302963	2.60863
ENSMUSG00000055407	Map6	microtubule-associated protein 6	1.21709	7.48955	5.2047	2.81455e-05	0.0031097	2.57768
ENSMUSG00000035131	Brinp3	bone morphogenetic protein/retinoic acid inducible neural specific 3	1.69319	2.99549	5.14322	3.27572e-05	0.00359526	2.43443
ENSMUSG00000040055	Gjb6	gap junction protein, beta 6	-2.43104	3.68665	-5.1127	3.53236e-05	0.00382165	2.36321
ENSMUSG00000000861	Bcl11a	B cell CLL/lymphoma 11A (zinc finger protein)	-1.576	3.4604	-5.11137	3.54402e-05	0.00382165	2.3601
ENSMUSG00000022598	Psca	prostate stem cell antigen	-4.65686	5.37719	-5.10687	3.58366e-05	0.00382165	2.3496
ENSMUSG00000073598	1700066B19Rik	RIKEN cDNA 1700066B19 gene	-1.08173	4.27731	-5.10554	3.59547e-05	0.00382165	2.34649
ENSMUSG00000028965	Tnfrsf9	tumor necrosis factor receptor superfamily, member 9	2.23221	5.21415	5.10533	3.59728e-05	0.00382165	2.34602
ENSMUSG00000042195	Slc35f2	solute carrier family 35, member F2	-1.43617	5.75541	-5.1019	3.62794e-05	0.00382967	2.338
ENSMUSG00000047586	Nccrp1	non-specific cytotoxic cell receptor protein 1 homolog (zebrafish)	-3.96783	4.40093	-5.0942	3.69774e-05	0.00387865	2.32001
ENSMUSG00000020262	Adarb1	adenosine deaminase, RNA-specific, B1	1.16424	6.16347	5.08742	3.7602e-05	0.00391936	2.30419
ENSMUSG00000033533	Acsm1	acyl-CoA synthetase medium-chain family member 1	-1.45607	2.59092	-5.07955	3.83414e-05	0.00397145	2.28581
ENSMUSG00000039238	Zfp750	zinc finger protein 750	-2.62517	5.18141	-5.06341	3.99042e-05	0.00410315	2.24808
ENSMUSG00000026586	Prrx1	paired related homeobox 1	1.87279	7.39226	5.06135	4.0108e-05	0.00410315	2.24327
ENSMUSG00000024215	Spdef	SAM pointed domain containing ets transcription factor	-3.03856	4.38087	-5.05784	4.04578e-05	0.00411259	2.23507
ENSMUSG00000001604	Tcea3	transcription elongation factor A (SII), 3	1.61382	4.83796	5.05546	4.06966e-05	0.00411259	2.22951
ENSMUSG00000001333	Sync	syncoilin	1.03764	5.91926	5.0431	4.19612e-05	0.00418551	2.20062
ENSMUSG00000030340	Scnn1a	sodium channel, nonvoltage-gated 1 alpha	-2.18526	6.48668	-5.04141	4.21372e-05	0.00418551	2.19667
ENSMUSG00000009876	Cox4i2	cytochrome c oxidase subunit 4I2	1.81598	4.22182	5.04104	4.21758e-05	0.00418551	2.1958
ENSMUSG00000075604	Cyp11b1	cytochrome P450, family 11, subfamily b, polypeptide 1	1.32997	3.33138	5.03528	4.2782e-05	0.00420914	2.18232
ENSMUSG00000027955	Gask1b	golgi associated kinase 1B	2.17148	7.34757	5.03383	4.29359e-05	0.00420914	2.17893
ENSMUSG00000029675	Eln	elastin	2.20346	7.59893	5.03158	4.31759e-05	0.00420914	2.17367
ENSMUSG00000002105	Slc39a13	solute carrier family 39 (metal ion transporter), member 13	0.900533	6.71686	5.00703	4.58835e-05	0.00444694	2.11624
ENSMUSG00000019823	Mical1	microtubule associated monooxygenase, calponin and LIM domain containing 1	1.05021	4.20627	4.99283	4.75275e-05	0.00457684	2.08299
ENSMUSG00000043613	Mmp3	matrix metallopeptidase 3	2.78166	4.87204	4.99072	4.77761e-05	0.00457684	2.07807
ENSMUSG00000029223	Uchl1	ubiquitin carboxy-terminal hydrolase L1	2.10061	4.68265	4.97684	4.94487e-05	0.00470985	2.04557
ENSMUSG00000032135	Mcam	melanoma cell adhesion molecule	1.86957	7.4821	4.97179	5.00721e-05	0.00471846	2.03374
ENSMUSG00000062380	Tubb3	tubulin, beta 3 class III	1.13117	4.70781	4.97104	5.01649e-05	0.00471846	2.03199
ENSMUSG00000020325	Fstl3	follistatin-like 3	1.89822	6.68976	4.96921	5.03933e-05	0.00471846	2.0277
ENSMUSG00000027555	Car13	carbonic anhydrase 13	-1.30418	7.24033	-4.96185	5.13216e-05	0.00477839	2.01047
ENSMUSG00000044550	Tceal3	transcription elongation factor A (SII)-like 3	1.65333	3.6634	4.95858	5.17397e-05	0.00478801	2.0028
ENSMUSG00000062609	Kcnj15	potassium inwardly-rectifying channel, subfamily J, member 15	-1.9155	4.5446	-4.95654	5.20027e-05	0.00478801	1.99801
ENSMUSG00000029156	Sgcb	sarcoglycan, beta (dystrophin-associated glycoprotein)	1.41172	6.49307	4.94914	5.29662e-05	0.00481012	1.98068
ENSMUSG00000038244	Mical2	microtubule associated monooxygenase, calponin and LIM domain containing 2	1.29253	6.88221	4.949	5.29847e-05	0.00481012	1.98035
ENSMUSG00000022123	Scel	sciellin	-2.8473	5.41924	-4.94802	5.31136e-05	0.00481012	1.97806
ENSMUSG00000028364	Tnc	tenascin C	2.80635	7.5058	4.94261	5.38305e-05	0.00481874	1.96539
ENSMUSG00000022489	Pde1b	phosphodiesterase 1B, Ca2+-calmodulin dependent	1.65103	4.92023	4.93819	5.44242e-05	0.00481874	1.95504
ENSMUSG00000030218	Mgp	matrix Gla protein	2.45726	8.99125	4.93585	5.47412e-05	0.00481874	1.94955
ENSMUSG00000063975	Slco1a5	solute carrier organic anion transporter family, member 1a5	-1.44221	3.06637	-4.93461	5.4911e-05	0.00481874	1.94663
ENSMUSG00000021260	Hhipl1	hedgehog interacting protein-like 1	2.06518	3.99816	4.93325	5.50967e-05	0.00481874	1.94344
ENSMUSG00000027800	Tm4sf1	transmembrane 4 superfamily member 1	1.38144	8.39805	4.93286	5.51495e-05	0.00481874	1.94253
ENSMUSG00000032583	Mon1a	MON1 homolog A, secretory traffciking associated	-0.818728	6.27979	-4.93217	5.52441e-05	0.00481874	1.94092
ENSMUSG00000021838	Samd4	sterile alpha motif domain containing 4	1.25168	5.95338	4.92268	5.65608e-05	0.00488724	1.91867
ENSMUSG00000050762	Prss27	protease, serine 27	-3.33088	5.1343	-4.92129	5.67566e-05	0.00488724	1.91541
ENSMUSG00000024420	Zfp521	zinc finger protein 521	0.832366	6.83595	4.92017	5.69141e-05	0.00488724	1.91279
ENSMUSG00000037465	Klf10	Kruppel-like factor 10	-0.808355	7.72867	-4.91694	5.73723e-05	0.00490119	1.90522
ENSMUSG00000027750	Postn	periostin, osteoblast specific factor	2.66544	8.32787	4.91403	5.77881e-05	0.00490269	1.8984
ENSMUSG00000017897	Eya2	EYA transcriptional coactivator and phosphatase 2	-1.59126	8.24922	-4.91228	5.80407e-05	0.00490269	1.89428
ENSMUSG00000005251	Ripk4	receptor-interacting serine-threonine kinase 4	-1.25535	6.30202	-4.91064	5.82773e-05	0.00490269	1.89044
ENSMUSG00000001504	Irx2	Iroquois homeobox 2	-1.00712	3.10198	-4.89354	6.0805e-05	0.0050895	1.85034
ENSMUSG00000033308	Dpyd	dihydropyrimidine dehydrogenase	-1.14358	4.78166	-4.87964	6.29406e-05	0.00521947	1.81775
ENSMUSG00000026442	Nfasc	neurofascin	1.20021	4.03081	4.87934	6.29876e-05	0.00521947	1.81704
ENSMUSG00000029761	Cald1	caldesmon 1	1.60287	7.35365	4.87584	6.35375e-05	0.00523502	1.80883
ENSMUSG00000047562	Mmp10	matrix metallopeptidase 10	2.19671	3.6798	4.87215	6.41224e-05	0.00523502	1.80018
ENSMUSG00000057719	Sh3rf2	SH3 domain containing ring finger 2	-1.19416	6.30791	-4.87215	6.41229e-05	0.00523502	1.80017
ENSMUSG00000021091	Serpina3n	serine (or cysteine) peptidase inhibitor, clade A, member 3N	4.24014	4.97231	4.8693	6.45784e-05	0.00524636	1.79349
ENSMUSG00000018593	Sparc	secreted acidic cysteine rich glycoprotein	1.03283	11.6993	4.86086	6.59475e-05	0.00533145	1.77368
ENSMUSG00000020656	Grhl1	grainyhead like transcription factor 1	-1.41825	5.47996	-4.85839	6.63538e-05	0.00533826	1.76788
ENSMUSG00000030281	Il17rc	interleukin 17 receptor C	-0.420601	7.87341	-4.85481	6.69458e-05	0.00535987	1.75949
ENSMUSG00000028399	Ptprd	protein tyrosine phosphatase, receptor type, D	-1.20304	5.19588	-4.845	6.85994e-05	0.00546585	1.73645
ENSMUSG00000073599	Ecscr	endothelial cell surface expressed chemotaxis and apoptosis regulator	1.48535	5.76361	4.83551	7.02356e-05	0.00556945	1.71419
ENSMUSG00000054889	Dsp	desmoplakin	-1.52476	9.21445	-4.81033	7.47744e-05	0.00590113	1.65506
ENSMUSG00000041696	Rasl12	RAS-like, family 12	1.54716	5.13798	4.80241	7.62613e-05	0.00597854	1.63647
ENSMUSG00000095817	Gm3238	predicted gene 3238	0.607662	4.89902	4.8003	7.66632e-05	0.00597854	1.6315
ENSMUSG00000004231	Pax2	paired box 2	-0.973374	7.79082	-4.79786	7.71295e-05	0.00597854	1.62578
ENSMUSG00000025475	Adgra1	adhesion G protein-coupled receptor A1	2.02496	4.12306	4.7975	7.71983e-05	0.00597854	1.62494
ENSMUSG00000032006	Pdgfd	platelet-derived growth factor, D polypeptide	1.48818	6.3025	4.78754	7.91353e-05	0.00610004	1.60154
ENSMUSG00000037157	Il22ra1	interleukin 22 receptor, alpha 1	-1.65364	5.07228	-4.78095	8.04444e-05	0.00617225	1.58605
ENSMUSG00000028435	Aqp3	aquaporin 3	-2.87371	5.57345	-4.7775	8.11368e-05	0.00619668	1.57795
ENSMUSG00000057604	Lmcd1	LIM and cysteine-rich domains 1	1.88961	5.96463	4.77507	8.16291e-05	0.00619846	1.57224
ENSMUSG00000027227	Sord	sorbitol dehydrogenase	-1.32683	6.85124	-4.7737	8.19081e-05	0.00619846	1.56902
ENSMUSG00000022048	Dpysl2	dihydropyrimidinase-like 2	0.847619	8.17787	4.76974	8.27198e-05	0.00623143	1.55971
ENSMUSG00000022899	Slc15a2	solute carrier family 15 (H+/peptide transporter), member 2	-1.88332	6.77178	-4.76709	8.32669e-05	0.00624426	1.55349
ENSMUSG00000038086	Hspb2	heat shock protein 2	1.18398	4.57615	4.76243	8.42379e-05	0.00628863	1.54254
ENSMUSG00000025068	Gsto1	glutathione S-transferase omega 1	-1.32168	10.6429	-4.76004	8.47392e-05	0.00629768	1.53694
ENSMUSG00000066071	Cyp4a12a	cytochrome P450, family 4, subfamily a, polypeptide 12a	-2.29584	2.73992	-4.75701	8.53817e-05	0.0063171	1.5298
ENSMUSG00000098470	C1rb	complement component 1, r subcomponent B	1.12107	6.09984	4.74821	8.7271e-05	0.00640162	1.50914
ENSMUSG00000025400	Tac2	tachykinin 2	2.57806	2.98023	4.7481	8.72966e-05	0.00640162	1.50886
ENSMUSG00000000489	Pdgfb	platelet derived growth factor, B polypeptide	1.02563	6.07301	4.73737	8.96584e-05	0.00653183	1.48366
ENSMUSG00000036545	Adamts2	a disintegrin-like and metallopeptidase (reprolysin type) with thrombospondin type 1 motif, 2	1.40345	8.08068	4.73647	8.98604e-05	0.00653183	1.48153
ENSMUSG00000028600	Podn	podocan	1.89754	4.89872	4.73072	9.11558e-05	0.00659706	1.46802
ENSMUSG00000020363	Gfpt2	glutamine fructose-6-phosphate transaminase 2	1.94822	5.24962	4.72889	9.15715e-05	0.00659832	1.46373
ENSMUSG00000058152	Chsy3	chondroitin sulfate synthase 3	1.74396	3.67375	4.71308	9.52485e-05	0.00683356	1.42656
ENSMUSG00000019102	Aldh3a1	aldehyde dehydrogenase family 3, subfamily A1	-2.03315	2.99148	-4.70005	9.839e-05	0.00702852	1.39592
ENSMUSG00000019866	Crybg1	crystallin beta-gamma domain containing 1	-1.00994	7.57412	-4.68187	0.000102949	0.00732261	1.35317
ENSMUSG00000052974	Cyp2f2	cytochrome P450, family 2, subfamily f, polypeptide 2	-2.86494	7.24953	-4.67911	0.000103658	0.00732598	1.34669
ENSMUSG00000039004	Bmp6	bone morphogenetic protein 6	-1.3334	5.81449	-4.67825	0.00010388	0.00732598	1.34466
ENSMUSG00000052331	Ankrd44	ankyrin repeat domain 44	0.817885	5.95034	4.66264	0.000107999	0.00758417	1.30796
ENSMUSG00000040133	Gpr176	G protein-coupled receptor 176	1.63569	3.94737	4.65695	0.000109542	0.00766006	1.29457
ENSMUSG00000031574	Star	steroidogenic acute regulatory protein	1.66986	4.53123	4.65455	0.000110198	0.00766754	1.28893
ENSMUSG00000033590	Myo5c	myosin VC	-1.3375	7.35855	-4.65318	0.000110574	0.00766754	1.28571
ENSMUSG00000006651	Aplp1	amyloid beta (A4) precursor-like protein 1	1.20367	4.46355	4.64538	0.000112746	0.00778333	1.26735
ENSMUSG00000046352	Gjb2	gap junction protein, beta 2	-1.46297	9.35413	-4.64382	0.000113183	0.00778333	1.2637
ENSMUSG00000031565	Fgfr1	fibroblast growth factor receptor 1	1.89656	6.11987	4.63072	0.00011694	0.00798665	1.23288
ENSMUSG00000108218	Olfr1372-ps1	olfactory receptor 1372, pseudogene 1	1.64612	3.81397	4.63016	0.000117104	0.00798665	1.23156
ENSMUSG00000048096	Lmod1	leiomodin 1 (smooth muscle)	1.65718	6.29312	4.61961	0.000120223	0.00816578	1.20675
ENSMUSG00000025584	Pde8a	phosphodiesterase 8A	1.28536	5.76061	4.61301	0.000122219	0.00826748	1.19121
ENSMUSG00000029718	Pcolce	procollagen C-endopeptidase enhancer protein	1.33807	7.52555	4.60703	0.000124053	0.00835744	1.17715
ENSMUSG00000034462	Pkd2	polycystin 2, transient receptor potential cation channel	1.13318	8.12881	4.60488	0.00012472	0.00836833	1.17209
ENSMUSG00000025477	Inpp5a	inositol polyphosphate-5-phosphatase A	0.79697	8.11133	4.58777	0.000130153	0.00866487	1.13184
ENSMUSG00000059146	Ntrk3	neurotrophic tyrosine kinase, receptor, type 3	2.1042	4.48922	4.58744	0.000130262	0.00866487	1.13105
ENSMUSG00000026421	Csrp1	cysteine and glycine-rich protein 1	0.768443	10.5148	4.58607	0.000130708	0.00866487	1.12783
ENSMUSG00000055172	C1ra	complement component 1, r subcomponent A	1.32467	6.63103	4.57731	0.000133592	0.0088208	1.10723
ENSMUSG00000007655	Cav1	caveolin 1, caveolae protein	1.00508	5.75487	4.57261	0.000135168	0.00888944	1.09617
ENSMUSG00000039316	Rftn1	raftlin lipid raft linker 1	1.19091	6.57925	4.5708	0.000135777	0.00889421	1.09192
ENSMUSG00000036599	Chst12	carbohydrate sulfotransferase 12	1.05401	7.18087	4.56745	0.000136918	0.00893365	1.08403
ENSMUSG00000074743	Thbd	thrombomodulin	1.14822	7.16785	4.56265	0.000138566	0.00897431	1.07274
ENSMUSG00000044748	Defb1	defensin beta 1	-3.31772	3.89742	-4.56248	0.000138625	0.00897431	1.07234
ENSMUSG00000019055	Plod1	procollagen-lysine, 2-oxoglutarate 5-dioxygenase 1	0.865453	8.3856	4.54666	0.000144203	0.0092991	1.03511
ENSMUSG00000028444	Cntfr	ciliary neurotrophic factor receptor	1.12699	4.31987	4.53913	0.000146933	0.00943846	1.01742
ENSMUSG00000026409	Pfkfb2	6-phosphofructo-2-kinase/fructose-2,6-biphosphatase 2	-0.724753	7.47141	-4.53274	0.000149295	0.00955315	1.00237
ENSMUSG00000002057	Foxn1	forkhead box N1	-1.36037	3.91418	-4.52855	0.000150864	0.0095981	0.992505
ENSMUSG00000040152	Thbs1	thrombospondin 1	1.85185	9.44247	4.52777	0.000151156	0.0095981	0.990683
ENSMUSG00000032204	Aqp9	aquaporin 9	-1.19542	4.39007	-4.52297	0.000152978	0.00964966	0.979378
ENSMUSG00000029163	Emilin1	elastin microfibril interfacer 1	1.45861	6.11841	4.52173	0.000153452	0.00964966	0.976458
ENSMUSG00000024063	Lbh	limb-bud and heart	1.55841	7.68605	4.51951	0.000154302	0.00964966	0.971244
ENSMUSG00000044345	Marveld1	MARVEL (membrane-associating) domain containing 1	0.835737	7.49143	4.5191	0.000154462	0.00964966	0.970271
ENSMUSG00000052921	Arhgef15	Rho guanine nucleotide exchange factor (GEF) 15	0.879908	5.23488	4.51768	0.000155007	0.00964966	0.966943
ENSMUSG00000026678	Rgs5	regulator of G-protein signaling 5	2.04124	6.92359	4.51651	0.000155461	0.00964966	0.964185
ENSMUSG00000016028	Celsr1	cadherin, EGF LAG seven-pass G-type receptor 1	-0.91969	7.30733	-4.51261	0.000156979	0.0097075	0.95502
ENSMUSG00000049265	Kcnk3	potassium channel, subfamily K, member 3	0.560298	4.6432	4.50749	0.000158998	0.00979581	0.942963
ENSMUSG00000021975	Ints9	integrator complex subunit 9	-0.76912	7.23399	-4.50581	0.000159667	0.00980057	0.939004
ENSMUSG00000031737	Irx5	Iroquois homeobox 5	-0.947343	3.42407	-4.49351	0.000164639	0.0100383	0.910073
ENSMUSG00000033960	Jcad	junctional cadherin 5 associated	1.678	5.83507	4.49324	0.000164751	0.0100383	0.909433
ENSMUSG00000062694	Cav3	caveolin 3	1.18285	2.92252	4.48085	0.000169918	0.0102876	0.880301
ENSMUSG00000027861	Casq2	calsequestrin 2	1.3604	4.09556	4.48046	0.000170085	0.0102876	0.879378
ENSMUSG00000002489	Tiam1	T cell lymphoma invasion and metastasis 1	-0.944066	6.02855	-4.47791	0.000171172	0.0102928	0.873367
ENSMUSG00000020811	Wscd1	WSC domain containing 1	0.754473	5.61074	4.47734	0.000171413	0.0102928	0.872042
ENSMUSG00000079592	C1qtnf5	C1q and tumor necrosis factor related protein 5	1.42206	4.99186	4.46978	0.000174678	0.0104511	0.854241
ENSMUSG00000021186	Fbln5	fibulin 5	1.18111	7.21995	4.46017	0.000178913	0.0105999	0.831648
ENSMUSG00000020123	Avpr1a	arginine vasopressin receptor 1A	1.63328	3.55075	4.45898	0.000179444	0.0105999	0.828851
ENSMUSG00000039787	Cercam	cerebral endothelial cell adhesion molecule	1.46058	5.63651	4.45789	0.000179932	0.0105999	0.826291
ENSMUSG00000043079	Synpo	synaptopodin	1.06432	6.2864	4.45696	0.000180353	0.0105999	0.824085
ENSMUSG00000052504	Epha3	Eph receptor A3	1.21849	2.90344	4.45693	0.000180365	0.0105999	0.824027
ENSMUSG00000029778	Adcyap1r1	adenylate cyclase activating polypeptide 1 receptor 1	1.40172	4.05512	4.44937	0.000183798	0.0107635	0.806244
ENSMUSG00000018830	Myh11	myosin, heavy polypeptide 11, smooth muscle	1.21154	8.86508	4.44267	0.000186897	0.0108222	0.790473
ENSMUSG00000018900	Slc22a5	solute carrier family 22 (organic cation transporter), member 5	-0.651406	6.32862	-4.44231	0.000187064	0.0108222	0.78963
ENSMUSG00000038459	Abhd17c	abhydrolase domain containing 17C	-0.701489	8.80747	-4.44226	0.000187086	0.0108222	0.78952
ENSMUSG00000011267	Zfp296	zinc finger protein 296	-0.924876	4.50928	-4.44076	0.000187787	0.0108222	0.785993
ENSMUSG00000027656	Ccn5	cellular communication network factor 5	1.26082	5.62113	4.44017	0.000188065	0.0108222	0.784596
ENSMUSG00000024803	Ankrd1	ankyrin repeat domain 1 (cardiac muscle)	2.23783	4.76727	4.42955	0.000193112	0.0110722	0.759624
ENSMUSG00000001021	S100a3	S100 calcium binding protein A3	-1.53829	3.0258	-4.42824	0.000193745	0.0110722	0.756538
ENSMUSG00000022220	Adcy4	adenylate cyclase 4	1.38976	4.4587	4.42251	0.000196532	0.0111804	0.743068
ENSMUSG00000035268	Pkig	protein kinase inhibitor, gamma	0.742597	8.2405	4.42023	0.000197655	0.0111804	0.737698
ENSMUSG00000024065	Ehd3	EH-domain containing 3	1.45014	3.85721	4.42021	0.000197663	0.0111804	0.737661
ENSMUSG00000020435	Osbp2	oxysterol binding protein 2	1.42422	4.2011	4.41488	0.000200311	0.0112743	0.72511
ENSMUSG00000048960	Prex2	phosphatidylinositol-3,4,5-trisphosphate-dependent Rac exchange factor 2	1.60879	5.19386	4.41413	0.000200683	0.0112743	0.723362
ENSMUSG00000027996	Sfrp2	secreted frizzled-related protein 2	2.33728	7.20087	4.41212	0.000201694	0.0112928	0.718621
ENSMUSG00000051367	Six1	sine oculis-related homeobox 1	-1.24719	4.84467	-4.40921	0.000203162	0.0113063	0.711787
ENSMUSG00000090084	Srpx	sushi-repeat-containing protein	1.03041	5.84136	4.40894	0.000203299	0.0113063	0.71115
ENSMUSG00000019842	Traf3ip2	TRAF3 interacting protein 2	-0.584081	6.59219	-4.39521	0.000210382	0.01161	0.678859
ENSMUSG00000024909	Efemp2	epidermal growth factor-containing fibulin-like extracellular matrix protein 2	0.823984	8.03209	4.39491	0.00021054	0.01161	0.67815
ENSMUSG00000029819	Npy	neuropeptide Y	2.20693	3.42935	4.39339	0.000211339	0.01161	0.674581
ENSMUSG00000009090	Ap1b1	adaptor protein complex AP-1, beta 1 subunit	-0.580954	7.45023	-4.39184	0.000212155	0.01161	0.670946
ENSMUSG00000026727	Rsu1	Ras suppressor protein 1	0.734903	9.40355	4.39164	0.000212263	0.01161	0.670469
ENSMUSG00000025006	Sorbs1	sorbin and SH3 domain containing 1	1.5826	7.40974	4.38821	0.000214085	0.0116483	0.662411
ENSMUSG00000029767	Calu	calumenin	0.629393	9.02186	4.38768	0.000214369	0.0116483	0.661159
ENSMUSG00000067149	Jchain	immunoglobulin joining chain	-2.89079	5.55618	-4.38158	0.000217655	0.011783	0.646817
ENSMUSG00000050097	Ces2b	carboxyesterase 2B	-2.10201	4.47333	-4.38045	0.00021827	0.011783	0.644157
ENSMUSG00000069094	Pde7a	phosphodiesterase 7A	-0.821865	6.82758	-4.37855	0.000219308	0.0118006	0.639687
ENSMUSG00000020190	Mknk2	MAP kinase-interacting serine/threonine kinase 2	-0.703135	9.36354	-4.37475	0.000221394	0.0118743	0.63076
ENSMUSG00000021130	Galnt16	polypeptide N-acetylgalactosaminyltransferase 16	1.4965	6.0997	4.37178	0.000223043	0.0119222	0.623767
ENSMUSG00000049811	Fam161a	family with sequence similarity 161, member A	0.982588	4.40008	4.36932	0.000224414	0.0119222	0.617988
ENSMUSG00000041741	Pde3a	phosphodiesterase 3A, cGMP inhibited	1.20177	7.23814	4.36926	0.000224446	0.0119222	0.617857
ENSMUSG00000026000	Lancl1	LanC (bacterial lantibiotic synthetase component C)-like 1	-0.804042	5.79436	-4.3676	0.00022538	0.0119336	0.613941
ENSMUSG00000100241	Slc18a3	solute carrier family 18 (vesicular monoamine), member 3	0.897087	2.76314	4.36307	0.000227938	0.0120306	0.603303
ENSMUSG00000040432	Ltb4r2	leukotriene B4 receptor 2	-1.20901	4.32785	-4.35916	0.000230175	0.0121101	0.594098
ENSMUSG00000034205	Loxl2	lysyl oxidase-like 2	1.84621	7.42543	4.3547	0.000232747	0.0122067	0.583622
ENSMUSG00000005124	Ccn4	cellular communication network factor 4	1.64478	5.1459	4.35298	0.000233748	0.0122205	0.579579
ENSMUSG00000031502	Col4a1	collagen, type IV, alpha 1	1.54306	7.48523	4.35115	0.000234814	0.0122377	0.575288
ENSMUSG00000031877	Ces2g	carboxylesterase 2G	-1.60596	5.48399	-4.34773	0.000236827	0.0123039	0.567243
ENSMUSG00000038604	Ripor1	RHO family interacting cell polarization regulator 1	0.74464	6.43089	4.34363	0.000239261	0.0123915	0.557605
ENSMUSG00000020607	Lratd1	LRAT domain containing 1	-1.28639	6.88567	-4.34223	0.000240097	0.012396	0.554318
ENSMUSG00000025128	Bhlhe22	basic helix-loop-helix family, member e22	0.933539	4.06418	4.33434	0.000244866	0.0125833	0.535783
ENSMUSG00000051811	Cox6b2	cytochrome c oxidase subunit 6B2	1.56858	5.07765	4.33266	0.000245896	0.0125833	0.531826
ENSMUSG00000037161	Mgarp	mitochondria localized glutamic acid rich protein	1.6328	2.75361	4.33076	0.000247067	0.0125833	0.527352
ENSMUSG00000060969	Irx1	Iroquois homeobox 1	-1.05338	2.43296	-4.33029	0.000247354	0.0125833	0.526255
ENSMUSG00000006958	Chrd	chordin	0.801126	5.05927	4.33002	0.00024752	0.0125833	0.525625
ENSMUSG00000019920	Lims1	LIM and senescent cell antigen-like domains 1	0.515585	9.24382	4.32746	0.000249105	0.0126251	0.519609
ENSMUSG00000061353	Cxcl12	chemokine (C-X-C motif) ligand 12	1.7299	6.77764	4.32495	0.000250671	0.0126658	0.513702
ENSMUSG00000040434	Large2	LARGE xylosyl- and glucuronyltransferase 2	-1.10143	7.46446	-4.322	0.00025252	0.0127204	0.506779
ENSMUSG00000020886	Dlg4	discs large MAGUK scaffold protein 4	1.13044	7.10863	4.32076	0.000253301	0.0127211	0.503866
ENSMUSG00000037577	Ephx3	epoxide hydrolase 3	-2.46125	5.4646	-4.31703	0.000255671	0.0128013	0.49509
ENSMUSG00000068876	Cgn	cingulin	-0.868996	7.86909	-4.31284	0.000258351	0.0128818	0.485264
ENSMUSG00000026582	Sele	selectin, endothelial cell	1.32719	3.28267	4.31081	0.000259667	0.0128818	0.480477
ENSMUSG00000032334	Loxl1	lysyl oxidase-like 1	1.81174	6.91752	4.30952	0.0002605	0.0128818	0.477459
ENSMUSG00000069601	Ank3	ankyrin 3, epithelial	-0.752311	6.95345	-4.30764	0.000261726	0.0128818	0.473035
ENSMUSG00000058070	Eml1	echinoderm microtubule associated protein like 1	1.36247	6.42112	4.30699	0.000262152	0.0128818	0.471503
ENSMUSG00000022440	C1qtnf6	C1q and tumor necrosis factor related protein 6	1.5352	6.10688	4.3065	0.000262469	0.0128818	0.470366
ENSMUSG00000039519	Cyp7b1	cytochrome P450, family 7, subfamily b, polypeptide 1	1.05664	4.46397	4.30557	0.000263082	0.0128818	0.468166
ENSMUSG00000048332	Lhfp	lipoma HMGIC fusion partner	1.64378	6.51209	4.30494	0.000263496	0.0128818	0.466685
ENSMUSG00000057615	Ldoc1	regulator of NFKB signaling	-1.82956	4.72917	-4.30168	0.000265646	0.0129487	0.459028
ENSMUSG00000001943	Vsig2	V-set and immunoglobulin domain containing 2	1.25234	4.19332	4.29896	0.000267451	0.0129585	0.452647
ENSMUSG00000031070	Mrgprf	MAS-related GPR, member F	0.963306	5.08891	4.298	0.000268094	0.0129585	0.450387
ENSMUSG00000039457	Ppl	periplakin	-1.68665	7.08785	-4.29785	0.000268193	0.0129585	0.450038
ENSMUSG00000071856	Mcc	mutated in colorectal cancers	-0.975108	7.44845	-4.29418	0.000270657	0.0130256	0.441422
ENSMUSG00000037868	Egr2	early growth response 2	1.4836	5.70104	4.29344	0.000271154	0.0130256	0.439692
ENSMUSG00000031511	Arhgef7	Rho guanine nucleotide exchange factor (GEF7)	0.520589	8.89163	4.29163	0.000272381	0.0130467	0.43544
ENSMUSG00000074676	Foxs1	forkhead box S1	1.96569	4.05356	4.28459	0.000277208	0.0132397	0.41889
ENSMUSG00000053687	Dpep2	dipeptidase 2	1.60524	3.87903	4.28243	0.000278702	0.0132484	0.413828
ENSMUSG00000041000	Trim62	tripartite motif-containing 62	-1.08349	5.50977	-4.28202	0.000278988	0.0132484	0.412859
ENSMUSG00000040118	Cacna2d1	calcium channel, voltage-dependent, alpha2/delta subunit 1	1.14011	5.01258	4.28053	0.000280028	0.0132597	0.409354
ENSMUSG00000021509	Slc25a48	solute carrier family 25, member 48	-1.75315	7.37129	-4.27385	0.000284729	0.0134439	0.393672
ENSMUSG00000022102	Dok2	docking protein 2	1.26418	5.44509	4.266	0.000290356	0.0136707	0.375237
ENSMUSG00000037712	Fermt2	fermitin family member 2	1.42573	7.73381	4.26407	0.000291755	0.0136976	0.370709
ENSMUSG00000025743	Sdc3	syndecan 3	1.27849	8.43258	4.26217	0.000293138	0.013709	0.366257
ENSMUSG00000068452	Duox2	dual oxidase 2	-1.93625	4.34555	-4.26147	0.000293652	0.013709	0.364606
ENSMUSG00000065954	Tacc1	transforming, acidic coiled-coil containing protein 1	0.983918	7.01088	4.25893	0.000295516	0.0137573	0.358646
ENSMUSG00000073420	Btnl5-ps	butyrophilin-like 5, pseudogene	-1.76732	3.30299	-4.25586	0.000297786	0.0138241	0.35144
ENSMUSG00000001986	Gria3	glutamate receptor, ionotropic, AMPA3 (alpha 3)	1.77433	4.54478	4.2495	0.00030254	0.0140056	0.336523
ENSMUSG00000034435	Tmem30b	transmembrane protein 30B	-0.92271	9.26177	-4.24697	0.000304454	0.0140549	0.330582
ENSMUSG00000068747	Sort1	sortilin 1	-0.526947	9.22031	-4.24575	0.000305386	0.0140588	0.327702
ENSMUSG00000019846	Lama4	laminin, alpha 4	1.33929	7.60195	4.23605	0.000312852	0.0143336	0.304958
ENSMUSG00000061758	Akr1b10	aldo-keto reductase family 1, member B10 (aldose reductase)	-0.665402	7.84494	-4.23576	0.000313084	0.0143336	0.304258
ENSMUSG00000038156	Spon1	spondin 1, (f-spondin) extracellular matrix protein	2.01994	7.82755	4.22921	0.000318237	0.0144802	0.288885
ENSMUSG00000031748	Gnao1	guanine nucleotide binding protein, alpha O	1.1298	5.09979	4.22918	0.000318255	0.0144802	0.288834
ENSMUSG00000024538	Ppic	peptidylprolyl isomerase C	1.11332	9.16618	4.22836	0.000318908	0.0144802	0.286902
ENSMUSG00000031503	Col4a2	collagen, type IV, alpha 2	1.53471	6.98091	4.22347	0.000322819	0.0146144	0.275424
ENSMUSG00000006219	Fblim1	filamin binding LIM protein 1	0.644605	7.93108	4.22246	0.000323628	0.0146144	0.273068
ENSMUSG00000043313	Pcdhb19	protocadherin beta 19	0.719703	4.45973	4.21975	0.000325827	0.0146635	0.266694
ENSMUSG00000024810	Il33	interleukin 33	-1.78892	8.02463	-4.21865	0.000326717	0.0146635	0.264123
ENSMUSG00000004151	Etv1	ets variant 1	1.07883	3.90169	4.2168	0.000328229	0.0146635	0.259776
ENSMUSG00000046491	C1qtnf2	C1q and tumor necrosis factor related protein 2	1.25822	5.25081	4.21623	0.000328693	0.0146635	0.258445
ENSMUSG00000026193	Fn1	fibronectin 1	1.77453	9.88797	4.21569	0.000329138	0.0146635	0.257173
ENSMUSG00000000903	Vpreb3	pre-B lymphocyte gene 3	-0.819471	2.79109	-4.20866	0.000334954	0.0148825	0.240682
ENSMUSG00000022947	Cbr3	carbonyl reductase 3	-0.883654	5.86464	-4.20695	0.000336381	0.014906	0.23668
ENSMUSG00000090053	Pakap	paralemmin A kinase anchor protein	1.50378	4.9004	4.20131	0.00034114	0.0150766	0.223453
ENSMUSG00000092572	Serpinb10	serine (or cysteine) peptidase inhibitor, clade B (ovalbumin), member 10	-2.61154	5.26577	-4.1973	0.000344561	0.0151873	0.214059
ENSMUSG00000064210	Ano6	anoctamin 6	0.535352	8.47661	4.194	0.000347409	0.0152722	0.206312
ENSMUSG00000068373	D430041D05Rik	RIKEN cDNA D430041D05 gene	-1.11342	3.9913	-4.1922	0.000348974	0.0153004	0.202079
ENSMUSG00000027351	Spred1	sprouty protein with EVH-1 domain 1, related sequence	0.708354	8.52052	4.18658	0.000353886	0.0154748	0.188923
ENSMUSG00000031871	Cdh5	cadherin 5	1.57206	7.92584	4.18381	0.000356341	0.0155412	0.182414
ENSMUSG00000030077	Chl1	cell adhesion molecule L1-like	1.79821	2.93105	4.18274	0.000357292	0.0155418	0.179905
ENSMUSG00000040964	Arhgef10l	Rho guanine nucleotide exchange factor (GEF) 10-like	-0.871531	5.8603	-4.18122	0.000358649	0.0155599	0.176338
ENSMUSG00000026655	Fam107b	family with sequence similarity 107, member B	-0.557002	7.9276	-4.17835	0.000361222	0.0156306	0.169611
ENSMUSG00000041779	Tram2	translocating chain-associating membrane protein 2	1.05396	6.9473	4.17505	0.000364198	0.015685	0.161888
ENSMUSG00000010080	Epn3	epsin 3	-1.37486	7.68913	-4.17399	0.000365165	0.015685	0.159391
ENSMUSG00000055775	Myh8	myosin, heavy polypeptide 8, skeletal muscle, perinatal	1.25575	2.57584	4.17307	0.000366003	0.015685	0.157235
ENSMUSG00000058446	Znrf2	zinc and ring finger 2	-0.624493	8.70136	-4.17278	0.000366263	0.015685	0.156566
ENSMUSG00000011256	Adam19	a disintegrin and metallopeptidase domain 19 (meltrin beta)	1.64778	5.57501	4.17096	0.000367923	0.0157154	0.15231
ENSMUSG00000059173	Pde1a	phosphodiesterase 1A, calmodulin-dependent	1.73258	4.61204	4.16931	0.000369445	0.0157324	0.148424
ENSMUSG00000050359	Sprr1a	small proline-rich protein 1A	-3.1035	5.96104	-4.16847	0.000370219	0.0157324	0.146454
ENSMUSG00000026797	Stxbp1	syntaxin binding protein 1	1.11237	6.44183	4.16634	0.000372182	0.0157754	0.141477
ENSMUSG00000035385	Ccl2	chemokine (C-C motif) ligand 2	1.63112	5.54948	4.15896	0.000379085	0.016027	0.124184
ENSMUSG00000024059	Clip4	CAP-GLY domain containing linker protein family, member 4	-1.6371	7.42494	-4.1559	0.000381987	0.0161086	0.117008
ENSMUSG00000039103	Nexn	nexilin	1.57411	5.449	4.15467	0.000383161	0.0161171	0.11412
ENSMUSG00000015214	Mtmr1	myotubularin related protein 1	-0.925542	5.70533	-4.14967	0.000387953	0.0162773	0.102425
ENSMUSG00000054446	Cpa1	carboxypeptidase A1, pancreatic	0.719661	3.65524	4.14705	0.00039049	0.0163424	0.0962906
ENSMUSG00000044548	Dact1	dishevelled-binding antagonist of beta-catenin 1	1.5408	4.99052	4.14493	0.00039256	0.0163876	0.091317
ENSMUSG00000110404	Rnf223	ring finger 223	-1.2331	4.38317	-4.1432	0.000394259	0.0164172	0.0872544
ENSMUSG00000015143	Actn1	actinin, alpha 1	0.695429	8.95442	4.14107	0.000396354	0.0164631	0.0822664
ENSMUSG00000017607	Tns4	tensin 4	-1.76212	6.43456	-4.13882	0.000398578	0.0165031	0.0770011
ENSMUSG00000048521	Cxcr6	chemokine (C-X-C motif) receptor 6	-1.33208	3.23331	-4.13808	0.000399308	0.0165031	0.0752809
ENSMUSG00000006403	Adamts4	a disintegrin-like and metallopeptidase (reprolysin type) with thrombospondin type 1 motif, 4	1.449	6.47487	4.13616	0.000401225	0.0165411	0.0707743
ENSMUSG00000020486	Septin4	septin 4	1.59073	4.70081	4.13408	0.000403312	0.01657	0.0658945
ENSMUSG00000022404	Slc25a17	solute carrier family 25 (mitochondrial carrier, peroxisomal membrane protein), member 17	-0.490277	8.60868	-4.13283	0.000404565	0.01657	0.0629753
ENSMUSG00000030554	Synm	synemin, intermediate filament protein	0.995434	4.07559	4.13247	0.000404927	0.01657	0.062135
ENSMUSG00000040433	Zbtb38	zinc finger and BTB domain containing 38	0.493817	8.3841	4.12619	0.000411306	0.0167434	0.0474287
ENSMUSG00000020044	Timp3	tissue inhibitor of metalloproteinase 3	1.58234	6.91311	4.12553	0.000411985	0.0167434	0.0458764
ENSMUSG00000090588	Muc21	mucin 21	-2.6105	3.96088	-4.12532	0.000412195	0.0167434	0.0453973
ENSMUSG00000002733	Plekha3	pleckstrin homology domain-containing, family A (phosphoinositide binding specific) member 3	0.433501	9.45007	4.12393	0.000413628	0.0167605	0.0421336
ENSMUSG00000039911	Spsb1	splA/ryanodine receptor domain and SOCS box containing 1	1.04164	7.08355	4.1201	0.00041759	0.0168217	0.0331654
ENSMUSG00000030890	Ilk	integrin linked kinase	0.594625	8.82595	4.1199	0.000417793	0.0168217	0.0327091
ENSMUSG00000031342	Gpm6b	glycoprotein m6b	1.19738	7.82381	4.11953	0.000418181	0.0168217	0.0318344
ENSMUSG00000074874	Ctla2b	cytotoxic T lymphocyte-associated protein 2 beta	1.4844	5.4494	4.11606	0.000421809	0.0169265	0.0237092
ENSMUSG00000022803	Popdc2	popeye domain containing 2	1.52026	5.07878	4.11204	0.000426041	0.017055	0.0143194
ENSMUSG00000019338	Zfp687	zinc finger protein 687	-0.608043	5.92099	-4.10658	0.000431869	0.0172467	0.00154061
ENSMUSG00000004846	Plod3	procollagen-lysine, 2-oxoglutarate 5-dioxygenase 3	0.675376	7.93328	4.10431	0.000434317	0.0173027	-0.00377589
ENSMUSG00000033478	Fhip2a	FHF complex subunit HOOK interacting protein 2A	0.432944	8.53966	4.10228	0.000436519	0.0173487	-0.00853161
ENSMUSG00000073643	Wdfy1	WD repeat and FYVE domain containing 1	0.860175	5.26733	4.10041	0.000438555	0.0173635	-0.0129086
ENSMUSG00000051000	Fhip1a	FHF complex subunit HOOK interacting protein 1A	-1.05744	5.11659	-4.10001	0.000438985	0.0173635	-0.0138302
ENSMUSG00000030089	Slc41a3	solute carrier family 41, member 3	0.65891	5.33182	4.09831	0.000440847	0.0173715	-0.0178113
ENSMUSG00000028977	Casz1	castor zinc finger 1	-1.01365	6.11436	-4.0977	0.000441516	0.0173715	-0.019238
ENSMUSG00000037752	Xkr8	X-linked Kx blood group related 8	0.694838	4.51817	4.09696	0.000442333	0.0173715	-0.0209751
ENSMUSG00000095105	Edaradd	EDAR (ectodysplasin-A receptor)-associated death domain	-0.951474	4.35591	-4.09548	0.000443965	0.0173944	-0.0244386
ENSMUSG00000019978	Epb41l2	erythrocyte membrane protein band 4.1 like 2	0.839597	7.29369	4.09159	0.000448278	0.017522	-0.0335305
ENSMUSG00000026829	Gbgt1	globoside alpha-1,3-N-acetylgalactosaminyltransferase 1	0.992519	5.21392	4.09035	0.000449663	0.0175348	-0.0364323
ENSMUSG00000023249	Parp3	poly (ADP-ribose) polymerase family, member 3	0.681909	7.59644	4.0857	0.000454895	0.0176746	-0.04731
ENSMUSG00000001930	Vwf	Von Willebrand factor	1.42949	6.46352	4.08527	0.000455382	0.0176746	-0.0483154
ENSMUSG00000039157	Fam102a	family with sequence similarity 102, member A	-1.08841	8.4811	-4.08136	0.000459836	0.0178057	-0.057468
ENSMUSG00000028197	Col24a1	collagen, type XXIV, alpha 1	0.976165	3.13218	4.07917	0.000462345	0.0178612	-0.0625853
ENSMUSG00000032271	Nnmt	nicotinamide N-methyltransferase	1.1614	5.71455	4.07658	0.000465325	0.0178983	-0.0686259
ENSMUSG00000024049	Myom1	myomesin 1	1.22671	5.26629	4.07646	0.000465465	0.0178983	-0.0689083
ENSMUSG00000032366	Tpm1	tropomyosin 1, alpha	0.782029	10.6498	4.07337	0.000469061	0.0179948	-0.0761447
ENSMUSG00000052133	Sema5b	sema domain, seven thrombospondin repeats (type 1 and type 1-like), transmembrane domain (TM) and short cytoplasmic domain, (semaphorin) 5B	0.871401	4.93362	4.07214	0.000470498	0.0180082	-0.0790207
ENSMUSG00000022579	Gpihbp1	GPI-anchored HDL-binding protein 1	1.71675	5.1327	4.07105	0.000471773	0.0180154	-0.0815636
ENSMUSG00000028538	St3gal3	ST3 beta-galactoside alpha-2,3-sialyltransferase 3	0.873646	6.86441	4.06924	0.000473897	0.0180549	-0.0857869
ENSMUSG00000031523	Dlc1	deleted in liver cancer 1	1.08379	6.35327	4.06489	0.000479048	0.0182093	-0.0959504
ENSMUSG00000026319	Relch	RAB11 binding and LisH domain, coiled-coil and HEAT repeat containing	-0.819605	7.27728	-4.06071	0.000484055	0.0183019	-0.105727
ENSMUSG00000022221	Ripk3	receptor-interacting serine-threonine kinase 3	0.6787	6.85626	4.06068	0.000484093	0.0183019	-0.105799
ENSMUSG00000091387	Gcnt4	glucosaminyl (N-acetyl) transferase 4, core 2 (beta-1,6-N-acetylglucosaminyltransferase)	2.03134	3.90719	4.0601	0.000484797	0.0183019	-0.107166
ENSMUSG00000046324	Ermp1	endoplasmic reticulum metallopeptidase 1	-0.64041	8.20951	-4.05718	0.00048832	0.018393	-0.113972
ENSMUSG00000042115	Klhdc8a	kelch domain containing 8A	-1.35834	3.4938	-4.05507	0.000490894	0.01841	-0.118914
ENSMUSG00000074457	S100a16	S100 calcium binding protein A16	-1.18565	8.09496	-4.05499	0.000490992	0.01841	-0.119101
ENSMUSG00000046761	Fam83h	family with sequence similarity 83, member H	-1.06197	7.69859	-4.05386	0.000492365	0.0184198	-0.121727
ENSMUSG00000040187	Arntl2	aryl hydrocarbon receptor nuclear translocator-like 2	0.937976	4.39868	4.0342	0.000517023	0.0192908	-0.167656
ENSMUSG00000009585	Apobec3	apolipoprotein B mRNA editing enzyme, catalytic polypeptide 3	-0.517433	8.45774	-4.0333	0.000518177	0.0192908	-0.169751
ENSMUSG00000050854	Tmem125	transmembrane protein 125	-0.897123	5.98932	-4.03256	0.000519139	0.0192908	-0.171495
ENSMUSG00000026042	Col5a2	collagen, type V, alpha 2	1.54607	7.0653	4.03161	0.000520359	0.0192929	-0.1737
ENSMUSG00000022206	Npr3	natriuretic peptide receptor 3	1.83446	5.68295	4.02868	0.000524159	0.0193904	-0.180538
ENSMUSG00000028339	Col15a1	collagen, type XV, alpha 1	1.95433	6.95855	4.02608	0.000527562	0.0194728	-0.186619
ENSMUSG00000006411	Nectin4	nectin cell adhesion molecule 4	-1.37301	6.63293	-4.02403	0.000530249	0.0195205	-0.191394
ENSMUSG00000030222	Rerg	RAS-like, estrogen-regulated, growth-inhibitor	1.28924	6.54999	4.0233	0.000531211	0.0195205	-0.193097
ENSMUSG00000020717	Pecam1	platelet/endothelial cell adhesion molecule 1	1.35522	7.6777	4.02149	0.000533613	0.0195538	-0.197335
ENSMUSG00000042254	Cilp	cartilage intermediate layer protein, nucleotide pyrophosphohydrolase	2.15003	4.79138	4.02084	0.000534475	0.0195538	-0.198852
ENSMUSG00000007029	Vars	valyl-tRNA synthetase	-0.580402	8.33204	-4.01276	0.000545305	0.0198616	-0.2177
ENSMUSG00000030031	Kbtbd8	kelch repeat and BTB (POZ) domain containing 8	-1.18568	3.90977	-4.01247	0.000545706	0.0198616	-0.218392
ENSMUSG00000027488	Snta1	syntrophin, acidic 1	0.853889	5.33427	4.01189	0.000546485	0.0198616	-0.219731
ENSMUSG00000068735	Trp53i11	transformation related protein 53 inducible protein 11	0.848408	8.55049	4.00923	0.000550106	0.0199495	-0.225937
ENSMUSG00000027376	Prom2	prominin 2	-1.98362	2.88366	-4.00696	0.000553216	0.0200185	-0.231233
ENSMUSG00000020681	Ace	angiotensin I converting enzyme (peptidyl-dipeptidase A) 1	1.4468	5.09783	4.00222	0.000559775	0.0202116	-0.242305
ENSMUSG00000026580	Selp	selectin, platelet	1.66009	5.74163	4.00113	0.000561286	0.0202222	-0.244838
ENSMUSG00000030732	Chrdl2	chordin-like 2	1.42427	4.3781	3.99767	0.000566131	0.0203525	-0.252911
ENSMUSG00000046387	Pcdhb17	protocadherin beta 17	0.827076	5.73072	3.99142	0.000574983	0.0206259	-0.267484
ENSMUSG00000028518	Prkaa2	protein kinase, AMP-activated, alpha 2 catalytic subunit	-0.852996	6.64106	-3.98886	0.000578651	0.0207127	-0.273459
ENSMUSG00000038264	Sema7a	sema domain, immunoglobulin domain (Ig), and GPI membrane anchor, (semaphorin) 7A	1.31983	5.67228	3.98516	0.000583986	0.0207353	-0.282079
ENSMUSG00000031596	Slc7a2	solute carrier family 7 (cationic amino acid transporter, y+ system), member 2	1.76102	6.06795	3.98512	0.000584048	0.0207353	-0.282177
ENSMUSG00000042812	Foxf1	forkhead box F1	0.921032	4.21656	3.98479	0.000584517	0.0207353	-0.282931
ENSMUSG00000050174	Nudt6	nudix (nucleoside diphosphate linked moiety X)-type motif 6	1.0425	5.81914	3.98427	0.000585273	0.0207353	-0.284146
ENSMUSG00000087651	1500009L16Rik	RIKEN cDNA 1500009L16 gene	0.975427	4.02824	3.98354	0.000586341	0.0207353	-0.285858
ENSMUSG00000036225	Kctd1	potassium channel tetramerisation domain containing 1	-1.18114	6.95333	-3.98323	0.000586789	0.0207353	-0.286575
ENSMUSG00000054196	Cthrc1	collagen triple helix repeat containing 1	1.55237	4.77704	3.97894	0.000593065	0.0209043	-0.296566
ENSMUSG00000026478	Lamc1	laminin, gamma 1	0.699863	8.97133	3.97824	0.000594096	0.0209043	-0.298197
ENSMUSG00000064280	Ccdc146	coiled-coil domain containing 146	0.78684	4.46694	3.97615	0.000597184	0.0209685	-0.303067
ENSMUSG00000004791	Pgf	placental growth factor	2.35177	4.28291	3.97141	0.000604259	0.0211721	-0.314127
ENSMUSG00000036052	Dnajb5	DnaJ heat shock protein family (Hsp40) member B5	1.02994	5.62628	3.97035	0.000605852	0.0211831	-0.316599
ENSMUSG00000074736	Syndig1	synapse differentiation inducing 1	1.14418	5.40044	3.9688	0.000608182	0.0212198	-0.320204
ENSMUSG00000037106	Fer1l6	fer-1-like 6 (C. elegans)	-1.66379	3.17813	-3.96595	0.000612496	0.021288	-0.32684
ENSMUSG00000057454	Lypd3	Ly6/Plaur domain containing 3	-2.23044	5.20986	-3.96581	0.000612706	0.021288	-0.327163
ENSMUSG00000027765	P2ry1	purinergic receptor P2Y, G-protein coupled 1	-1.2912	4.65052	-3.96298	0.000617028	0.0213827	-0.333763
ENSMUSG00000039050	Osbpl2	oxysterol binding protein-like 2	-0.790364	7.461	-3.96234	0.000618011	0.0213827	-0.335258
ENSMUSG00000032735	Ablim3	actin binding LIM protein family, member 3	-1.65855	4.86798	-3.95877	0.000623505	0.0215278	-0.343567
ENSMUSG00000091017	Fam71a	family with sequence similarity 71, member A	0.464998	3.65454	3.9579	0.000624859	0.0215297	-0.345604
ENSMUSG00000037784	Dzip1l	DAZ interacting protein 1-like	1.05965	5.0477	3.95594	0.000627905	0.0215509	-0.350169
ENSMUSG00000030284	Creld1	cysteine-rich with EGF-like domains 1	0.547695	6.56825	3.95515	0.000629122	0.0215509	-0.351987
ENSMUSG00000035954	Dock4	dedicator of cytokinesis 4	0.896546	6.06887	3.95371	0.000631386	0.0215509	-0.355359
ENSMUSG00000043673	Kcns3	potassium voltage-gated channel, delayed-rectifier, subfamily S, member 3	1.01434	5.24992	3.95304	0.000632425	0.0215509	-0.356903
ENSMUSG00000037060	Cavin3	caveolae associated 3	1.11206	8.36	3.95256	0.000633179	0.0215509	-0.358023
ENSMUSG00000041417	Pik3r1	phosphoinositide-3-kinase regulatory subunit 1	-0.713335	9.41723	-3.95223	0.000633695	0.0215509	-0.358787
ENSMUSG00000046186	Cd109	CD109 antigen	1.64225	4.82613	3.95167	0.000634577	0.0215509	-0.360092
ENSMUSG00000056481	Cd248	CD248 antigen, endosialin	1.65718	7.19549	3.95012	0.00063703	0.02159	-0.363714
ENSMUSG00000017929	B4galt5	UDP-Gal:betaGlcNAc beta 1,4-galactosyltransferase, polypeptide 5	0.977254	7.96493	3.94816	0.000640132	0.0216184	-0.368275
ENSMUSG00000061080	Lsamp	limbic system-associated membrane protein	-0.995497	4.07229	-3.94784	0.000640638	0.0216184	-0.369017
ENSMUSG00000004085	Map3k20	mitogen-activated protein kinase kinase kinase 20	0.635535	7.53321	3.94612	0.000643372	0.0216184	-0.373015
ENSMUSG00000040728	Esrp1	epithelial splicing regulatory protein 1	-0.89506	8.39366	-3.94562	0.000644181	0.0216184	-0.374194
ENSMUSG00000034845	Plvap	plasmalemma vesicle associated protein	1.23194	7.20767	3.94548	0.000644392	0.0216184	-0.374501
ENSMUSG00000024771	Lipk	lipase, family member K	-1.67429	5.65574	-3.94386	0.000647	0.0216621	-0.378293
ENSMUSG00000029070	Mxra8	matrix-remodelling associated 8	1.33929	7.05089	3.94101	0.000651584	0.0217693	-0.38492
ENSMUSG00000020186	Csrp2	cysteine and glycine-rich protein 2	1.43252	7.3098	3.94024	0.000652829	0.0217693	-0.386712
ENSMUSG00000029428	Stx2	syntaxin 2	1.1219	6.99891	3.93819	0.000656147	0.0218141	-0.39147
ENSMUSG00000013646	Sh3bp5l	SH3 binding domain protein 5 like	-0.541622	4.46909	-3.93721	0.000657749	0.0218141	-0.39376
ENSMUSG00000027375	Mal	myelin and lymphocyte protein, T cell differentiation protein	-1.22329	9.62064	-3.93698	0.000658123	0.0218141	-0.394293
ENSMUSG00000048347	Pcdhb18	protocadherin beta 18	0.624821	3.25304	3.93599	0.000659734	0.0218239	-0.396588
ENSMUSG00000030306	Tmtc1	transmembrane and tetratricopeptide repeat containing 1	1.51349	6.25851	3.93392	0.000663143	0.021893	-0.401426
ENSMUSG00000028780	Sema3c	sema domain, immunoglobulin domain (Ig), short basic domain, secreted, (semaphorin) 3C	-0.87037	8.42679	-3.93277	0.000665024	0.0219114	-0.404084
ENSMUSG00000032011	Thy1	thymus cell antigen 1, theta	1.83315	7.68539	3.93019	0.000669301	0.0220086	-0.410101
ENSMUSG00000038521	C1s1	complement component 1, s subcomponent 1	1.41856	8.45742	3.92853	0.000672061	0.0220556	-0.413962
ENSMUSG00000028132	Tlcd4	TLC domain containing 4	-1.6121	6.33121	-3.9277	0.000673441	0.0220572	-0.415888
ENSMUSG00000049128	Ivl	involucrin	-1.85143	4.1024	-3.92477	0.000678352	0.0221742	-0.422707
ENSMUSG00000073650	Catip	ciliogenesis associated TTC17 interacting protein	0.897739	3.52014	3.92362	0.000680293	0.0221939	-0.425388
ENSMUSG00000031129	Slc9a9	solute carrier family 9 (sodium/hydrogen exchanger), member 9	-0.831834	6.17892	-3.91527	0.000694502	0.0226129	-0.444786
ENSMUSG00000027966	Col11a1	collagen, type XI, alpha 1	1.77103	5.38455	3.91405	0.000696616	0.0226373	-0.447638
ENSMUSG00000036606	Plxnb2	plexin B2	-0.52374	9.41411	-3.91056	0.00070266	0.022789	-0.455744
ENSMUSG00000050587	Lrrc4c	leucine rich repeat containing 4C	1.2467	2.69091	3.90884	0.00070566	0.0228416	-0.459741
ENSMUSG00000034675	Dbn1	drebrin 1	1.43528	7.19159	3.90254	0.000716755	0.0231467	-0.474378
ENSMUSG00000041671	Pyroxd1	pyridine nucleotide-disulphide oxidoreductase domain 1	-0.779047	6.90565	-3.90191	0.000717878	0.0231467	-0.475847
ENSMUSG00000015441	Gzmf	granzyme F	1.0655	3.30485	3.89949	0.000722191	0.0232405	-0.481467
ENSMUSG00000037326	Capn15	calpain 15	-0.610087	5.55411	-3.89749	0.000725778	0.0233107	-0.486114
ENSMUSG00000041577	Prelp	proline arginine-rich end leucine-rich repeat	1.28262	6.24393	3.89548	0.000729406	0.0233819	-0.490792
ENSMUSG00000054702	Ap1s3	adaptor-related protein complex AP-1, sigma 3	-1.06452	6.30015	-3.88693	0.000745007	0.0238157	-0.510643
ENSMUSG00000028591	Pramel13	PRAME like 13	1.03381	3.09887	3.88649	0.000745813	0.0238157	-0.511658
ENSMUSG00000029860	Zyx	zyxin	0.714654	8.0602	3.88497	0.00074863	0.0238597	-0.515194
ENSMUSG00000018796	Acsl1	acyl-CoA synthetase long-chain family member 1	-2.07725	6.20506	-3.87915	0.000759489	0.0240997	-0.528701
ENSMUSG00000036009	Mettl25	methyltransferase like 25	-0.696552	4.72204	-3.87862	0.000760492	0.0240997	-0.529938
ENSMUSG00000074194	Zfp791	zinc finger protein 791	-0.771874	3.05854	-3.87861	0.000760522	0.0240997	-0.529974
ENSMUSG00000046470	Sox18	SRY (sex determining region Y)-box 18	1.07451	6.2905	3.87565	0.000766101	0.0242301	-0.53683
ENSMUSG00000028572	Hook1	hook microtubule tethering protein 1	-0.741272	7.77215	-3.85924	0.000797858	0.02515	-0.574916
ENSMUSG00000000708	Kat2b	K(lysine) acetyltransferase 2B	-0.840232	4.60821	-3.85894	0.00079845	0.02515	-0.575611
ENSMUSG00000031351	Zfp185	zinc finger protein 185	-1.57951	4.88536	-3.85829	0.000799736	0.02515	-0.57712
ENSMUSG00000000317	Bcl6b	B cell CLL/lymphoma 6, member B	1.05827	5.08039	3.85621	0.00080386	0.0252318	-0.581942
ENSMUSG00000029120	Ppp2r2c	protein phosphatase 2, regulatory subunit B, gamma	-1.85816	6.02631	-3.85405	0.000808169	0.0253109	-0.586954
ENSMUSG00000040016	Ptger3	prostaglandin E receptor 3 (subtype EP3)	1.56112	5.60838	3.85342	0.000809435	0.0253109	-0.588422
ENSMUSG00000038855	Itpkb	inositol 1,4,5-trisphosphate 3-kinase B	0.623315	7.16516	3.85153	0.000813212	0.0253811	-0.592786
ENSMUSG00000029185	Fam114a1	family with sequence similarity 114, member A1	0.669364	7.46504	3.84901	0.000818307	0.0254921	-0.598641
ENSMUSG00000031246	Sh3bgrl	SH3-binding domain glutamic acid-rich protein like	0.616466	8.45855	3.84525	0.000825956	0.0256821	-0.607363
ENSMUSG00000038383	Pigu	phosphatidylinositol glycan anchor biosynthesis, class U	-0.585338	7.46586	-3.84334	0.000829865	0.0257554	-0.611789
ENSMUSG00000027858	Tspan2	tetraspanin 2	0.929191	6.81829	3.84225	0.000832093	0.0257762	-0.614302
ENSMUSG00000035799	Twist1	twist basic helix-loop-helix transcription factor 1	1.08815	4.50416	3.84049	0.000835717	0.0258402	-0.618375
ENSMUSG00000035936	Aldh5a1	aldhehyde dehydrogenase family 5, subfamily A1	-0.891489	6.07495	-3.83935	0.000838091	0.0258653	-0.621033
ENSMUSG00000041390	Mdfic	MyoD family inhibitor domain containing	0.58064	6.67762	3.83688	0.000843226	0.0259754	-0.626759
ENSMUSG00000039257	Vstm2b	V-set and transmembrane domain containing 2B	1.06889	5.0354	3.83448	0.00084823	0.0260811	-0.632304
ENSMUSG00000038764	Ptpn3	protein tyrosine phosphatase, non-receptor type 3	-0.709912	7.01245	-3.83315	0.000851038	0.0261159	-0.635403
ENSMUSG00000035861	Tmprss11b	transmembrane protease, serine 11B	-4.97291	6.0951	-3.83245	0.000852512	0.0261159	-0.637024
ENSMUSG00000060568	Fam78b	family with sequence similarity 78, member B	1.17496	5.38324	3.83038	0.000856866	0.0262008	-0.641798
ENSMUSG00000000392	Fap	fibroblast activation protein	1.68605	2.7484	3.82838	0.000861133	0.0262828	-0.646453
ENSMUSG00000028031	Dkk2	dickkopf WNT signaling pathway inhibitor 2	1.30296	5.22167	3.82278	0.000873132	0.0265685	-0.65942
ENSMUSG00000030557	Mef2a	myocyte enhancer factor 2A	0.417863	9.04588	3.82251	0.000873699	0.0265685	-0.660029
ENSMUSG00000024972	Lgals12	lectin, galactose binding, soluble 12	-1.31858	6.0165	-3.82016	0.000878801	0.0266747	-0.665485
ENSMUSG00000037643	Prkci	protein kinase C, iota	-0.617901	7.68495	-3.8191	0.000881094	0.0266954	-0.667926
ENSMUSG00000030763	Lcmt1	leucine carboxyl methyltransferase 1	-0.483254	6.71244	-3.81752	0.000884538	0.0267508	-0.671582
ENSMUSG00000024511	Rab27b	RAB27B, member RAS oncogene family	-1.22762	7.42509	-3.816	0.000887878	0.0267985	-0.675114
ENSMUSG00000025212	Sfxn3	sideroflexin 3	0.672629	6.99289	3.81407	0.000892123	0.0267985	-0.679582
ENSMUSG00000030123	Plxnd1	plexin D1	1.19079	7.24725	3.81396	0.000892357	0.0267985	-0.679828
ENSMUSG00000030650	Tmc5	transmembrane channel-like gene family 5	-2.05522	5.0932	-3.81386	0.000892582	0.0267985	-0.680064
ENSMUSG00000030761	Myo7a	myosin VIIA	0.972235	8.30013	3.81088	0.000899165	0.0269473	-0.686949
ENSMUSG00000005148	Klf5	Kruppel-like factor 5	-0.903986	8.55895	-3.80805	0.000905492	0.0270811	-0.693518
ENSMUSG00000074829	2010315B03Rik	RIKEN cDNA 2010315B03 gene	-0.561746	6.18148	-3.80742	0.000906896	0.0270811	-0.694969
ENSMUSG00000048490	Nrip1	nuclear receptor interacting protein 1	-0.707314	7.79335	-3.80536	0.00091151	0.0271699	-0.699723
ENSMUSG00000011171	Vipr2	vasoactive intestinal peptide receptor 2	0.688465	4.23565	3.79946	0.000924895	0.0275194	-0.713379
ENSMUSG00000028273	Pdlim5	PDZ and LIM domain 5	0.637439	9.63271	3.79796	0.000928333	0.0275293	-0.716854
ENSMUSG00000019539	Rcn3	reticulocalbin 3, EF-hand calcium binding domain	1.42747	7.69695	3.79786	0.000928551	0.0275293	-0.717074
ENSMUSG00000029392	Rilpl1	Rab interacting lysosomal protein-like 1	0.997887	6.47789	3.7946	0.000936066	0.0277025	-0.724624
ENSMUSG00000002732	Fkbp7	FK506 binding protein 7	1.30993	7.20349	3.79335	0.000938947	0.0277383	-0.727502
ENSMUSG00000020319	Wdpcp	WD repeat containing planar cell polarity effector	-0.630327	5.8546	-3.78903	0.000949025	0.0279861	-0.737501
ENSMUSG00000020671	Rab10	RAB10, member RAS oncogene family	-0.412112	9.08524	-3.77925	0.000972207	0.0286188	-0.760102
ENSMUSG00000019789	Hey2	hairy/enhancer-of-split related with YRPW motif 2	1.19612	3.63403	3.7777	0.000975935	0.0286776	-0.763686
ENSMUSG00000053329	Gatd3a	glutamine amidotransferase like class 1 domain containing 3A	-0.468465	7.85082	-3.77541	0.000981464	0.0287275	-0.768976
ENSMUSG00000021236	Entpd5	ectonucleoside triphosphate diphosphohydrolase 5	-0.583596	7.30521	-3.77391	0.000985094	0.0287275	-0.772432
ENSMUSG00000028909	Ptpru	protein tyrosine phosphatase, receptor type, U	-1.19092	6.89897	-3.77382	0.000985306	0.0287275	-0.772633
ENSMUSG00000048572	Tmem252	transmembrane protein 252	1.51848	5.72581	3.77356	0.000985937	0.0287275	-0.773233
ENSMUSG00000031480	Thsd1	thrombospondin, type I, domain 1	1.33498	3.91163	3.77337	0.000986405	0.0287275	-0.773677
ENSMUSG00000037225	Fgf2	fibroblast growth factor 2	1.32054	5.1403	3.7727	0.000988034	0.0287275	-0.775222
ENSMUSG00000004105	Angptl2	angiopoietin-like 2	1.69776	7.45655	3.76835	0.000998707	0.028987	-0.785281
ENSMUSG00000041445	Mmrn2	multimerin 2	1.10297	6.03441	3.76266	0.00101281	0.0292446	-0.798406
ENSMUSG00000037747	Phyhipl	phytanoyl-CoA hydroxylase interacting protein-like	1.01832	2.78609	3.7624	0.00101348	0.0292446	-0.799026
ENSMUSG00000022957	Itsn1	intersectin 1 (SH3 domain protein 1A)	0.734278	7.42801	3.76165	0.00101533	0.0292446	-0.80074
ENSMUSG00000032744	Heyl	hairy/enhancer-of-split related with YRPW motif-like	1.59337	5.00464	3.7615	0.00101571	0.0292446	-0.801088
ENSMUSG00000035790	Cep19	centrosomal protein 19	-0.657683	6.57277	-3.76083	0.0010174	0.0292446	-0.802644
ENSMUSG00000032454	Rbp2	retinol binding protein 2, cellular	-2.18971	4.81284	-3.76052	0.00101817	0.0292446	-0.803351
ENSMUSG00000051397	Tacstd2	tumor-associated calcium signal transducer 2	-1.00861	10.0275	-3.75898	0.00102204	0.029305	-0.806903
ENSMUSG00000032257	Ankk1	ankyrin repeat and kinase domain containing 1	-1.95448	2.70709	-3.7552	0.00103162	0.0295286	-0.815637
ENSMUSG00000029055	Plch2	phospholipase C, eta 2	-1.07022	4.9832	-3.75351	0.00103593	0.0295556	-0.819541
ENSMUSG00000026490	Cdc42bpa	CDC42 binding protein kinase alpha	0.717132	6.76745	3.75343	0.00103613	0.0295556	-0.819717
ENSMUSG00000029173	Sepsecs	Sep (O-phosphoserine) tRNA:Sec (selenocysteine) tRNA synthase	-0.670288	6.00267	-3.75	0.00104492	0.029755	-0.827621
ENSMUSG00000037411	Serpine1	serine (or cysteine) peptidase inhibitor, clade E, member 1	2.36723	6.51032	3.7477	0.00105087	0.0298733	-0.832942
ENSMUSG00000001420	Tmem79	transmembrane protein 79	-0.98622	7.2296	-3.74453	0.0010591	0.0300178	-0.84024
ENSMUSG00000034520	Gjc1	gap junction protein, gamma 1	1.26342	5.47866	3.74429	0.00105973	0.0300178	-0.840799
ENSMUSG00000023349	Clec4n	C-type lectin domain family 4, member n	1.35737	5.00006	3.74366	0.00106139	0.0300178	-0.84226
ENSMUSG00000033306	Lpp	LIM domain containing preferred translocation partner in lipoma	0.645097	9.57225	3.74196	0.00106583	0.0300921	-0.84617
ENSMUSG00000029651	Mtus2	microtubule associated tumor suppressor candidate 2	1.15522	5.16296	3.7412	0.00106784	0.0300954	-0.847926
ENSMUSG00000061665	Cd2ap	CD2-associated protein	-0.708609	8.31809	-3.74051	0.00106966	0.0300954	-0.849524
ENSMUSG00000030782	Tgfb1i1	transforming growth factor beta 1 induced transcript 1	0.932708	7.56359	3.73959	0.00107208	0.0300954	-0.851641
ENSMUSG00000022449	Adamts20	a disintegrin-like and metallopeptidase (reprolysin type) with thrombospondin type 1 motif, 20	1.12759	2.97902	3.73916	0.00107322	0.0300954	-0.852629
ENSMUSG00000030616	Sytl2	synaptotagmin-like 2	0.976888	4.43293	3.73768	0.00107714	0.0301316	-0.856041
ENSMUSG00000014776	Nol3	nucleolar protein 3 (apoptosis repressor with CARD domain)	0.96306	4.76772	3.7373	0.00107814	0.0301316	-0.856913
ENSMUSG00000018217	Pmp22	peripheral myelin protein 22	1.0471	8.50789	3.73514	0.00108391	0.0302419	-0.861908
ENSMUSG00000028978	Nos3	nitric oxide synthase 3, endothelial cell	1.27707	4.78103	3.73243	0.00109116	0.0303929	-0.868144
ENSMUSG00000003949	Hlf	hepatic leukemia factor	-0.729895	3.10481	-3.72601	0.00110854	0.0308252	-0.882927
ENSMUSG00000038007	Acer2	alkaline ceramidase 2	0.94375	4.84871	3.72473	0.00111205	0.0308497	-0.885891
ENSMUSG00000015745	Plekho1	pleckstrin homology domain containing, family O member 1	1.14873	7.67936	3.72433	0.00111314	0.0308497	-0.886805
ENSMUSG00000027894	Slc6a17	solute carrier family 6 (neurotransmitter transporter), member 17	0.971447	5.44594	3.72267	0.00111771	0.0309245	-0.890634
ENSMUSG00000059588	Calcrl	calcitonin receptor-like	1.47641	6.18819	3.72117	0.00112185	0.0309873	-0.894092
ENSMUSG00000020427	Igfbp3	insulin-like growth factor binding protein 3	2.09694	7.99328	3.71928	0.00112708	0.031057	-0.898443
ENSMUSG00000039706	Ldb2	LIM domain binding 2	1.2138	6.84632	3.71872	0.00112862	0.031057	-0.899721
ENSMUSG00000026676	Ccdc3	coiled-coil domain containing 3	-1.42354	5.66563	-3.71823	0.00112999	0.031057	-0.900861
ENSMUSG00000027358	Bmp2	bone morphogenetic protein 2	1.36914	3.04508	3.71745	0.00113217	0.0310654	-0.902663
ENSMUSG00000028035	Dnajb4	DnaJ heat shock protein family (Hsp40) member B4	0.958174	7.18114	3.71559	0.00113735	0.0311558	-0.906928
ENSMUSG00000032612	Usp4	ubiquitin specific peptidase 4 (proto-oncogene)	-0.386381	8.14024	-3.70858	0.00115714	0.0316457	-0.923066
ENSMUSG00000051225	Fam83a	family with sequence similarity 83, member A	-2.02173	4.46102	-3.70698	0.00116173	0.0317188	-0.926766
ENSMUSG00000063160	Numbl	numb-like	0.925871	6.05411	3.70169	0.00117693	0.0320367	-0.93892
ENSMUSG00000017466	Timp2	tissue inhibitor of metalloproteinase 2	1.17178	8.62575	3.70159	0.00117724	0.0320367	-0.939167
ENSMUSG00000060459	Kng2	kininogen 2	1.02913	3.41734	3.69433	0.00119844	0.0325603	-0.955859
ENSMUSG00000024664	Fads3	fatty acid desaturase 3	1.33416	5.39354	3.69275	0.0012031	0.0326333	-0.959485
ENSMUSG00000050064	Zfp697	zinc finger protein 697	0.514934	4.45266	3.69076	0.001209	0.0326462	-0.964058
ENSMUSG00000056121	Fez2	fasciculation and elongation protein zeta 2 (zygin II)	0.702904	6.61019	3.69012	0.0012109	0.0326462	-0.965531
ENSMUSG00000047228	A2ml1	alpha-2-macroglobulin like 1	-2.89963	4.79444	-3.68994	0.00121145	0.0326462	-0.96595
ENSMUSG00000021403	Serpinb9b	serine (or cysteine) peptidase inhibitor, clade B, member 9b	1.27871	4.48961	3.6893	0.00121335	0.0326462	-0.96742
ENSMUSG00000033161	Atp1a1	ATPase, Na+/K+ transporting, alpha 1 polypeptide	-0.433361	11.3354	-3.68924	0.00121354	0.0326462	-0.967565
ENSMUSG00000051177	Plcb1	phospholipase C, beta 1	1.37148	5.27521	3.68854	0.00121563	0.0326462	-0.969174
ENSMUSG00000057092	Fxyd3	FXYD domain-containing ion transport regulator 3	-1.41911	8.74788	-3.68796	0.00121736	0.0326462	-0.970504
ENSMUSG00000038188	Scarf1	scavenger receptor class F, member 1	0.849621	5.57536	3.6861	0.00122295	0.0326929	-0.974783
ENSMUSG00000033788	Dysf	dysferlin	0.92905	6.55024	3.68607	0.00122305	0.0326929	-0.974861
ENSMUSG00000030562	Nox4	NADPH oxidase 4	1.29832	3.87622	3.68461	0.00122745	0.0327576	-0.978217
ENSMUSG00000026131	Dst	dystonin	1.44827	5.07224	3.68137	0.00123725	0.0328115	-0.985653
ENSMUSG00000020601	Trib2	tribbles pseudokinase 2	0.579009	7.05967	3.68109	0.0012381	0.0328115	-0.986296
ENSMUSG00000073664	Nbeal1	neurobeachin like 1	0.927039	6.20542	3.6809	0.00123868	0.0328115	-0.986731
ENSMUSG00000038023	Atp6v0a2	ATPase, H+ transporting, lysosomal V0 subunit A2	-0.427897	7.92422	-3.68082	0.00123892	0.0328115	-0.986912
ENSMUSG00000025092	Hspa12a	heat shock protein 12A	1.09036	3.92984	3.68067	0.00123937	0.0328115	-0.987251
ENSMUSG00000019851	Perp	PERP, TP53 apoptosis effector	-1.50422	9.73717	-3.67953	0.00124286	0.0328516	-0.989883
ENSMUSG00000025355	Mmp19	matrix metallopeptidase 19	1.4105	6.72776	3.67594	0.00125388	0.03309	-0.998133
ENSMUSG00000054469	Lclat1	lysocardiolipin acyltransferase 1	0.388877	8.39878	3.6751	0.00125646	0.0331054	-1.00005
ENSMUSG00000000730	Dnmt3l	DNA (cytosine-5-)-methyltransferase 3-like	0.742809	4.00869	3.6743	0.00125895	0.0331183	-1.0019
ENSMUSG00000034584	Exph5	exophilin 5	-0.927432	3.79285	-3.67339	0.00126176	0.0331396	-1.00399
ENSMUSG00000038387	Rras	related RAS viral (r-ras) oncogene	0.764751	8.88076	3.67179	0.00126674	0.0331988	-1.00767
ENSMUSG00000030249	Abcc9	ATP-binding cassette, sub-family C (CFTR/MRP), member 9	1.5288	5.5057	3.67138	0.00126802	0.0331988	-1.00861
ENSMUSG00000028989	Angptl7	angiopoietin-like 7	1.44287	4.3626	3.67072	0.00127006	0.0331998	-1.01012
ENSMUSG00000067586	S1pr3	sphingosine-1-phosphate receptor 3	1.61087	5.46215	3.66844	0.00127721	0.0332424	-1.01536
ENSMUSG00000022665	Ccdc80	coiled-coil domain containing 80	1.55973	6.18662	3.66839	0.00127734	0.0332424	-1.01546
ENSMUSG00000023191	P3h3	prolyl 3-hydroxylase 3	1.30094	5.16709	3.66816	0.00127809	0.0332424	-1.01601
ENSMUSG00000040026	Saa3	serum amyloid A 3	2.70168	7.25603	3.66764	0.00127971	0.0332424	-1.01719
ENSMUSG00000023868	Pde10a	phosphodiesterase 10A	1.16863	4.8899	3.6656	0.00128613	0.0333568	-1.02187
ENSMUSG00000049723	Mmp12	matrix metallopeptidase 12	1.93953	5.45875	3.66446	0.00128976	0.0333986	-1.0245
ENSMUSG00000032024	Clmp	CXADR-like membrane protein	1.16089	6.56021	3.66235	0.00129646	0.0335198	-1.02934
ENSMUSG00000030800	Prss8	protease, serine 8 (prostasin)	-1.1462	7.62213	-3.66153	0.00129907	0.0335349	-1.03122
ENSMUSG00000022472	Desi1	desumoylating isopeptidase 1	-0.517529	8.23896	-3.66017	0.00130342	0.0335949	-1.03434
ENSMUSG00000061048	Cdh3	cadherin 3	-0.89843	6.31695	-3.65555	0.00131827	0.033925	-1.04493
ENSMUSG00000056078	Lipm	lipase, family member M	-2.18751	2.98991	-3.65177	0.00133058	0.0341888	-1.05362
ENSMUSG00000073988	Ttpa	tocopherol (alpha) transfer protein	-1.19039	4.7734	-3.64393	0.00135642	0.0347604	-1.07158
ENSMUSG00000048482	Bdnf	brain derived neurotrophic factor	1.38525	3.00697	3.64366	0.00135734	0.0347604	-1.07221
ENSMUSG00000025372	Baiap2	brain-specific angiogenesis inhibitor 1-associated protein 2	-0.852985	6.88848	-3.64312	0.00135912	0.0347604	-1.07344
ENSMUSG00000066108	Muc5b	mucin 5, subtype B, tracheobronchial	-3.30113	5.0708	-3.63899	0.00137298	0.0349849	-1.08292
ENSMUSG00000079018	Ly6c1	lymphocyte antigen 6 complex, locus C1	0.998846	9.17025	3.63883	0.00137351	0.0349849	-1.08327
ENSMUSG00000042042	Csgalnact2	chondroitin sulfate N-acetylgalactosaminyltransferase 2	0.611159	6.49986	3.63862	0.00137423	0.0349849	-1.08377
ENSMUSG00000033295	Ptprf	protein tyrosine phosphatase, receptor type, F	-0.563096	8.90303	-3.63793	0.00137656	0.0349903	-1.08535
ENSMUSG00000027901	Dennd2d	DENN/MADD domain containing 2D	-0.995549	7.15916	-3.63462	0.00138777	0.0352214	-1.09293
ENSMUSG00000044447	Dock5	dedicator of cytokinesis 5	0.780622	7.35637	3.63379	0.00139059	0.0352389	-1.09482
ENSMUSG00000032796	Lama1	laminin, alpha 1	0.796989	4.93769	3.63255	0.00139482	0.0352923	-1.09766
ENSMUSG00000073987	Ggh	gamma-glutamyl hydrolase	-0.70352	7.41517	-3.62705	0.00141378	0.0357103	-1.11027
ENSMUSG00000033676	Gabrb3	gamma-aminobutyric acid (GABA) A receptor, subunit beta 3	1.6067	5.40682	3.62651	0.00141566	0.0357103	-1.1115
ENSMUSG00000022853	Ehhadh	enoyl-Coenzyme A, hydratase/3-hydroxyacyl Coenzyme A dehydrogenase	-0.841943	4.48677	-3.62576	0.00141827	0.0357219	-1.11323
ENSMUSG00000035109	Shc4	SHC (Src homology 2 domain containing) family, member 4	0.672337	3.03374	3.62283	0.0014285	0.0359156	-1.11993
ENSMUSG00000026413	Pkp1	plakophilin 1	-2.39878	5.63448	-3.62185	0.00143194	0.0359156	-1.12218
ENSMUSG00000016918	Sulf1	sulfatase 1	1.60802	7.83958	3.62167	0.00143257	0.0359156	-1.12259
ENSMUSG00000034282	Evpl	envoplakin	-0.873475	6.56349	-3.62108	0.00143463	0.0359156	-1.12393
ENSMUSG00000020184	Mdm2	transformed mouse 3T3 cell double minute 2	0.467745	8.29941	3.61582	0.00145325	0.0363268	-1.13597
ENSMUSG00000015970	Chdh	choline dehydrogenase	-1.18029	8.37641	-3.61443	0.00145821	0.0363961	-1.13916
ENSMUSG00000031274	Col4a5	collagen, type IV, alpha 5	-0.755475	4.61229	-3.61336	0.00146203	0.0364331	-1.1416
ENSMUSG00000027225	Duoxa2	dual oxidase maturation factor 2	-1.74292	4.38069	-3.61275	0.00146424	0.0364331	-1.14301
ENSMUSG00000055301	Adh7	alcohol dehydrogenase 7 (class IV), mu or sigma polypeptide	-1.30064	3.83284	-3.61206	0.00146672	0.0364331	-1.14459
ENSMUSG00000042306	S100a14	S100 calcium binding protein A14	-2.2784	6.42084	-3.61156	0.00146849	0.0364331	-1.14571
ENSMUSG00000030602	Pak4	p21 (RAC1) activated kinase 4	-0.733325	6.88435	-3.60929	0.00147671	0.0365822	-1.15092
ENSMUSG00000031548	Sfrp1	secreted frizzled-related protein 1	2.29813	6.62174	3.60843	0.0014798	0.036604	-1.15287
ENSMUSG00000040283	Btnl9	butyrophilin-like 9	1.2497	3.52507	3.60697	0.00148513	0.0366811	-1.15623
ENSMUSG00000028370	Pappa	pregnancy-associated plasma protein A	1.66017	4.41645	3.60605	0.00148848	0.0367091	-1.15833
ENSMUSG00000039462	Col10a1	collagen, type X, alpha 1	3.04582	4.21172	3.60471	0.00149336	0.0367749	-1.16139
ENSMUSG00000023927	Satb1	special AT-rich sequence binding protein 1	0.825971	5.02387	3.60101	0.00150695	0.0370544	-1.16984
ENSMUSG00000024395	Lims2	LIM and senescent cell antigen like domains 2	1.30286	6.46749	3.5984	0.00151662	0.0372368	-1.17581
ENSMUSG00000073176	Zfp449	zinc finger protein 449	0.808083	4.78529	3.59671	0.0015229	0.0373358	-1.17967
ENSMUSG00000091618	H60c	histocompatibility 60c	-1.26994	4.39122	-3.58615	0.00156281	0.0381867	-1.20381
ENSMUSG00000037129	Tmprss13	transmembrane protease, serine 13	-2.12203	4.10057	-3.58605	0.00156319	0.0381867	-1.20403
ENSMUSG00000045377	Tmem88	transmembrane protein 88	0.802986	6.45431	3.5857	0.00156452	0.0381867	-1.20483
ENSMUSG00000023046	Igfbp6	insulin-like growth factor binding protein 6	0.78759	7.554	3.58302	0.00157483	0.0383818	-1.21095
ENSMUSG00000079343	C1s2	complement component 1, s subcomponent 2	0.893979	5.7356	3.58213	0.00157827	0.0384014	-1.21299
ENSMUSG00000050188	Lsm10	U7 snRNP-specific Sm-like protein LSM10	0.41821	7.80504	3.58161	0.00158027	0.0384014	-1.21417
ENSMUSG00000030259	Rassf8	Ras association (RalGDS/AF-6) domain family (N-terminal) member 8	1.0528	5.82092	3.57598	0.00160219	0.0388301	-1.22702
ENSMUSG00000020581	Agr2	anterior gradient 2	-2.57351	4.5823	-3.57588	0.00160259	0.0388301	-1.22726
ENSMUSG00000043251	Exoc3l	exocyst complex component 3-like	0.817783	3.19919	3.57305	0.00161372	0.0390425	-1.23371
ENSMUSG00000028434	Epb41l4b	erythrocyte membrane protein band 4.1 like 4b	-1.00044	8.67971	-3.57115	0.00162124	0.0391293	-1.23805
ENSMUSG00000094648	Gm13287	predicted gene 13287	0.555457	4.02081	3.57095	0.00162202	0.0391293	-1.2385
ENSMUSG00000020260	Pofut2	protein O-fucosyltransferase 2	0.617823	8.27573	3.56907	0.00162949	0.0391956	-1.24278
ENSMUSG00000058056	Palld	palladin, cytoskeletal associated protein	0.949293	9.31204	3.56907	0.00162951	0.0391956	-1.24279
ENSMUSG00000031636	Pdlim3	PDZ and LIM domain 3	1.0943	8.58922	3.56727	0.00163671	0.0393119	-1.24691
ENSMUSG00000060703	Cd302	CD302 antigen	1.38101	6.28072	3.56059	0.00166366	0.0398673	-1.26213
ENSMUSG00000091243	Vgll3	vestigial like family member 3	1.84247	5.86615	3.56034	0.00166464	0.0398673	-1.26269
ENSMUSG00000028996	Rbp7	retinol binding protein 7, cellular	0.690345	2.83442	3.55965	0.00166749	0.0398779	-1.26428
ENSMUSG00000032202	Rab27a	RAB27A, member RAS oncogene family	-1.11669	8.57517	-3.55757	0.00167597	0.0400229	-1.26901
ENSMUSG00000028111	Ctsk	cathepsin K	1.08772	7.0184	3.55683	0.00167901	0.0400378	-1.2707
ENSMUSG00000034032	Rpap1	RNA polymerase II associated protein 1	-0.673441	5.97411	-3.55163	0.00170048	0.0404914	-1.28254
ENSMUSG00000046191	Pcdhb20	protocadherin beta 20	0.694938	4.78669	3.55086	0.00170367	0.0405072	-1.28429
ENSMUSG00000070576	Mn1	meningioma 1	0.677706	5.02781	3.54994	0.00170753	0.0405072	-1.2864
ENSMUSG00000063522	Ly6m	lymphocyte antigen 6 complex, locus M	-2.45823	3.39612	-3.54962	0.00170884	0.0405072	-1.28712
ENSMUSG00000028464	Tpm2	tropomyosin 2, beta	0.939104	9.4361	3.54913	0.00171092	0.0405072	-1.28825
ENSMUSG00000038020	Rapgefl1	Rap guanine nucleotide exchange factor (GEF)-like 1	-1.54082	5.00896	-3.54792	0.00171596	0.0405655	-1.291
ENSMUSG00000019854	Reps1	RalBP1 associated Eps domain containing protein	-0.501818	8.96776	-3.54705	0.00171961	0.0405655	-1.29298
ENSMUSG00000028238	Atp6v0d2	ATPase, H+ transporting, lysosomal V0 subunit D2	1.97805	4.95048	3.54679	0.00172073	0.0405655	-1.29358
ENSMUSG00000032766	Gng11	guanine nucleotide binding protein (G protein), gamma 11	1.19238	5.37854	3.54432	0.00173111	0.0407523	-1.29919
ENSMUSG00000028597	Gpx7	glutathione peroxidase 7	0.878825	6.5345	3.54356	0.00173432	0.0407701	-1.30092
ENSMUSG00000039385	Cdh6	cadherin 6	1.31581	4.86288	3.54143	0.00174339	0.0409252	-1.30578
ENSMUSG00000034919	Ttc22	tetratricopeptide repeat domain 22	-0.811473	5.89608	-3.53967	0.00175088	0.0410429	-1.30977
ENSMUSG00000026315	Serpinb8	serine (or cysteine) peptidase inhibitor, clade B, member 8	-1.30956	5.44878	-3.5391	0.00175335	0.0410429	-1.31109
ENSMUSG00000044043	Pcdhb14	protocadherin beta 14	1.07541	3.8567	3.53447	0.00177329	0.041451	-1.32163
ENSMUSG00000032477	Cdc25a	cell division cycle 25A	-0.788959	7.19584	-3.53285	0.00178032	0.0415566	-1.32531
ENSMUSG00000031875	Cmtm3	CKLF-like MARVEL transmembrane domain containing 3	1.00335	8.4357	3.53159	0.0017858	0.041626	-1.32818
ENSMUSG00000027536	Chmp4c	charged multivesicular body protein 4C	-0.659217	6.09774	-3.52832	0.00180011	0.0419006	-1.33562
ENSMUSG00000022951	Rcan1	regulator of calcineurin 1	0.710962	6.98239	3.5253	0.00181343	0.0421515	-1.34249
ENSMUSG00000039873	Neurl2	neuralized E3 ubiquitin protein ligase 2	0.623507	5.05587	3.52001	0.00183696	0.0426386	-1.3545
ENSMUSG00000004473	Clec11a	C-type lectin domain family 11, member a	0.934481	5.78814	3.51751	0.00184821	0.0427847	-1.36018
ENSMUSG00000035969	Rusc2	RUN and SH3 domain containing 2	0.918049	4.20814	3.51713	0.00184995	0.0427847	-1.36106
ENSMUSG00000028439	Fam219a	family with sequence similarity 219, member A	0.851028	4.52596	3.51689	0.001851	0.0427847	-1.36159
ENSMUSG00000020961	Ston2	stonin 2	-0.740272	6.35718	-3.51509	0.00185917	0.0429137	-1.36569
ENSMUSG00000028140	Mrpl9	mitochondrial ribosomal protein L9	-0.434689	7.2576	-3.51115	0.00187712	0.0432679	-1.37464
ENSMUSG00000047963	Stbd1	starch binding domain 1	0.950909	4.6883	3.51022	0.00188135	0.0433049	-1.37674
ENSMUSG00000031372	Trex2	three prime repair exonuclease 2	-2.67863	4.03866	-3.50891	0.00188738	0.0433835	-1.37972
ENSMUSG00000013698	Pea15a	proliferation and apoptosis adaptor protein 15A	0.572601	7.67322	3.50725	0.00189505	0.0434712	-1.3835
ENSMUSG00000031762	Mt2	metallothionein 2	1.35859	10.0001	3.50695	0.00189644	0.0434712	-1.38418
ENSMUSG00000005370	Msh6	mutS homolog 6	-0.864071	7.15457	-3.50444	0.00190806	0.0436422	-1.38987
ENSMUSG00000027208	Fgf7	fibroblast growth factor 7	1.46855	4.31871	3.50416	0.00190937	0.0436422	-1.39051
ENSMUSG00000043333	Rhbdl2	rhomboid like 2	-0.880606	6.05827	-3.50364	0.0019118	0.0436422	-1.39169
ENSMUSG00000036707	Cab39	calcium binding protein 39	-0.38475	8.54915	-3.50242	0.00191748	0.0437116	-1.39445
ENSMUSG00000000120	Ngfr	nerve growth factor receptor (TNFR superfamily, member 16)	-1.80772	7.66817	-3.50004	0.00192862	0.0438904	-1.39985
ENSMUSG00000024268	Celf4	CUGBP, Elav-like family member 4	0.68192	3.44424	3.49962	0.00193062	0.0438904	-1.40081
ENSMUSG00000090658	Prss47	protease, serine 47	0.506673	2.76063	3.49889	0.00193404	0.043908	-1.40246
ENSMUSG00000032194	Kank2	KN motif and ankyrin repeat domains 2	0.619131	7.26694	3.49784	0.00193903	0.043961	-1.40486
ENSMUSG00000028194	Ddah1	dimethylarginine dimethylaminohydrolase 1	1.55996	5.30766	3.49707	0.00194265	0.043983	-1.4066
ENSMUSG00000026028	Trak2	trafficking protein, kinesin binding 2	0.797028	6.81281	3.49083	0.00197242	0.0445796	-1.42076
ENSMUSG00000022964	Tmem50b	transmembrane protein 50B	-0.805846	9.47181	-3.49026	0.00197514	0.0445796	-1.42204
ENSMUSG00000036275	9530068E07Rik	RIKEN cDNA 9530068E07 gene	0.355221	10.1342	3.48986	0.00197707	0.0445796	-1.42295
ENSMUSG00000031207	Msn	moesin	1.11779	7.78791	3.48224	0.0020141	0.0453527	-1.44022
ENSMUSG00000000530	Acvrl1	activin A receptor, type II-like 1	0.778676	7.59486	3.48155	0.00201749	0.0453676	-1.44179
ENSMUSG00000043088	Il17re	interleukin 17 receptor E	-0.783978	7.7298	-3.48	0.00202514	0.0454777	-1.44531
ENSMUSG00000042535	Gtpbp1	GTP binding protein 1	-0.420153	7.76665	-3.47911	0.00202952	0.0454974	-1.44733
ENSMUSG00000037552	Plekhg2	pleckstrin homology domain containing, family G (with RhoGef domain) member 2	0.964725	3.77594	3.47871	0.0020315	0.0454974	-1.44823
ENSMUSG00000054065	Pkp3	plakophilin 3	-1.11847	6.08151	-3.47625	0.00204368	0.0457085	-1.4538
ENSMUSG00000037418	Best1	bestrophin 1	1.26439	3.43033	3.47551	0.00204737	0.0457293	-1.45548
ENSMUSG00000032855	Pkd1	polycystin 1, transient receptor potential channel interacting	0.791081	6.07856	3.47492	0.00205033	0.0457336	-1.45682
ENSMUSG00000005836	Gata6	GATA binding protein 6	0.907554	5.47722	3.47199	0.00206498	0.0458251	-1.46345
ENSMUSG00000079451	Tmprss11g	transmembrane protease, serine 11g	-3.66251	7.13289	-3.47186	0.00206564	0.0458251	-1.46374
ENSMUSG00000041912	Tdrkh	tudor and KH domain containing protein	0.489055	2.81637	3.47164	0.00206673	0.0458251	-1.46424
ENSMUSG00000015854	Cd5l	CD5 antigen-like	-0.603809	2.92348	-3.47142	0.00206783	0.0458251	-1.46473
ENSMUSG00000042510	AA986860	expressed sequence AA986860	-1.78591	5.04417	-3.47132	0.00206836	0.0458251	-1.46497
ENSMUSG00000029661	Col1a2	collagen, type I, alpha 2	1.31206	9.91253	3.47079	0.00207102	0.0458251	-1.46616
ENSMUSG00000002900	Lamb1	laminin B1	0.492298	7.44268	3.46878	0.00208115	0.0459879	-1.47071
ENSMUSG00000059668	Krt4	keratin 4	-3.24728	3.90469	-3.46823	0.00208397	0.0459888	-1.47196
ENSMUSG00000028906	Epb41	erythrocyte membrane protein band 4.1	-0.435578	8.10849	-3.46575	0.00209657	0.0461705	-1.47757
ENSMUSG00000039043	Arpin	actin-related protein 2/3 complex inhibitor	-0.642252	8.04806	-3.46495	0.00210064	0.0461705	-1.47938
ENSMUSG00000050147	F2rl3	coagulation factor II (thrombin) receptor-like 3	0.794185	3.39765	3.4643	0.00210398	0.0461705	-1.48086
ENSMUSG00000038286	Bphl	biphenyl hydrolase-like (serine hydrolase, breast epithelial mucin-associated antigen)	-0.648037	6.15297	-3.46414	0.00210481	0.0461705	-1.48122
ENSMUSG00000024678	Ms4a4d	membrane-spanning 4-domains, subfamily A, member 4D	1.02462	7.00973	3.46388	0.00210613	0.0461705	-1.48181
ENSMUSG00000045680	Tcf21	transcription factor 21	1.45091	6.37941	3.46281	0.00211164	0.0461919	-1.48424
ENSMUSG00000000983	Wfdc18	WAP four-disulfide core domain 18	-2.76741	7.29978	-3.4626	0.00211268	0.0461919	-1.4847
ENSMUSG00000021748	Pdhb	pyruvate dehydrogenase (lipoamide) beta	-0.548387	9.01273	-3.46099	0.00212096	0.0463118	-1.48833
ENSMUSG00000034509	Mad2l1bp	MAD2L1 binding protein	-0.644725	5.47567	-3.46015	0.00212532	0.046346	-1.49025
ENSMUSG00000021636	Marveld2	MARVEL (membrane-associating) domain containing 2	-0.696659	7.27578	-3.45946	0.00212886	0.0463622	-1.49179
ENSMUSG00000022912	Pros1	protein S (alpha)	1.09104	6.23142	3.45491	0.00215259	0.0468175	-1.50211
ENSMUSG00000034792	Gna15	guanine nucleotide binding protein, alpha 15	-1.20104	5.51224	-3.45086	0.00217384	0.0472176	-1.51124
ENSMUSG00000041523	Upk2	uroplakin 2	-1.61487	3.86893	-3.4498	0.00217949	0.0472784	-1.51366
ENSMUSG00000042379	Esm1	endothelial cell-specific molecule 1	2.36698	4.03477	3.44899	0.00218376	0.047309	-1.51548
ENSMUSG00000015363	Trabd	TraB domain containing	-0.520913	8.40004	-3.44808	0.00218861	0.0473523	-1.51754
ENSMUSG00000054659	Pm20d2	peptidase M20 domain containing 2	-0.630983	4.64809	-3.44669	0.00219599	0.04745	-1.52067
ENSMUSG00000028381	Ugcg	UDP-glucose ceramide glucosyltransferase	0.69191	5.94921	3.44611	0.00219908	0.0474548	-1.52198
ENSMUSG00000047284	Neurl4	neuralized E3 ubiquitin protein ligase 4	-0.36695	6.45826	-3.44509	0.00220455	0.047511	-1.52429
ENSMUSG00000045092	S1pr1	sphingosine-1-phosphate receptor 1	1.21608	6.11819	3.44321	0.00221464	0.0476202	-1.52854
ENSMUSG00000006241	Ccdc159	coiled-coil domain containing 159	0.645055	4.72941	3.44295	0.00221605	0.0476202	-1.52913
ENSMUSG00000044258	Ctla2a	cytotoxic T lymphocyte-associated protein 2 alpha	1.84791	8.1681	3.44239	0.00221905	0.0476202	-1.53039
ENSMUSG00000027074	Slc43a3	solute carrier family 43, member 3	1.19403	6.65884	3.44201	0.00222111	0.0476202	-1.53125
ENSMUSG00000041734	Kirrel	kirre like nephrin family adhesion molecule 1	1.09101	5.93677	3.43926	0.002236	0.0478777	-1.53746
ENSMUSG00000031990	Jam3	junction adhesion molecule 3	1.09031	6.10274	3.43553	0.00225635	0.0482509	-1.54588
ENSMUSG00000004814	Ccl24	chemokine (C-C motif) ligand 24	0.90919	4.04168	3.43389	0.00226537	0.0483814	-1.5496
ENSMUSG00000017774	Myo1c	myosin IC	0.456823	8.23739	3.43003	0.00228668	0.0487737	-1.5583
ENSMUSG00000078794	Dact3	dishevelled-binding antagonist of beta-catenin 3	0.984617	5.15643	3.42748	0.00230086	0.049013	-1.56405
ENSMUSG00000003518	Dusp3	dual specificity phosphatase 3 (vaccinia virus phosphatase VH1-related)	0.634881	7.2274	3.42585	0.00230996	0.0491438	-1.56772
ENSMUSG00000048371	Pdp2	pyruvate dehyrogenase phosphatase catalytic subunit 2	-0.665893	5.55075	-3.42373	0.00232189	0.0493343	-1.57251
ENSMUSG00000025997	Ikzf2	IKAROS family zinc finger 2	-1.14638	7.51401	-3.4214	0.00233508	0.0495509	-1.57777
ENSMUSG00000014778	Fhod1	formin homology 2 domain containing 1	0.480917	5.77416	3.42033	0.00234116	0.0496164	-1.58019
ENSMUSG00000025044	Msr1	macrophage scavenger receptor 1	1.42195	5.20445	3.41929	0.00234703	0.0496772	-1.58251
ENSMUSG00000017344	Vtn	vitronectin	0.94791	5.3796	3.41801	0.00235434	0.0497686	-1.58541
ENSMUSG00000040731	Eif4h	eukaryotic translation initiation factor 4H	-0.328079	10.0226	-3.41743	0.00235764	0.0497748	-1.58671
ENSMUSG00000001552	Jup	junction plakoglobin	-0.711242	9.92021	-3.41524	0.00237022	0.0499238	-1.59165
ENSMUSG00000053436	Mapk14	mitogen-activated protein kinase 14	-0.359064	8.292	-3.41515	0.00237073	0.0499238	-1.59185
ENSMUSG00000041731	Pgm5	phosphoglucomutase 5	1.04677	8.3201	3.41426	0.00237584	0.0499681	-1.59385
ENSMUSG00000098678	Mroh6	maestro heat-like repeat family member 6	-0.613458	3.36163	-3.41343	0.00238067	0.0500062	-1.59574
ENSMUSG00000055320	Tead1	TEA domain family member 1	0.585228	6.95233	3.4112	0.00239356	0.0501915	-1.60076
ENSMUSG00000026274	Pask	PAS domain containing serine/threonine kinase	-0.927909	4.13768	-3.41086	0.00239555	0.0501915	-1.60153
ENSMUSG00000048399	Tprg	transformation related protein 63 regulated	-1.44995	3.32935	-3.41013	0.0023998	0.0502171	-1.60318
ENSMUSG00000029553	Tfec	transcription factor EC	1.08667	4.30495	3.40832	0.00241032	0.0503735	-1.60724
ENSMUSG00000024620	Pdgfrb	platelet derived growth factor receptor, beta polypeptide	1.4827	7.73837	3.40677	0.0024194	0.0504415	-1.61073
ENSMUSG00000029710	Ephb4	Eph receptor B4	0.674865	7.22071	3.40629	0.00242222	0.0504415	-1.61182
ENSMUSG00000000216	Scnn1g	sodium channel, nonvoltage-gated 1 gamma	-1.10647	3.0967	-3.40621	0.0024227	0.0504415	-1.612
ENSMUSG00000030137	Tuba8	tubulin, alpha 8	-1.46724	6.56142	-3.40536	0.00242771	0.0504823	-1.61392
ENSMUSG00000024533	Spire1	spire type actin nucleation factor 1	1.02052	6.50168	3.40303	0.00244143	0.0506614	-1.61915
ENSMUSG00000028032	Papss1	3'-phosphoadenosine 5'-phosphosulfate synthase 1	-0.496846	8.51129	-3.40286	0.00244243	0.0506614	-1.61954
ENSMUSG00000029335	Bmp3	bone morphogenetic protein 3	-1.03593	5.42854	-3.39892	0.00246584	0.051083	-1.6284
ENSMUSG00000040331	Nsmce4a	NSE4 homolog A, SMC5-SMC6 complex component	-0.452769	7.43068	-3.39713	0.00247659	0.0512416	-1.63244
ENSMUSG00000043430	Psapl1	prosaposin-like 1	-1.72035	3.45613	-3.39593	0.00248377	0.0512722	-1.63513
ENSMUSG00000033278	Ptprm	protein tyrosine phosphatase, receptor type, M	0.972748	6.34047	3.39585	0.00248426	0.0512722	-1.63531
ENSMUSG00000014329	Bicc1	BicC family RNA binding protein 1	1.16821	7.02204	3.39366	0.0024975	0.0514815	-1.64025
ENSMUSG00000029417	Cxcl9	chemokine (C-X-C motif) ligand 9	1.41754	4.70288	3.39221	0.00250627	0.051598	-1.6435
ENSMUSG00000027716	Trpc3	transient receptor potential cation channel, subfamily C, member 3	1.06677	4.17613	3.39164	0.00250976	0.0516058	-1.6448
ENSMUSG00000034037	Fgd5	FYVE, RhoGEF and PH domain containing 5	1.15902	4.75622	3.39034	0.00251766	0.0517037	-1.64772
ENSMUSG00000020178	Adora2a	adenosine A2a receptor	1.06062	3.98194	3.38983	0.00252076	0.0517037	-1.64886
ENSMUSG00000026921	Egfl7	EGF-like domain 7	1.04627	6.2968	3.38822	0.00253058	0.051841	-1.65247
ENSMUSG00000025511	Tspan4	tetraspanin 4	0.809182	6.85483	3.38552	0.00254723	0.0521175	-1.65856
ENSMUSG00000042109	Csdc2	cold shock domain containing C2, RNA binding	0.663579	4.632	3.38443	0.00255392	0.0521901	-1.66099
ENSMUSG00000021303	Gng4	guanine nucleotide binding protein (G protein), gamma 4	0.612536	5.1522	3.38374	0.00255818	0.0522128	-1.66254
ENSMUSG00000041329	Atp1b2	ATPase, Na+/K+ transporting, beta 2 polypeptide	1.21814	5.01645	3.3828	0.00256402	0.0522402	-1.66466
ENSMUSG00000022144	Gdnf	glial cell line derived neurotrophic factor	0.736586	2.94716	3.38251	0.00256583	0.0522402	-1.66531
ENSMUSG00000046671	Mtfr1l	mitochondrial fission regulator 1-like	0.353641	8.3681	3.38116	0.0025742	0.0523462	-1.66833
ENSMUSG00000027377	Mall	mal, T cell differentiation protein-like	-1.51699	8.92322	-3.37997	0.00258167	0.0524338	-1.67103
ENSMUSG00000022596	Slurp1	secreted Ly6/Plaur domain containing 1	-1.46066	4.57332	-3.37792	0.00259448	0.052566	-1.67562
ENSMUSG00000096054	Syne1	spectrin repeat containing, nuclear envelope 1	1.04928	6.38032	3.37788	0.00259471	0.052566	-1.6757
ENSMUSG00000030162	Olr1	oxidized low density lipoprotein (lectin-like) receptor 1	1.59519	4.37036	3.37726	0.00259864	0.052566	-1.67711
ENSMUSG00000027938	Creb3l4	cAMP responsive element binding protein 3-like 4	-1.24878	5.09787	-3.3769	0.00260087	0.052566	-1.6779
ENSMUSG00000027661	Slc2a10	solute carrier family 2 (facilitated glucose transporter), member 10	0.671393	4.81732	3.37569	0.00260851	0.0526563	-1.68063
ENSMUSG00000045545	Krt14	keratin 14	-3.47796	6.44734	-3.37503	0.00261266	0.052676	-1.68211
ENSMUSG00000041642	Kif21b	kinesin family member 21B	0.63333	5.49239	3.37338	0.00262315	0.0528232	-1.68582
ENSMUSG00000042289	Hsd3b7	hydroxy-delta-5-steroid dehydrogenase, 3 beta- and steroid delta-isomerase 7	0.455934	6.64946	3.3719	0.00263256	0.0529483	-1.68915
ENSMUSG00000020674	Pxdn	peroxidasin	0.577593	9.16586	3.36865	0.00265329	0.0533007	-1.69643
ENSMUSG00000056632	Dsg3	desmoglein 3	-2.35783	6.0855	-3.36787	0.0026583	0.0533366	-1.69818
ENSMUSG00000027204	Fbn1	fibrillin 1	1.57665	7.2745	3.36281	0.00269105	0.0538799	-1.70954
ENSMUSG00000045659	Plekha7	pleckstrin homology domain containing, family A member 7	-0.749403	7.00476	-3.36227	0.00269456	0.0538799	-1.71075
ENSMUSG00000040183	Ankrd6	ankyrin repeat domain 6	-1.16834	4.97304	-3.36163	0.0026987	0.0538799	-1.71218
ENSMUSG00000031994	Adamts8	a disintegrin-like and metallopeptidase (reprolysin type) with thrombospondin type 1 motif, 8	1.19858	2.73455	3.36157	0.00269915	0.0538799	-1.71233
ENSMUSG00000024033	Rsph1	radial spoke head 1 homolog (Chlamydomonas)	-0.864359	3.19633	-3.36119	0.00270163	0.0538799	-1.71319
ENSMUSG00000040212	Emp3	epithelial membrane protein 3	0.892283	9.52421	3.35998	0.0027095	0.0539718	-1.71588
ENSMUSG00000025357	Dgka	diacylglycerol kinase, alpha	-0.894505	8.54659	-3.35812	0.00272174	0.0541505	-1.72006
ENSMUSG00000019194	Scn1b	sodium channel, voltage-gated, type I, beta	0.830492	6.59238	3.35657	0.00273194	0.0542884	-1.72354
ENSMUSG00000043300	B3galnt1	UDP-GalNAc:betaGlcNAc beta 1,3-galactosaminyltransferase, polypeptide 1	1.3195	5.32005	3.3551	0.00274167	0.0544164	-1.72683
ENSMUSG00000021904	Sema3g	sema domain, immunoglobulin domain (Ig), short basic domain, secreted, (semaphorin) 3G	1.03284	4.71879	3.35366	0.00275121	0.0545404	-1.73006
ENSMUSG00000026181	Ppm1f	protein phosphatase 1F (PP2C domain containing)	0.565068	7.06408	3.35132	0.00276683	0.0547846	-1.73531
ENSMUSG00000022863	Btg3	BTG anti-proliferation factor 3	0.621542	7.46347	3.35017	0.00277451	0.054833	-1.73788
ENSMUSG00000028115	Bnipl	BCL2/adenovirus E1B 19kD interacting protein like	-1.19849	6.73741	-3.34996	0.00277589	0.054833	-1.73834
ENSMUSG00000038587	Akap12	A kinase (PRKA) anchor protein (gravin) 12	0.99512	6.20723	3.34885	0.00278339	0.0549157	-1.74085
ENSMUSG00000047040	Prr15l	proline rich 15-like	-0.838388	6.09195	-3.34758	0.00279191	0.0550183	-1.74368
ENSMUSG00000019996	Map7	microtubule-associated protein 7	-0.714169	6.90485	-3.34422	0.00281466	0.0554006	-1.75121
ENSMUSG00000002602	Axl	AXL receptor tyrosine kinase	1.09541	7.54198	3.34131	0.00283449	0.0557248	-1.75772
ENSMUSG00000020520	Galnt10	polypeptide N-acetylgalactosaminyltransferase 10	0.407721	7.78423	3.33999	0.00284352	0.0558361	-1.76067
ENSMUSG00000002346	Slc25a42	solute carrier family 25, member 42	-0.791315	4.63897	-3.33903	0.00285016	0.0559003	-1.76283
ENSMUSG00000055322	Tns1	tensin 1	1.00553	8.71368	3.33816	0.00285615	0.0559194	-1.76478
ENSMUSG00000057982	Zfp809	zinc finger protein 809	-0.384997	8.91705	-3.3379	0.00285789	0.0559194	-1.76534
ENSMUSG00000045248	Med26	mediator complex subunit 26	-0.359058	5.9469	-3.33678	0.00286562	0.0560047	-1.76785
ENSMUSG00000067081	Asb18	ankyrin repeat and SOCS box-containing 18	0.402466	2.89044	3.33418	0.00288367	0.0562911	-1.77367
ENSMUSG00000026249	Serpine2	serine (or cysteine) peptidase inhibitor, clade E, member 2	1.53089	7.15225	3.33343	0.00288888	0.0563265	-1.77535
ENSMUSG00000044254	Pcsk9	proprotein convertase subtilisin/kexin type 9	0.745106	3.74246	3.33232	0.00289666	0.0564072	-1.77784
ENSMUSG00000020715	Ern1	endoplasmic reticulum (ER) to nucleus signalling 1	-0.468289	7.50266	-3.33141	0.002903	0.0564072	-1.77987
ENSMUSG00000050896	Rtn4rl2	reticulon 4 receptor-like 2	0.65166	4.55987	3.3305	0.00290939	0.0564072	-1.78191
ENSMUSG00000032012	Nectin1	nectin cell adhesion molecule 1	-1.49234	5.76375	-3.32945	0.0029168	0.0564072	-1.78426
ENSMUSG00000090223	Pcp4	Purkinje cell protein 4	-1.62233	7.99437	-3.32937	0.00291732	0.0564072	-1.78443
ENSMUSG00000031775	Pllp	plasma membrane proteolipid	-0.902913	5.52926	-3.32897	0.00292013	0.0564072	-1.78532
ENSMUSG00000001946	Esam	endothelial cell-specific adhesion molecule	0.70505	6.68083	3.32885	0.00292101	0.0564072	-1.7856
ENSMUSG00000025402	Nab2	Ngfi-A binding protein 2	0.620976	6.85415	3.32845	0.00292384	0.0564072	-1.7865
ENSMUSG00000043880	Olfr323	olfactory receptor 323	0.499178	2.91857	3.32791	0.00292766	0.0564072	-1.78771
ENSMUSG00000032179	Bmp5	bone morphogenetic protein 5	-1.01512	5.421	-3.32759	0.00292987	0.0564072	-1.78841
ENSMUSG00000057440	Mpp7	membrane protein, palmitoylated 7 (MAGUK p55 subfamily member 7)	-0.611781	7.22853	-3.3275	0.0029305	0.0564072	-1.78861
ENSMUSG00000023960	Enpp5	ectonucleotide pyrophosphatase/phosphodiesterase 5	-0.965857	8.4681	-3.32703	0.00293387	0.0564072	-1.78968
ENSMUSG00000059316	Slc27a4	solute carrier family 27 (fatty acid transporter), member 4	-0.695591	7.6213	-3.32315	0.00296145	0.056868	-1.79835
ENSMUSG00000021595	Nsun2	NOL1/NOP2/Sun domain family member 2	-0.498779	8.70614	-3.32269	0.0029647	0.056868	-1.79936
ENSMUSG00000029802	Abcg2	ATP binding cassette subfamily G member 2 (Junior blood group)	1.09236	6.95864	3.32205	0.00296928	0.0568899	-1.80079
ENSMUSG00000063011	Msln	mesothelin	1.16647	5.32561	3.31983	0.00298522	0.0571294	-1.80576
ENSMUSG00000015711	Prune1	prune exopolyphosphatase	-0.424937	7.81726	-3.31729	0.00300358	0.0573817	-1.81144
ENSMUSG00000072872	Rybp	RING1 and YY1 binding protein	0.370931	8.20549	3.31704	0.00300533	0.0573817	-1.81198
ENSMUSG00000000957	Mmp14	matrix metallopeptidase 14 (membrane-inserted)	0.643855	9.93952	3.31618	0.0030116	0.0574255	-1.81391
ENSMUSG00000037031	Tspan15	tetraspanin 15	-1.36923	5.96091	-3.31577	0.00301455	0.0574255	-1.81482
ENSMUSG00000052727	Map1b	microtubule-associated protein 1B	0.924367	8.3715	3.31465	0.00302268	0.0575143	-1.81732
ENSMUSG00000031328	Flna	filamin, alpha	0.71376	10.8254	3.31363	0.00303013	0.0575899	-1.8196
ENSMUSG00000022286	Grhl2	grainyhead like transcription factor 2	-0.925587	8.19649	-3.31146	0.00304605	0.057826	-1.82445
ENSMUSG00000052485	Tmem171	transmembrane protein 171	-0.894818	7.14471	-3.31076	0.00305118	0.0578572	-1.82601
ENSMUSG00000056648	Hoxb8	homeobox B8	-0.728055	8.2454	-3.30943	0.003061	0.0579772	-1.82899
ENSMUSG00000006360	Crip1	cysteine-rich protein 1 (intestinal)	0.539757	8.55767	3.308	0.00307153	0.058057	-1.83217
ENSMUSG00000053886	Sh2d4a	SH2 domain containing 4A	-0.853548	7.12464	-3.30791	0.00307222	0.058057	-1.83238
ENSMUSG00000027315	Spint1	serine protease inhibitor, Kunitz type 1	-0.786637	9.59863	-3.30588	0.00308726	0.0582135	-1.8369
ENSMUSG00000035451	Foxa1	forkhead box A1	-2.04819	4.84902	-3.30584	0.00308753	0.0582135	-1.83699
ENSMUSG00000019916	P4ha1	procollagen-proline, 2-oxoglutarate 4-dioxygenase (proline 4-hydroxylase), alpha 1 polypeptide	0.821194	8.5951	3.30469	0.00309608	0.0583082	-1.83955
ENSMUSG00000063687	Pcdhb5	protocadherin beta 5	0.69404	3.8798	3.30311	0.00310791	0.0584382	-1.84308
ENSMUSG00000029535	Triap1	TP53 regulated inhibitor of apoptosis 1	-0.384242	5.43929	-3.30283	0.00311003	0.0584382	-1.84371
ENSMUSG00000031595	Pdgfrl	platelet-derived growth factor receptor-like	1.56516	5.74255	3.30202	0.0031161	0.0584859	-1.84552
ENSMUSG00000034780	B3galt1	UDP-Gal:betaGlcNAc beta 1,3-galactosyltransferase, polypeptide 1	1.55711	3.63339	3.29966	0.00313381	0.0587518	-1.85077
ENSMUSG00000031465	Angpt2	angiopoietin 2	1.2224	5.75385	3.29879	0.00314038	0.0588085	-1.85271
ENSMUSG00000034382	AI661453	expressed sequence AI661453	-1.27532	5.74328	-3.29745	0.00315055	0.0589324	-1.85571
ENSMUSG00000000881	Dlg3	discs large MAGUK scaffold protein 3	-0.499039	7.62574	-3.2958	0.00316304	0.0590887	-1.85937
ENSMUSG00000033669	Zfp7	zinc finger protein 7	-0.580445	6.88017	-3.29541	0.00316604	0.0590887	-1.86025
ENSMUSG00000021256	Vash1	vasohibin 1	1.28819	4.31023	3.29289	0.00318528	0.0593809	-1.86586
ENSMUSG00000053730	Tmem39b	transmembrane protein 39b	-0.430573	7.11649	-3.29114	0.00319876	0.0595652	-1.86977
ENSMUSG00000033066	Gas7	growth arrest specific 7	1.37185	5.86319	3.28832	0.00322049	0.0598246	-1.87604
ENSMUSG00000040151	Hs2st1	heparan sulfate 2-O-sulfotransferase 1	0.561963	7.74336	3.28816	0.00322172	0.0598246	-1.8764
ENSMUSG00000040653	Ppp1r14c	protein phosphatase 1, regulatory inhibitor subunit 14C	-0.565525	4.02114	-3.28769	0.00322542	0.0598246	-1.87746
ENSMUSG00000033808	Tmem87a	transmembrane protein 87A	-0.344917	8.65554	-3.28747	0.00322713	0.0598246	-1.87795
ENSMUSG00000019966	Kitl	kit ligand	1.23746	6.46929	3.28606	0.00323802	0.0599547	-1.88107
ENSMUSG00000043461	Sptssb	serine palmitoyltransferase, small subunit B	-1.89886	2.52857	-3.28529	0.00324409	0.0599547	-1.8828
ENSMUSG00000026172	Bcs1l	BCS1-like (yeast)	-0.449648	7.2071	-3.28517	0.003245	0.0599547	-1.88306
ENSMUSG00000019853	Hebp2	heme binding protein 2	-1.0133	6.42588	-3.28386	0.00325522	0.0600572	-1.88597
ENSMUSG00000036256	Igfbp7	insulin-like growth factor binding protein 7	0.755227	11.0216	3.28353	0.0032578	0.0600572	-1.88671
ENSMUSG00000041886	Macc1	metastasis associated in colon cancer 1	-1.23727	8.12702	-3.28198	0.00326999	0.060215	-1.89017
ENSMUSG00000032431	Crtap	cartilage associated protein	0.71624	8.544	3.28121	0.003276	0.0602588	-1.89187
ENSMUSG00000063146	Clip2	CAP-GLY domain containing linker protein 2	0.535353	6.32602	3.27848	0.00329764	0.0605896	-1.89796
ENSMUSG00000033420	Antxr1	anthrax toxin receptor 1	0.934205	9.0235	3.27744	0.00330584	0.060673	-1.90026
ENSMUSG00000033557	Fam20b	FAM20B, glycosaminoglycan xylosylkinase	-0.444577	8.27229	-3.27559	0.00332056	0.0608756	-1.90437
ENSMUSG00000040612	Ildr2	immunoglobulin-like domain containing receptor 2	1.35804	4.46362	3.27311	0.00334045	0.0611727	-1.9099
ENSMUSG00000003309	Ap1m2	adaptor protein complex AP-1, mu 2 subunit	-1.02626	8.03356	-3.27171	0.0033517	0.061283	-1.91301
ENSMUSG00000053675	Tgm5	transglutaminase 5	-1.41091	3.79166	-3.27144	0.00335387	0.061283	-1.91361
ENSMUSG00000025885	Myo5b	myosin VB	-1.24518	7.01446	-3.26987	0.00336656	0.0614471	-1.91711
ENSMUSG00000025586	Cpeb1	cytoplasmic polyadenylation element binding protein 1	0.822761	4.82366	3.26932	0.00337098	0.0614601	-1.91832
ENSMUSG00000030862	Cpxm2	carboxypeptidase X 2 (M14 family)	2.36559	5.68874	3.26836	0.00337878	0.0615295	-1.92046
ENSMUSG00000029207	Apbb2	amyloid beta (A4) precursor protein-binding, family B, member 2	0.964709	9.04178	3.26742	0.0033864	0.0615295	-1.92255
ENSMUSG00000030022	Adamts9	a disintegrin-like and metallopeptidase (reprolysin type) with thrombospondin type 1 motif, 9	0.875758	7.15704	3.26713	0.00338879	0.0615295	-1.9232
ENSMUSG00000026113	Inpp4a	inositol polyphosphate-4-phosphatase, type I	0.706423	5.74321	3.26702	0.00338964	0.0615295	-1.92343
ENSMUSG00000034853	Acot11	acyl-CoA thioesterase 11	-0.570131	5.58959	-3.26432	0.00341173	0.0618494	-1.92944
ENSMUSG00000048279	Sacs	sacsin	1.07892	4.84473	3.26356	0.0034179	0.0618494	-1.93111
ENSMUSG00000066892	Fbxl12	F-box and leucine-rich repeat protein 12	0.464334	6.15967	3.26309	0.00342176	0.0618494	-1.93216
ENSMUSG00000022620	Arsa	arylsulfatase A	0.708963	5.82877	3.26297	0.00342274	0.0618494	-1.93242
ENSMUSG00000021996	Esd	esterase D/formylglutathione hydrolase	0.519115	8.72465	3.26259	0.00342592	0.0618494	-1.93328
ENSMUSG00000041439	Mfsd6	major facilitator superfamily domain containing 6	-0.700248	7.7772	-3.26085	0.00344019	0.0619769	-1.93713
ENSMUSG00000033910	Gucy1a1	guanylate cyclase 1, soluble, alpha 1	1.3813	6.10977	3.26082	0.00344046	0.0619769	-1.9372
ENSMUSG00000094063	Olfr638	olfactory receptor 638	0.449743	2.74447	3.25993	0.0034478	0.0620417	-1.93917
ENSMUSG00000049001	Ndnf	neuron-derived neurotrophic factor	0.886051	3.58791	3.25856	0.00345916	0.0621168	-1.94222
ENSMUSG00000027429	Sec23b	SEC23 homolog B, COPII coat complex component	-0.600531	9.14537	-3.25853	0.00345947	0.0621168	-1.9423
ENSMUSG00000011658	Fuz	fuzzy planar cell polarity protein	-0.615805	3.8728	-3.25685	0.00347343	0.0622854	-1.94603
ENSMUSG00000059049	Frem1	Fras1 related extracellular matrix protein 1	0.81665	3.71316	3.25649	0.00347638	0.0622854	-1.94681
ENSMUSG00000019254	Ppp1r12c	protein phosphatase 1, regulatory subunit 12C	0.570897	7.14301	3.25557	0.00348409	0.0623562	-1.94886
ENSMUSG00000025195	Dnmbp	dynamin binding protein	-0.643001	6.98951	-3.25468	0.00349151	0.0624216	-1.95083
ENSMUSG00000060716	Plekhh1	pleckstrin homology domain containing, family H (with MyTH4 domain) member 1	-0.688433	7.22508	-3.25332	0.00350295	0.0625586	-1.95386
ENSMUSG00000046314	Stxbp6	syntaxin binding protein 6 (amisyn)	-1.17644	5.84381	-3.24999	0.00353101	0.0629393	-1.96124
ENSMUSG00000069808	Tlcd3a	TLC domain containing 3A	-1.20104	10.4481	-3.24989	0.00353186	0.0629393	-1.96146
ENSMUSG00000086712	Mexis	macrophage expressed LXRa(NR1H3)-dependent amplifier of Abca1 transcription lncRNA	0.798257	5.44547	3.24937	0.00353634	0.0629514	-1.96263
ENSMUSG00000063594	Gng8	guanine nucleotide binding protein (G protein), gamma 8	0.989789	4.49949	3.24849	0.00354373	0.0630154	-1.96456
ENSMUSG00000021235	Coq6	coenzyme Q6 monooxygenase	-0.55276	5.72461	-3.24295	0.00359115	0.0637901	-1.97686
ENSMUSG00000048899	Rimkla	ribosomal modification protein rimK-like family member A	0.395834	3.66834	3.24215	0.00359807	0.0638445	-1.97864
ENSMUSG00000036687	Tmem184a	transmembrane protein 184a	-0.934834	7.35773	-3.24083	0.00360949	0.0639294	-1.98157
ENSMUSG00000018740	Slc25a35	solute carrier family 25, member 35	-0.501229	6.45194	-3.2407	0.00361057	0.0639294	-1.98184
ENSMUSG00000092618	Btnl6	butyrophilin-like 6	-0.674154	3.26511	-3.23777	0.003636	0.0642678	-1.98833
ENSMUSG00000025939	Ube2w	ubiquitin-conjugating enzyme E2W (putative)	0.418471	6.42027	3.23761	0.00363744	0.0642678	-1.9887
ENSMUSG00000004885	Crabp2	cellular retinoic acid binding protein II	-1.75096	8.29801	-3.23676	0.00364483	0.0643299	-1.99058
ENSMUSG00000030866	Ern2	endoplasmic reticulum (ER) to nucleus signalling 2	-1.13125	3.29097	-3.23577	0.0036535	0.0644143	-1.99277
ENSMUSG00000004098	Col5a3	collagen, type V, alpha 3	0.835134	4.51708	3.23387	0.00367013	0.0646388	-1.99697
ENSMUSG00000046318	Ccbe1	collagen and calcium binding EGF domains 1	1.31083	5.58677	3.23285	0.00367913	0.0647286	-1.99924
ENSMUSG00000015468	Notch4	notch 4	0.958	4.71017	3.23171	0.0036892	0.0647804	-2.00176
ENSMUSG00000070284	Gmppb	GDP-mannose pyrophosphorylase B	-0.819027	6.46869	-3.23163	0.0036899	0.0647804	-2.00194
ENSMUSG00000010601	Apol7a	apolipoprotein L 7a	-1.5574	5.33183	-3.2311	0.00369461	0.0647944	-2.00312
ENSMUSG00000033216	Eefsec	eukaryotic elongation factor, selenocysteine-tRNA-specific	-0.573953	7.97175	-3.23054	0.00369956	0.0648127	-2.00436
ENSMUSG00000037490	Slc2a12	solute carrier family 2 (facilitated glucose transporter), member 12	-1.11856	4.26714	-3.22948	0.0037089	0.0648276	-2.00669
ENSMUSG00000025403	Shmt2	serine hydroxymethyltransferase 2 (mitochondrial)	-0.64163	8.32025	-3.22935	0.00371008	0.0648276	-2.00698
ENSMUSG00000026473	Glul	glutamate-ammonia ligase (glutamine synthetase)	-0.602139	9.48586	-3.22878	0.00371513	0.0648276	-2.00824
ENSMUSG00000019986	Ahi1	Abelson helper integration site 1	0.406978	5.64279	3.22868	0.00371606	0.0648276	-2.00847
ENSMUSG00000043719	Col6a6	collagen, type VI, alpha 6	-2.13865	5.86725	-3.22748	0.00372671	0.0649451	-2.01111
ENSMUSG00000024812	Tjp2	tight junction protein 2	-0.457004	8.71483	-3.22669	0.0037338	0.0650003	-2.01287
ENSMUSG00000021536	Adcy2	adenylate cyclase 2	0.655297	3.09152	3.22519	0.00374724	0.0651658	-2.01619
ENSMUSG00000028127	Abcd3	ATP-binding cassette, sub-family D (ALD), member 3	-0.853289	7.27432	-3.22393	0.00375856	0.0651874	-2.01898
ENSMUSG00000027171	Prrg4	proline rich Gla (G-carboxyglutamic acid) 4 (transmembrane)	-0.845274	7.8802	-3.22374	0.00376025	0.0651874	-2.0194
ENSMUSG00000026150	Mff	mitochondrial fission factor	0.306525	8.32119	3.22374	0.00376028	0.0651874	-2.0194
ENSMUSG00000033191	Tie1	tyrosine kinase with immunoglobulin-like and EGF-like domains 1	1.04959	6.08349	3.22275	0.00376916	0.0652057	-2.02158
ENSMUSG00000026109	Tmeff2	transmembrane protein with EGF-like and two follistatin-like domains 2	0.986213	4.54655	3.22275	0.0037692	0.0652057	-2.02159
ENSMUSG00000073910	Mob3b	MOB kinase activator 3B	-0.638029	7.87049	-3.22023	0.003792	0.0655316	-2.02717
ENSMUSG00000061838	Suclg2	succinate-Coenzyme A ligase, GDP-forming, beta subunit	-0.443386	8.15681	-3.21958	0.0037979	0.0655652	-2.0286
ENSMUSG00000024425	Ndfip1	Nedd4 family interacting protein 1	0.266806	9.13534	3.21708	0.00382064	0.0656831	-2.03412
ENSMUSG00000028581	Laptm5	lysosomal-associated protein transmembrane 5	0.740356	9.58192	3.2169	0.00382226	0.0656831	-2.03451
ENSMUSG00000075296	Aldh3b2	aldehyde dehydrogenase 3 family, member B2	-1.56223	4.80042	-3.21634	0.0038274	0.0656831	-2.03575
ENSMUSG00000040124	Gorab	golgin, RAB6-interacting	0.485955	5.248	3.2163	0.00382775	0.0656831	-2.03584
ENSMUSG00000061126	Cyp4f39	cytochrome P450, family 4, subfamily f, polypeptide 39	-2.0113	4.10302	-3.21611	0.00382952	0.0656831	-2.03627
ENSMUSG00000030067	Foxp1	forkhead box P1	0.515322	8.4715	3.21577	0.00383263	0.0656831	-2.03702
ENSMUSG00000030431	Tmem238	transmembrane protein 238	-0.681443	6.9781	-3.2156	0.00383417	0.0656831	-2.03739
ENSMUSG00000034875	Nudt19	nudix (nucleoside diphosphate linked moiety X)-type motif 19	-0.629339	8.73911	-3.21506	0.00383916	0.0656831	-2.03859
ENSMUSG00000001870	Ltbp1	latent transforming growth factor beta binding protein 1	0.760342	7.68639	3.21471	0.00384239	0.0656831	-2.03936
ENSMUSG00000039115	Itga9	integrin alpha 9	0.996943	7.48821	3.21449	0.00384436	0.0656831	-2.03984
ENSMUSG00000043003	Rasef	RAS and EF hand domain containing	-0.969545	6.31658	-3.21325	0.00385581	0.0657914	-2.04259
ENSMUSG00000009097	Tbx1	T-box 1	0.601464	5.3647	3.21256	0.00386222	0.0657914	-2.04412
ENSMUSG00000046768	Rhoj	ras homolog family member J	1.0215	8.93821	3.21247	0.00386303	0.0657914	-2.04431
ENSMUSG00000060147	Serpinb6a	serine (or cysteine) peptidase inhibitor, clade B, member 6a	0.421713	7.35863	3.21163	0.00387075	0.0657914	-2.04616
ENSMUSG00000021614	Vcan	versican	1.81238	7.15261	3.2116	0.00387109	0.0657914	-2.04624
ENSMUSG00000044676	Zfp612	zinc finger protein 612	-0.753803	5.0844	-3.21123	0.00387452	0.0657914	-2.04706
ENSMUSG00000023411	Nfatc4	nuclear factor of activated T cells, cytoplasmic, calcineurin dependent 4	1.13399	5.05544	3.20866	0.00389835	0.0661284	-2.05272
ENSMUSG00000035769	Xylb	xylulokinase homolog (H. influenzae)	-0.919609	5.16269	-3.20719	0.0039121	0.066247	-2.05598
ENSMUSG00000021749	Fam3d	FAM3 metabolism regulating signaling molecule D	-1.63676	8.58029	-3.20649	0.00391867	0.066247	-2.05753
ENSMUSG00000026202	Tuba4a	tubulin, alpha 4A	-0.828739	8.65847	-3.20602	0.00392302	0.066247	-2.05855
ENSMUSG00000060240	Cend1	cell cycle exit and neuronal differentiation 1	0.475335	3.37331	3.20595	0.00392367	0.066247	-2.0587
ENSMUSG00000067889	Sptbn2	spectrin beta, non-erythrocytic 2	-0.884241	6.28562	-3.20578	0.00392533	0.066247	-2.0591
ENSMUSG00000021823	Vcl	vinculin	0.476775	8.5809	3.20489	0.00393371	0.0662563	-2.06106
ENSMUSG00000032009	Sesn3	sestrin 3	-0.634428	8.3659	-3.20487	0.00393388	0.0662563	-2.0611
ENSMUSG00000022044	Stmn4	stathmin-like 4	1.12025	3.13985	3.20233	0.00395785	0.0665923	-2.06671
ENSMUSG00000015966	Il17rb	interleukin 17 receptor B	-1.64858	6.99238	-3.20005	0.0039794	0.066752	-2.07173
ENSMUSG00000026489	Coq8a	coenzyme Q8A	-1.10112	3.93117	-3.19984	0.00398144	0.066752	-2.0722
ENSMUSG00000063015	Ccni	cyclin I	0.353784	11.2311	3.19965	0.00398321	0.066752	-2.07261
ENSMUSG00000034898	Filip1	filamin A interacting protein 1	0.93688	5.25426	3.19963	0.00398345	0.066752	-2.07267
ENSMUSG00000056999	Ide	insulin degrading enzyme	-0.546696	8.703	-3.19857	0.00399354	0.0668534	-2.075
ENSMUSG00000054046	Klk13	kallikrein related-peptidase 13	-3.18238	3.57333	-3.19621	0.00401613	0.0671638	-2.08021
ENSMUSG00000039989	Cbx4	chromobox 4	-0.437656	7.41137	-3.19454	0.00403211	0.0672529	-2.08388
ENSMUSG00000046897	Zfp740	zinc finger protein 740	-0.361409	6.97397	-3.19405	0.00403684	0.0672529	-2.08496
ENSMUSG00000021222	Dcaf4	DDB1 and CUL4 associated factor 4	-0.55785	6.14094	-3.1939	0.00403829	0.0672529	-2.0853
ENSMUSG00000038415	Foxq1	forkhead box Q1	-1.60703	5.06248	-3.19368	0.00404039	0.0672529	-2.08578
ENSMUSG00000055561	Spink5	serine peptidase inhibitor, Kazal type 5	-2.93951	3.39285	-3.19308	0.00404627	0.0672529	-2.08712
ENSMUSG00000068196	Col8a1	collagen, type VIII, alpha 1	1.14261	5.13898	3.19303	0.00404672	0.0672529	-2.08722
ENSMUSG00000058260	Serpina9	serine (or cysteine) peptidase inhibitor, clade A (alpha-1 antiproteinase, antitrypsin), member 9	-1.52137	5.09224	-3.19254	0.00405145	0.0672529	-2.0883
ENSMUSG00000021200	Asb2	ankyrin repeat and SOCS box-containing 2	0.717967	6.52858	3.19228	0.00405392	0.0672529	-2.08886
ENSMUSG00000076438	Oxct2b	3-oxoacid CoA transferase 2B	0.587518	3.78918	3.19019	0.0040742	0.0674173	-2.09347
ENSMUSG00000054435	Gimap4	GTPase, IMAP family member 4	0.560794	6.14567	3.19	0.00407611	0.0674173	-2.0939
ENSMUSG00000034271	Jdp2	Jun dimerization protein 2	-1.13482	7.04512	-3.18974	0.00407858	0.0674173	-2.09446
ENSMUSG00000043885	Slc36a4	solute carrier family 36 (proton/amino acid symporter), member 4	0.907014	5.71022	3.18959	0.0040801	0.0674173	-2.09481
ENSMUSG00000044037	Als2cl	ALS2 C-terminal like	-0.516838	6.64402	-3.18887	0.00408714	0.0674664	-2.0964
ENSMUSG00000058052	Defb35	defensin beta 35	0.571738	3.67603	3.188	0.00409555	0.0675379	-2.0983
ENSMUSG00000021451	Sema4d	sema domain, immunoglobulin domain (Ig), transmembrane domain (TM) and short cytoplasmic domain, (semaphorin) 4D	-0.794279	8.65077	-3.18649	0.00411042	0.0677156	-2.10164
ENSMUSG00000052040	Klf13	Kruppel-like factor 13	0.474646	8.74566	3.18399	0.00413494	0.068052	-2.10713
ENSMUSG00000079084	Ccdc82	coiled-coil domain containing 82	0.635	5.7099	3.18338	0.00414098	0.0680838	-2.10848
ENSMUSG00000054720	Lrrc8c	leucine rich repeat containing 8 family, member C	0.944377	6.56632	3.18045	0.00417	0.0684929	-2.11492
ENSMUSG00000032966	Fkbp1a	FK506 binding protein 1a	0.526661	9.40455	3.17763	0.00419823	0.0688884	-2.12115
ENSMUSG00000030688	Stard10	START domain containing 10	-0.470249	8.98556	-3.17572	0.00421737	0.0691341	-2.12535
ENSMUSG00000038009	Dnajc22	DnaJ heat shock protein family (Hsp40) member C22	0.867633	2.56367	3.17449	0.00422977	0.0692687	-2.12806
ENSMUSG00000020702	Ccl1	chemokine (C-C motif) ligand 1	-0.447076	3.02386	-3.17079	0.00426726	0.0697281	-2.1362
ENSMUSG00000029431	B3gnt4	UDP-GlcNAc:betaGal beta-1,3-N-acetylglucosaminyltransferase 4	0.447526	3.16316	3.17034	0.00427179	0.0697281	-2.13718
ENSMUSG00000040690	Col16a1	collagen, type XVI, alpha 1	1.01614	6.26441	3.17017	0.00427356	0.0697281	-2.13756
ENSMUSG00000030468	Siglecg	sialic acid binding Ig-like lectin G	0.652493	3.00934	3.17006	0.00427465	0.0697281	-2.1378
ENSMUSG00000037262	Kin	Kin17 DNA and RNA binding protein	-0.517774	6.55834	-3.16876	0.00428794	0.0698762	-2.14066
ENSMUSG00000022677	Cep20	centrosomal protein 20	-0.380227	4.87322	-3.16757	0.00430005	0.0700046	-2.14326
ENSMUSG00000004891	Nes	nestin	1.32015	5.40727	3.16694	0.00430656	0.0700418	-2.14466
ENSMUSG00000022261	Sdc2	syndecan 2	0.780226	7.7047	3.16624	0.00431374	0.0700899	-2.14619
ENSMUSG00000022371	Col14a1	collagen, type XIV, alpha 1	1.10874	5.40663	3.16466	0.00432998	0.0702848	-2.14966
ENSMUSG00000030207	Fam234b	family with sequence similarity 234, member B	-0.673598	6.32018	-3.16145	0.00436321	0.0707412	-2.15671
ENSMUSG00000033436	Armcx2	armadillo repeat containing, X-linked 2	1.22447	6.1742	3.16112	0.00436665	0.0707412	-2.15744
ENSMUSG00000036446	Lum	lumican	0.996623	8.52038	3.1604	0.00437417	0.0707412	-2.15902
ENSMUSG00000026837	Col5a1	collagen, type V, alpha 1	1.75625	6.16651	3.16007	0.00437764	0.0707412	-2.15976
ENSMUSG00000026074	Map4k4	mitogen-activated protein kinase kinase kinase kinase 4	0.522065	8.62101	3.15989	0.00437944	0.0707412	-2.16014
ENSMUSG00000033460	Armcx1	armadillo repeat containing, X-linked 1	0.98295	5.64081	3.15786	0.00440067	0.0710149	-2.1646
ENSMUSG00000029191	Rfc1	replication factor C (activator 1) 1	-0.458012	7.8954	-3.15588	0.00442152	0.071282	-2.16896
ENSMUSG00000020321	Mdh1	malate dehydrogenase 1, NAD (soluble)	-0.480225	9.65455	-3.15501	0.00443066	0.0712945	-2.17086
ENSMUSG00000036902	Neto2	neuropilin (NRP) and tolloid (TLL)-like 2	-1.00803	5.91376	-3.15499	0.0044309	0.0712945	-2.17091
ENSMUSG00000010663	Fads1	fatty acid desaturase 1	1.04266	7.15387	3.15379	0.00444351	0.0714281	-2.17353
ENSMUSG00000055430	Nap1l5	nucleosome assembly protein 1-like 5	0.677828	3.20074	3.1532	0.0044498	0.0714598	-2.17483
ENSMUSG00000022150	Dab2	disabled 2, mitogen-responsive phosphoprotein	1.01259	8.69284	3.15264	0.00445569	0.0714851	-2.17605
ENSMUSG00000021357	Exoc2	exocyst complex component 2	-0.569537	8.20089	-3.15196	0.0044629	0.0715316	-2.17754
ENSMUSG00000019975	Ikbip	IKBKB interacting protein	0.935512	7.63721	3.14906	0.00449379	0.0719572	-2.18391
ENSMUSG00000041548	Hspb8	heat shock protein 8	1.39374	6.30875	3.14487	0.00453881	0.0726079	-2.1931
ENSMUSG00000022339	Ebag9	estrogen receptor-binding fragment-associated gene 9	-0.456591	6.78283	-3.13967	0.00459528	0.0734403	-2.20449
ENSMUSG00000038879	Nipal2	NIPA-like domain containing 2	-1.00217	7.31815	-3.13584	0.0046374	0.074042	-2.2129
ENSMUSG00000028392	Bspry	B-box and SPRY domain containing	-0.76745	8.80736	-3.13463	0.00465075	0.0741837	-2.21555
ENSMUSG00000068758	Il3ra	interleukin 3 receptor, alpha chain	0.684768	5.8609	3.13378	0.00466008	0.0742611	-2.2174
ENSMUSG00000028974	Dffa	DNA fragmentation factor, alpha subunit	-0.636247	6.07287	-3.13333	0.00466511	0.0742698	-2.21839
ENSMUSG00000004665	Cnn2	calponin 2	0.941721	8.13027	3.13234	0.00467614	0.0743739	-2.22057
ENSMUSG00000043635	Adamts3	a disintegrin-like and metallopeptidase (reprolysin type) with thrombospondin type 1 motif, 3	1.28466	4.23567	3.13191	0.00468083	0.0743772	-2.22149
ENSMUSG00000079105	C7	complement component 7	1.31996	2.93739	3.1309	0.00469214	0.0744855	-2.22371
ENSMUSG00000035776	Cd99l2	CD99 antigen-like 2	-0.500626	7.41093	-3.1299	0.00470327	0.0745907	-2.2259
ENSMUSG00000034620	Rxylt1	ribitol xylosyltransferase 1	0.418176	7.10195	3.12926	0.00471045	0.0746332	-2.2273
ENSMUSG00000044317	Gpr4	G protein-coupled receptor 4	0.716289	6.41377	3.12608	0.00474615	0.075127	-2.23426
ENSMUSG00000030347	D6Wsu163e	DNA segment, Chr 6, Wayne State University 163, expressed	-0.352912	7.39829	-3.1252	0.00475607	0.075141	-2.23618
ENSMUSG00000044667	Plppr4	phospholipid phosphatase related 4	-1.02004	3.4577	-3.12495	0.00475885	0.075141	-2.23672
ENSMUSG00000024501	Dpysl3	dihydropyrimidinase-like 3	1.07381	7.85541	3.1248	0.00476064	0.075141	-2.23707
ENSMUSG00000026768	Itga8	integrin alpha 8	1.44374	6.2064	3.12416	0.00476778	0.0751822	-2.23845
ENSMUSG00000000942	Hoxa4	homeobox A4	0.53963	4.85637	3.12135	0.00479979	0.0755504	-2.24461
ENSMUSG00000050721	Plekho2	pleckstrin homology domain containing, family O member 2	0.918653	7.04287	3.1213	0.00480025	0.0755504	-2.2447
ENSMUSG00000022367	Has2	hyaluronan synthase 2	-1.73596	5.08365	-3.12049	0.00480956	0.0755888	-2.24648
ENSMUSG00000014243	Zswim7	zinc finger SWIM-type containing 7	0.58632	5.02015	3.12029	0.00481181	0.0755888	-2.24691
ENSMUSG00000001229	Dpp9	dipeptidylpeptidase 9	0.401142	7.25353	3.11695	0.00485013	0.0760602	-2.25422
ENSMUSG00000025158	Rfng	RFNG O-fucosylpeptide 3-beta-N-acetylglucosaminyltransferase	-0.525603	6.64562	-3.11687	0.004851	0.0760602	-2.25438
ENSMUSG00000039774	Galnt12	polypeptide N-acetylgalactosaminyltransferase 12	-1.01156	6.93879	-3.11371	0.00488752	0.0765603	-2.26129
ENSMUSG00000034412	Tbc1d10a	TBC1 domain family, member 10a	-0.51126	6.19852	-3.11298	0.00489603	0.0765964	-2.26289
ENSMUSG00000025821	Zfp282	zinc finger protein 282	-0.388556	6.24779	-3.11272	0.00489907	0.0765964	-2.26346
ENSMUSG00000024754	Cemip2	cell migration inducing hyaluronidase 2	0.487606	6.35261	3.11131	0.00491541	0.0767796	-2.26653
ENSMUSG00000029309	Sparcl1	SPARC-like 1	1.26871	10.0308	3.10954	0.00493613	0.0769818	-2.2704
ENSMUSG00000022111	Uchl3	ubiquitin carboxyl-terminal esterase L3 (ubiquitin thiolesterase)	-0.639601	8.55948	-3.10915	0.00494063	0.0769818	-2.27124
ENSMUSG00000022099	Dmtn	dematin actin binding protein	0.995333	4.65923	3.10868	0.0049462	0.0769818	-2.27228
ENSMUSG00000042305	Tmem183a	transmembrane protein 183A	-0.347987	8.30283	-3.10862	0.00494694	0.0769818	-2.27242
ENSMUSG00000032712	Resf1	retroelement silencing factor 1	-0.57191	9.69428	-3.10795	0.00495471	0.0770305	-2.27386
ENSMUSG00000025105	Bnc1	basonuclin 1	-0.992233	5.03098	-3.10736	0.00496166	0.0770662	-2.27515
ENSMUSG00000027111	Itga6	integrin alpha 6	-0.585376	9.45721	-3.10686	0.00496758	0.0770859	-2.27625
ENSMUSG00000028860	Sytl1	synaptotagmin-like 1	-0.981905	5.44216	-3.10598	0.00497791	0.0771739	-2.27816
ENSMUSG00000029372	Ppbp	pro-platelet basic protein	-2.74355	6.02978	-3.10372	0.00500466	0.0775161	-2.2831
ENSMUSG00000110195	Pde2a	phosphodiesterase 2A, cGMP-stimulated	1.26587	5.25008	3.102	0.00502511	0.0777602	-2.28685
ENSMUSG00000022867	Usp25	ubiquitin specific peptidase 25	-0.346054	9.17293	-3.101	0.0050371	0.0778729	-2.28904
ENSMUSG00000036298	Slc2a13	solute carrier family 2 (facilitated glucose transporter), member 13	0.452081	5.21198	3.09991	0.00505006	0.0779269	-2.29141
ENSMUSG00000034573	Ptpn13	protein tyrosine phosphatase, non-receptor type 13	-0.7664	8.28039	-3.09919	0.00505874	0.0779269	-2.29299
ENSMUSG00000030852	Tacc2	transforming, acidic coiled-coil containing protein 2	-0.619395	7.59663	-3.09895	0.00506156	0.0779269	-2.2935
ENSMUSG00000033871	Ppargc1b	peroxisome proliferative activated receptor, gamma, coactivator 1 beta	-0.568681	6.52599	-3.09875	0.00506397	0.0779269	-2.29394
ENSMUSG00000032086	Bace1	beta-site APP cleaving enzyme 1	0.8063	6.14968	3.09833	0.00506906	0.0779269	-2.29487
ENSMUSG00000020473	Aebp1	AE binding protein 1	1.00165	9.53815	3.09822	0.00507033	0.0779269	-2.2951
ENSMUSG00000017446	C1qtnf1	C1q and tumor necrosis factor related protein 1	0.945704	6.20926	3.09796	0.0050735	0.0779269	-2.29567
ENSMUSG00000027784	Ppm1l	protein phosphatase 1 (formerly 2C)-like	-0.764691	4.90152	-3.09731	0.00508123	0.0779734	-2.29707
ENSMUSG00000024451	Arap3	ArfGAP with RhoGAP domain, ankyrin repeat and PH domain 3	0.791733	5.25172	3.09625	0.005094	0.078097	-2.29938
ENSMUSG00000001665	Gstt3	glutathione S-transferase, theta 3	-0.829991	6.95408	-3.09536	0.00510478	0.0781346	-2.30133
ENSMUSG00000054836	Elp6	elongator acetyltransferase complex subunit 6	-0.62868	4.70882	-3.09527	0.00510588	0.0781346	-2.30153
ENSMUSG00000024892	Pcx	pyruvate carboxylase	-1.54972	6.42134	-3.09433	0.00511726	0.0782365	-2.30357
ENSMUSG00000061751	Kalrn	kalirin, RhoGEF kinase	1.2054	4.26031	3.09294	0.00513418	0.0784228	-2.30661
ENSMUSG00000086596	Susd5	sushi domain containing 5	0.607198	3.15274	3.09253	0.00513912	0.0784261	-2.3075
ENSMUSG00000029781	Fkbp9	FK506 binding protein 9	0.959315	8.67072	3.0918	0.00514797	0.0784887	-2.30908
ENSMUSG00000015846	Rxra	retinoid X receptor alpha	-0.509951	6.60297	-3.09031	0.0051662	0.0786261	-2.31233
ENSMUSG00000073600	Prob1	proline rich basic protein 1	-0.945741	5.61146	-3.09029	0.00516647	0.0786261	-2.31238
ENSMUSG00000051855	Mest	mesoderm specific transcript	1.87739	6.8987	3.08931	0.00517845	0.0787362	-2.31451
ENSMUSG00000022094	Slc39a14	solute carrier family 39 (zinc transporter), member 14	0.831142	7.9492	3.08781	0.00519689	0.0789361	-2.31778
ENSMUSG00000013921	Clip3	CAP-GLY domain containing linker protein 3	0.677189	5.03013	3.08746	0.00520112	0.0789361	-2.31853
ENSMUSG00000021594	Srd5a1	steroid 5 alpha-reductase 1	-1.69554	7.5183	-3.08679	0.00520941	0.0789895	-2.31999
ENSMUSG00000007379	Dennd2c	DENN/MADD domain containing 2C	-1.36484	4.89252	-3.0854	0.00522655	0.0791769	-2.32302
ENSMUSG00000020788	Atp2a3	ATPase, Ca++ transporting, ubiquitous	-0.562586	5.98181	-3.0833	0.00525266	0.0794302	-2.3276
ENSMUSG00000045180	Shroom2	shroom family member 2	-0.521937	6.01592	-3.08328	0.00525285	0.0794302	-2.32763
ENSMUSG00000004698	Hdac9	histone deacetylase 9	1.00696	6.31244	3.08229	0.0052652	0.0795444	-2.32979
ENSMUSG00000024032	Tff1	trefoil factor 1	-2.35359	4.48314	-3.08091	0.00528247	0.0797326	-2.33281
ENSMUSG00000008136	Fhl2	four and a half LIM domains 2	0.756802	5.9828	3.07869	0.00531019	0.0800781	-2.33762
ENSMUSG00000037003	Tns2	tensin 2	0.641701	6.3054	3.07801	0.0053187	0.0800968	-2.33909
ENSMUSG00000037973	Itprid1	ITPR interacting domain containing 1	-0.975831	4.78703	-3.07782	0.0053211	0.0800968	-2.33951
ENSMUSG00000029660	Tex26	testis expressed 26	0.568551	2.78989	3.0761	0.00534289	0.0803519	-2.34327
ENSMUSG00000038354	Ankrd35	ankyrin repeat domain 35	-1.05763	4.65424	-3.07459	0.00536196	0.0805655	-2.34654
ENSMUSG00000040219	Ttc12	tetratricopeptide repeat domain 12	0.644031	5.25493	3.07266	0.0053864	0.0807445	-2.35072
ENSMUSG00000001020	S100a4	S100 calcium binding protein A4	0.550686	5.45193	3.07264	0.00538676	0.0807445	-2.35078
ENSMUSG00000030538	Cib1	calcium and integrin binding 1 (calmyrin)	-0.60468	6.75764	-3.07216	0.00539278	0.0807445	-2.35181
ENSMUSG00000094786	Gm14403	predicted gene 14403	0.582669	6.86782	3.07212	0.00539336	0.0807445	-2.35191
ENSMUSG00000034308	Sdr42e1	short chain dehydrogenase/reductase family 42E, member 1	-0.825558	4.86251	-3.07097	0.00540802	0.080891	-2.35441
ENSMUSG00000020183	Cpm	carboxypeptidase M	-1.18002	8.72385	-3.07039	0.0054154	0.0809283	-2.35566
ENSMUSG00000031304	Il2rg	interleukin 2 receptor, gamma chain	1.05331	5.98519	3.06964	0.00542507	0.0809997	-2.3573
ENSMUSG00000068220	Lgals1	lectin, galactose binding, soluble 1	1.11734	10.3989	3.06692	0.00546008	0.0813883	-2.36321
ENSMUSG00000018166	Erbb3	erb-b2 receptor tyrosine kinase 3	-1.00223	7.31101	-3.06685	0.00546092	0.0813883	-2.36335
ENSMUSG00000046743	Fat4	FAT atypical cadherin 4	1.10352	4.28574	3.06615	0.00546991	0.081398	-2.36487
ENSMUSG00000033373	Fntb	farnesyltransferase, CAAX box, beta	-0.452631	6.46018	-3.06584	0.00547399	0.081398	-2.36555
ENSMUSG00000041984	Rptn	repetin	-1.66141	3.55575	-3.06566	0.00547631	0.081398	-2.36594
ENSMUSG00000022711	Pmm2	phosphomannomutase 2	-0.629719	7.89325	-3.06444	0.00549215	0.0814869	-2.3686
ENSMUSG00000022297	Fzd6	frizzled class receptor 6	-0.464734	7.72064	-3.06429	0.00549402	0.0814869	-2.36891
ENSMUSG00000049807	Arhgap23	Rho GTPase activating protein 23	0.86715	5.35471	3.06406	0.00549704	0.0814869	-2.36941
ENSMUSG00000050212	Eva1b	eva-1 homolog B (C. elegans)	0.884821	6.01396	3.06159	0.00552912	0.0817876	-2.37476
ENSMUSG00000015085	Entpd2	ectonucleoside triphosphate diphosphohydrolase 2	0.510895	5.48386	3.06142	0.00553134	0.0817876	-2.37513
ENSMUSG00000034930	Rtkn	rhotekin	-0.583874	7.89132	-3.06136	0.00553213	0.0817876	-2.37526
ENSMUSG00000001630	Stk38l	serine/threonine kinase 38 like	0.555766	7.10966	3.0579	0.00557752	0.0823853	-2.38277
ENSMUSG00000041380	Htr2c	5-hydroxytryptamine (serotonin) receptor 2C	0.495624	2.96082	3.05735	0.00558484	0.0824199	-2.38398
ENSMUSG00000029370	Rassf6	Ras association (RalGDS/AF-6) domain family member 6	-0.659105	5.49112	-3.05469	0.00561995	0.0828642	-2.38974
ENSMUSG00000032741	Tpcn1	two pore channel 1	-0.46795	6.64354	-3.05268	0.00564669	0.0831845	-2.3941
ENSMUSG00000010751	Tnfrsf22	tumor necrosis factor receptor superfamily, member 22	0.648039	6.17887	3.05128	0.00566539	0.0833858	-2.39713
ENSMUSG00000020836	Coro6	coronin 6	1.06989	3.92815	3.05068	0.00567343	0.0834301	-2.39844
ENSMUSG00000028771	Ptpn12	protein tyrosine phosphatase, non-receptor type 12	0.340895	9.38844	3.04935	0.00569119	0.0836171	-2.40131
ENSMUSG00000021120	Pigh	phosphatidylinositol glycan anchor biosynthesis, class H	-0.528123	5.66616	-3.04873	0.00569948	0.0836647	-2.40265
ENSMUSG00000006800	Sulf2	sulfatase 2	0.517676	9.54558	3.04824	0.00570612	0.0836881	-2.40372
ENSMUSG00000025384	Faap100	Fanconi anemia core complex associated protein 100	-0.504283	7.38227	-3.04769	0.00571351	0.0836983	-2.40491
ENSMUSG00000067768	Xlr4b	X-linked lymphocyte-regulated 4B	-1.03642	3.44022	-3.04744	0.00571691	0.0836983	-2.40545
ENSMUSG00000031903	Pla2g15	phospholipase A2, group XV	0.655462	7.21082	3.04686	0.00572467	0.0837287	-2.4067
ENSMUSG00000020019	Ntn4	netrin 4	0.99785	5.27924	3.04654	0.0057291	0.0837287	-2.40741
ENSMUSG00000030643	Rab30	RAB30, member RAS oncogene family	-1.02368	5.85556	-3.04548	0.00574342	0.0837924	-2.4097
ENSMUSG00000028555	Ttc39a	tetratricopeptide repeat domain 39A	-0.759101	6.74951	-3.04495	0.00575054	0.0837924	-2.41084
ENSMUSG00000022949	Clic6	chloride intracellular channel 6	-1.24276	7.43013	-3.04484	0.005752	0.0837924	-2.41107
ENSMUSG00000029330	Cds1	CDP-diacylglycerol synthase 1	-1.00151	5.87844	-3.04472	0.00575368	0.0837924	-2.41134
ENSMUSG00000054640	Slc8a1	solute carrier family 8 (sodium/calcium exchanger), member 1	1.24615	5.74971	3.04321	0.00577423	0.0839371	-2.41462
ENSMUSG00000020695	Mrc2	mannose receptor, C type 2	1.1059	6.58309	3.04261	0.00578238	0.0839371	-2.41591
ENSMUSG00000074305	Peak1	pseudopodium-enriched atypical kinase 1	0.607072	7.35567	3.04255	0.0057832	0.0839371	-2.41604
ENSMUSG00000046280	She	src homology 2 domain-containing transforming protein E	0.865899	5.05241	3.0425	0.00578387	0.0839371	-2.41615
ENSMUSG00000034607	Pof1b	premature ovarian failure 1B	-2.1116	5.67161	-3.03965	0.00582284	0.0844286	-2.42231
ENSMUSG00000061731	Ext1	exostosin glycosyltransferase 1	0.666705	8.51849	3.03911	0.00583028	0.0844626	-2.42349
ENSMUSG00000038235	F11r	F11 receptor	-0.509186	9.35257	-3.03766	0.00585015	0.084612	-2.42661
ENSMUSG00000038732	Mboat1	membrane bound O-acyltransferase domain containing 1	-0.697625	7.91988	-3.03758	0.00585134	0.084612	-2.4268
ENSMUSG00000037855	Zfp365	zinc finger protein 365	0.703142	4.69418	3.03714	0.00585743	0.084612	-2.42775
ENSMUSG00000019929	Dcn	decorin	0.581105	11.1039	3.03688	0.00586101	0.084612	-2.42831
ENSMUSG00000042501	Cpa6	carboxypeptidase A6	1.09761	2.61213	3.03486	0.00588889	0.0848955	-2.43267
ENSMUSG00000027200	Sema6d	sema domain, transmembrane domain (TM), and cytoplasmic domain, (semaphorin) 6D	1.1303	6.83282	3.03472	0.00589089	0.0848955	-2.43298
ENSMUSG00000036103	Colec12	collectin sub-family member 12	1.26992	6.12884	3.03314	0.00591287	0.0851111	-2.4364
ENSMUSG00000024598	Fbn2	fibrillin 2	1.55388	5.66189	3.0329	0.00591613	0.0851111	-2.43691
ENSMUSG00000036461	Elf1	E74 like ETS transcription factor 1	-0.34545	9.01833	-3.03172	0.00593267	0.085275	-2.43947
ENSMUSG00000073435	Nme3	NME/NM23 nucleoside diphosphate kinase 3	-0.622829	6.89129	-3.02886	0.00597273	0.0857765	-2.44565
ENSMUSG00000027167	Elp4	elongator acetyltransferase complex subunit 4	-0.571314	6.63827	-3.02849	0.0059779	0.0857765	-2.44644
ENSMUSG00000030302	Atp2b2	ATPase, Ca++ transporting, plasma membrane 2	-0.990107	7.40547	-3.02673	0.00600271	0.0860578	-2.45024
ENSMUSG00000031453	Rasa3	RAS p21 protein activator 3	0.846219	5.81759	3.02513	0.00602536	0.0863079	-2.4537
ENSMUSG00000001555	Fkbp10	FK506 binding protein 10	1.14998	7.33159	3.02341	0.00604978	0.0865829	-2.45741
ENSMUSG00000036158	Prickle1	prickle planar cell polarity protein 1	1.11846	6.50959	3.0213	0.0060799	0.0869388	-2.46197
ENSMUSG00000020089	Ppa1	pyrophosphatase (inorganic) 1	-0.820525	9.47666	-3.02009	0.00609728	0.0871122	-2.46459
ENSMUSG00000025925	Terf1	telomeric repeat binding factor 1	-0.770446	7.72367	-3.019	0.00611284	0.0872001	-2.46693
ENSMUSG00000017491	Rarb	retinoic acid receptor, beta	-1.06147	5.33679	-3.01893	0.00611395	0.0872001	-2.4671
ENSMUSG00000054252	Fgfr3	fibroblast growth factor receptor 3	-1.25238	5.33961	-3.01768	0.00613184	0.08738	-2.46978
ENSMUSG00000032091	Tmprss4	transmembrane protease, serine 4	-1.08874	8.4178	-3.01724	0.0061382	0.0873836	-2.47073
ENSMUSG00000022756	Slc7a4	solute carrier family 7 (cationic amino acid transporter, y+ system), member 4	-0.673527	4.78204	-3.01678	0.00614496	0.0873836	-2.47174
ENSMUSG00000042770	Hebp1	heme binding protein 1	0.620028	6.66638	3.01629	0.00615199	0.0873836	-2.47279
ENSMUSG00000033805	Ephx4	epoxide hydrolase 4	-0.793992	8.19092	-3.01621	0.00615318	0.0873836	-2.47296
ENSMUSG00000074063	Osgin1	oxidative stress induced growth inhibitor 1	-0.850721	6.43161	-3.01312	0.00619798	0.0879162	-2.47962
ENSMUSG00000068566	Myadm	myeloid-associated differentiation marker	0.426634	9.16575	3.01289	0.0062013	0.0879162	-2.48011
ENSMUSG00000033763	Mtss2	MTSS I-BAR domain containing 2	0.984801	7.22407	3.0125	0.00620699	0.0879218	-2.48095
ENSMUSG00000034664	Itga2b	integrin alpha 2b	0.42324	5.16293	3.01164	0.00621951	0.0880239	-2.4828
ENSMUSG00000037406	Htra4	HtrA serine peptidase 4	-0.769958	4.39034	-3.01049	0.00623641	0.0881878	-2.48529
ENSMUSG00000012017	Scarf2	scavenger receptor class F, member 2	0.909868	6.70188	3.00974	0.00624744	0.0882684	-2.48691
ENSMUSG00000021981	Cab39l	calcium binding protein 39-like	-0.506203	8.68471	-3.00868	0.00626302	0.0883172	-2.48919
ENSMUSG00000021553	Slc28a3	solute carrier family 28 (sodium-coupled nucleoside transporter), member 3	-1.14744	8.15469	-3.00843	0.00626674	0.0883172	-2.48974
ENSMUSG00000023827	Agpat4	1-acylglycerol-3-phosphate O-acyltransferase 4 (lysophosphatidic acid acyltransferase, delta)	0.829661	6.95931	3.00842	0.00626688	0.0883172	-2.48976
ENSMUSG00000037885	Stk35	serine/threonine kinase 35	-0.4881	6.17665	-3.00718	0.00628511	0.0884989	-2.49243
ENSMUSG00000020814	Mxra7	matrix-remodelling associated 7	0.939357	6.69339	3.00626	0.00629865	0.0886143	-2.4944
ENSMUSG00000041444	Arhgap32	Rho GTPase activating protein 32	-0.966688	8.0112	-3.0017	0.00636645	0.089492	-2.50422
ENSMUSG00000020733	Slc9a3r1	solute carrier family 9 (sodium/hydrogen exchanger), member 3 regulator 1	-0.654019	8.64474	-3.00082	0.00637968	0.0896021	-2.50612
ENSMUSG00000025348	Itga7	integrin alpha 7	1.08592	4.97304	3.00022	0.00638873	0.0896531	-2.50742
ENSMUSG00000028737	Aldh4a1	aldehyde dehydrogenase 4 family, member A1	-0.571255	5.85977	-2.99859	0.00641312	0.0899193	-2.51091
ENSMUSG00000031997	Trpc6	transient receptor potential cation channel, subfamily C, member 6	1.25052	3.93749	2.9968	0.00644011	0.09021	-2.51476
ENSMUSG00000037533	Rapgef6	Rap guanine nucleotide exchange factor (GEF) 6	-0.387752	6.68844	-2.9965	0.00644474	0.09021	-2.51542
ENSMUSG00000003623	Crot	carnitine O-octanoyltransferase	-0.690188	7.84867	-2.99552	0.00645957	0.0903414	-2.51753
ENSMUSG00000027408	Cpxm1	carboxypeptidase X 1 (M14 family)	1.04823	5.01571	2.99441	0.00647633	0.0904993	-2.5199
ENSMUSG00000066838	Zfp772	zinc finger protein 772	-0.544832	5.58148	-2.99378	0.00648592	0.0905569	-2.52126
ENSMUSG00000056383	AI987944	expressed sequence AI987944	0.481605	6.19753	2.99306	0.00649691	0.0906341	-2.52281
ENSMUSG00000035834	Polr3g	polymerase (RNA) III (DNA directed) polypeptide G	-0.856332	6.08739	-2.9919	0.0065146	0.0908045	-2.52531
ENSMUSG00000037754	Ppp1r16b	protein phosphatase 1, regulatory subunit 16B	0.904889	5.61735	2.99104	0.00652772	0.0909109	-2.52715
ENSMUSG00000028010	Gar1	GAR1 ribonucleoprotein	-0.371173	7.53213	-2.99016	0.00654126	0.091023	-2.52905
ENSMUSG00000038860	Garnl3	GTPase activating RANGAP domain-like 3	0.775141	4.13501	2.98853	0.00656631	0.0912527	-2.53255
ENSMUSG00000059900	Tmem40	transmembrane protein 40	-1.246	6.93834	-2.98837	0.00656878	0.0912527	-2.5329
ENSMUSG00000037622	Wdtc1	WD and tetratricopeptide repeats 1	-0.488211	7.31605	-2.98779	0.0065777	0.0913	-2.53414
ENSMUSG00000079339	Ifit1bl1	interferon induced protein with tetratricpeptide repeats 1B like 1	-2.0851	6.9029	-2.98735	0.00658455	0.0913186	-2.53509
ENSMUSG00000025630	Hprt	hypoxanthine guanine phosphoribosyl transferase	-0.415665	8.55198	-2.9864	0.0065992	0.0914453	-2.53713
ENSMUSG00000034224	Slc38a8	solute carrier family 38, member 8	0.469889	3.17206	2.98521	0.00661765	0.0916243	-2.53969
ENSMUSG00000032177	Pde4a	phosphodiesterase 4A, cAMP specific	0.831569	4.60788	2.98333	0.0066468	0.091951	-2.54372
ENSMUSG00000032537	Ephb1	Eph receptor B1	0.56182	5.68512	2.98221	0.00666436	0.0921171	-2.54613
ENSMUSG00000096215	Smim22	small integral membrane protein 22	-0.856817	6.77962	-2.9816	0.00667391	0.0921707	-2.54745
ENSMUSG00000009907	Vps4b	vacuolar protein sorting 4B	-0.360776	8.78292	-2.98125	0.00667936	0.0921707	-2.54819
ENSMUSG00000033826	Dnah8	dynein, axonemal, heavy chain 8	0.62267	2.5159	2.97863	0.00672044	0.0926604	-2.55381
ENSMUSG00000033082	Clec1a	C-type lectin domain family 1, member a	0.761754	4.29327	2.97722	0.00674267	0.0928897	-2.55684
ENSMUSG00000040732	Erg	ETS transcription factor	1.11456	6.09068	2.97416	0.00679122	0.0934807	-2.56341
ENSMUSG00000078532	Nkain1	Na+/K+ transporting ATPase interacting 1	1.09633	6.44505	2.97356	0.00680074	0.0935342	-2.56469
ENSMUSG00000075254	Heg1	heart development protein with EGF-like domains 1	0.845202	9.13559	2.97222	0.0068221	0.0936882	-2.56756
ENSMUSG00000019989	Enpp3	ectonucleotide pyrophosphatase/phosphodiesterase 3	-0.803592	10.4314	-2.97215	0.00682325	0.0936882	-2.56772
ENSMUSG00000009112	Bcl2l13	BCL2-like 13 (apoptosis facilitator)	-0.409847	7.41113	-2.97124	0.0068378	0.0936937	-2.56967
ENSMUSG00000032593	Amigo3	adhesion molecule with Ig like domain 3	-0.66281	5.11241	-2.97077	0.00684521	0.0936937	-2.57066
ENSMUSG00000056091	St3gal5	ST3 beta-galactoside alpha-2,3-sialyltransferase 5	0.570776	5.34679	2.97076	0.00684545	0.0936937	-2.57069
ENSMUSG00000021806	Nid2	nidogen 2	1.31353	5.79818	2.97071	0.00684626	0.0936937	-2.5708
ENSMUSG00000021338	Carmil1	capping protein regulator and myosin 1 linker 1	-0.515158	7.00507	-2.96899	0.00687382	0.0939932	-2.57448
ENSMUSG00000028465	Tln1	talin 1	0.518354	10.1189	2.9676	0.00689627	0.0942098	-2.57747
ENSMUSG00000091575	2010016I18Rik	RIKEN cDNA 2010016I18 gene	0.70451	2.75026	2.9673	0.00690103	0.0942098	-2.5781
ENSMUSG00000018604	Tbx3	T-box 3	1.15737	5.90561	2.96551	0.00693002	0.0943925	-2.58194
ENSMUSG00000029550	Sppl3	signal peptide peptidase 3	-0.301843	8.61341	-2.96548	0.00693057	0.0943925	-2.58201
ENSMUSG00000062960	Kdr	kinase insert domain protein receptor	1.25163	7.18527	2.96542	0.0069315	0.0943925	-2.58213
ENSMUSG00000041449	Serpina3h	serine (or cysteine) peptidase inhibitor, clade A, member 3H	0.809163	2.89438	2.96239	0.00698079	0.0949857	-2.58862
ENSMUSG00000054690	Emcn	endomucin	1.30324	7.03273	2.96052	0.00701137	0.0953235	-2.59262
ENSMUSG00000026383	Epb41l5	erythrocyte membrane protein band 4.1 like 5	-0.844748	7.62999	-2.95943	0.00702934	0.0954895	-2.59496
ENSMUSG00000040297	Suco	SUN domain containing ossification factor	-0.432652	7.76782	-2.95883	0.0070391	0.0955314	-2.59623
ENSMUSG00000061111	Mcrip1	MAPK regulated corepressor interacting protein 1	0.488386	7.49568	2.95854	0.00704395	0.0955314	-2.59686
ENSMUSG00000056724	Nbeal2	neurobeachin-like 2	-0.741225	7.37415	-2.95808	0.0070515	0.0955505	-2.59784
ENSMUSG00000015536	Mocs2	molybdenum cofactor synthesis 2	-0.416908	7.59921	-2.95775	0.00705689	0.0955505	-2.59854
ENSMUSG00000037022	Mmaa	methylmalonic aciduria (cobalamin deficiency) type A	-0.528331	5.6135	-2.95564	0.0070918	0.0959448	-2.60306
ENSMUSG00000001518	Itfg2	integrin alpha FG-GAP repeat containing 2	-0.345648	7.22905	-2.95482	0.00710548	0.0960515	-2.60482
ENSMUSG00000034161	Scx	scleraxis	1.65763	6.02284	2.95221	0.00714893	0.0965601	-2.6104
ENSMUSG00000061535	C1qtnf7	C1q and tumor necrosis factor related protein 7	1.53423	6.70096	2.95137	0.00716291	0.0966702	-2.61219
ENSMUSG00000025375	Aatk	apoptosis-associated tyrosine kinase	0.458654	2.64587	2.94991	0.00718749	0.0969229	-2.61532
ENSMUSG00000043811	Rtn4r	reticulon 4 receptor	0.932534	4.23835	2.94854	0.00721052	0.0971544	-2.61825
ENSMUSG00000021870	Slmap	sarcolemma associated protein	0.367664	5.73703	2.94808	0.00721821	0.097179	-2.61923
ENSMUSG00000024140	Epas1	endothelial PAS domain protein 1	0.711976	8.6273	2.94685	0.00723901	0.0973665	-2.62186
ENSMUSG00000027303	Ptpra	protein tyrosine phosphatase, receptor type, A	0.35811	7.74387	2.94584	0.00725612	0.0973665	-2.62402
ENSMUSG00000066042	Med18	mediator complex subunit 18	-0.548145	5.79371	-2.94574	0.00725771	0.0973665	-2.62422
ENSMUSG00000071656	Lrrn4cl	LRRN4 C-terminal like	0.655497	3.50921	2.94569	0.00725852	0.0973665	-2.62432
ENSMUSG00000021916	Glt8d1	glycosyltransferase 8 domain containing 1	0.591483	5.62654	2.94546	0.00726257	0.0973665	-2.62483
ENSMUSG00000022332	Khdrbs3	KH domain containing, RNA binding, signal transduction associated 3	1.10265	5.43127	2.94517	0.00726739	0.0973665	-2.62544
ENSMUSG00000050989	Selenon	selenoprotein N	0.490917	7.22294	2.94458	0.00727743	0.0974224	-2.6267
ENSMUSG00000032348	Gsta4	glutathione S-transferase, alpha 4	-0.994751	8.62867	-2.94411	0.00728548	0.097429	-2.62771
ENSMUSG00000027314	Dll4	delta like canonical Notch ligand 4	1.18505	7.27875	2.94386	0.00728969	0.097429	-2.62824
ENSMUSG00000021532	Fastkd3	FAST kinase domains 3	-0.416891	5.24203	-2.9415	0.00732991	0.0978876	-2.63327
ENSMUSG00000024873	Cnih2	cornichon family AMPA receptor auxiliary protein 2	0.573908	2.94849	2.94065	0.00734446	0.0979636	-2.63509
ENSMUSG00000029475	Kdm2b	lysine (K)-specific demethylase 2B	-0.355439	6.10968	-2.94048	0.00734741	0.0979636	-2.63546
ENSMUSG00000044617	Zbtb39	zinc finger and BTB domain containing 39	-0.491042	5.89238	-2.93939	0.0073661	0.0980845	-2.63778
ENSMUSG00000079481	Nhsl2	NHS-like 2	0.471579	6.82209	2.93926	0.00736832	0.0980845	-2.63806
ENSMUSG00000034275	Igsf9b	immunoglobulin superfamily, member 9B	0.984792	5.78721	2.93763	0.00739641	0.0983794	-2.64154
ENSMUSG00000028841	Cnksr1	connector enhancer of kinase suppressor of Ras 1	-1.20809	5.39149	-2.9365	0.00741588	0.0985464	-2.64394
ENSMUSG00000024937	Ehbp1l1	EH domain binding protein 1-like 1	0.571723	6.50093	2.93622	0.00742086	0.0985464	-2.64455
ENSMUSG00000046668	Cxxc5	CXXC finger 5	-0.705363	7.69529	-2.93541	0.00743475	0.0986163	-2.64626
ENSMUSG00000026426	Arl8a	ADP-ribosylation factor-like 8A	0.379711	8.85302	2.93522	0.00743802	0.0986163	-2.64667
ENSMUSG00000017723	Wfdc2	WAP four-disulfide core domain 2	-0.718067	9.88234	-2.93374	0.00746374	0.0988136	-2.64982
ENSMUSG00000049047	Armcx3	armadillo repeat containing, X-linked 3	1.01617	6.11662	2.93368	0.00746483	0.0988136	-2.64996
ENSMUSG00000019326	Aoc3	amine oxidase, copper containing 3	1.24485	5.62933	2.93323	0.00747273	0.0988392	-2.65092
ENSMUSG00000025268	Maged2	MAGE family member D2	0.65213	7.5769	2.93136	0.0075054	0.0991921	-2.65491
ENSMUSG00000041351	Rap1gap	Rap1 GTPase-activating protein	-0.692573	5.39187	-2.92978	0.00753305	0.0994783	-2.65827
ENSMUSG00000024085	Man2a1	mannosidase 2, alpha 1	0.522819	7.99186	2.92801	0.00756413	0.0998092	-2.66204
ENSMUSG00000020679	Hnf1b	HNF1 homeobox B	-0.9267	7.03834	-2.92728	0.00757705	0.0999001	-2.6636
ENSMUSG00000044576	Garem2	GRB2 associated regulator of MAPK1 subtype 2	0.787059	3.18578	2.92655	0.00758995	0.0999907	-2.66515
ENSMUSG00000015127	Unkl	unkempt family like zinc finger	-0.580973	4.39208	-2.92467	0.00762336	0.100253	-2.66917
ENSMUSG00000067297	Ifit1bl2	interferon induced protein with tetratricopeptide repeats 1B like 2	-1.58552	4.44524	-2.92451	0.00762613	0.100253	-2.6695
ENSMUSG00000090698	Apold1	apolipoprotein L domain containing 1	1.22709	4.47785	2.92414	0.00763264	0.100253	-2.67028
ENSMUSG00000025950	Idh1	isocitrate dehydrogenase 1 (NADP+), soluble	-0.702339	8.69924	-2.92406	0.00763405	0.100253	-2.67045
ENSMUSG00000026207	Speg	SPEG complex locus	0.930415	4.48535	2.92328	0.007648	0.100357	-2.67212
ENSMUSG00000022464	Slc38a4	solute carrier family 38, member 4	0.65826	3.81755	2.92038	0.0076998	0.100956	-2.67828
ENSMUSG00000021253	Tgfb3	transforming growth factor, beta 3	1.40535	7.42395	2.91805	0.00774178	0.101389	-2.68325
ENSMUSG00000037188	Grhl3	grainyhead like transcription factor 3	-1.67235	6.6361	-2.91787	0.00774503	0.101389	-2.68364
ENSMUSG00000041096	Tspyl2	TSPY-like 2	0.574054	6.85584	2.91689	0.00776262	0.101539	-2.68571
ENSMUSG00000026798	Coq4	coenzyme Q4	-0.629711	6.03436	-2.9149	0.00779859	0.101929	-2.68993
ENSMUSG00000033902	Mapkbp1	mitogen-activated protein kinase binding protein 1	0.645439	6.14213	2.91275	0.00783772	0.10236	-2.69451
ENSMUSG00000016619	Nup50	nucleoporin 50	-0.421454	8.93508	-2.91164	0.00785809	0.102545	-2.69688
ENSMUSG00000024041	Cryaa	crystallin, alpha A	0.844903	2.75415	2.90976	0.0078925	0.102913	-2.70087
ENSMUSG00000046562	Unc119b	unc-119 lipid binding chaperone B	-0.474113	6.56801	-2.90793	0.00792611	0.103198	-2.70475
ENSMUSG00000029287	Tgfbr3	transforming growth factor, beta receptor III	0.801906	7.05476	2.90749	0.00793426	0.103198	-2.70569
ENSMUSG00000039062	Anpep	alanyl (membrane) aminopeptidase	-0.656653	11.7201	-2.9073	0.0079377	0.103198	-2.70608
ENSMUSG00000018909	Arrb1	arrestin, beta 1	0.510841	7.24865	2.90722	0.00793929	0.103198	-2.70627
ENSMUSG00000078706	Gm53	predicted gene 53	0.856106	4.18131	2.90423	0.00799462	0.103758	-2.71261
ENSMUSG00000041308	Sntb2	syntrophin, basic 2	0.782594	6.62924	2.90422	0.0079949	0.103758	-2.71264
ENSMUSG00000047821	Trim16	tripartite motif-containing 16	-0.570597	8.44487	-2.90306	0.00801644	0.103957	-2.7151
ENSMUSG00000028383	Hsdl2	hydroxysteroid dehydrogenase like 2	-0.623521	7.71764	-2.90226	0.00803131	0.104068	-2.71679
ENSMUSG00000028649	Macf1	microtubule-actin crosslinking factor 1	0.490457	8.6909	2.90126	0.00805006	0.104229	-2.71892
ENSMUSG00000030739	Myh14	myosin, heavy polypeptide 14	-1.00902	7.01387	-2.90062	0.00806202	0.104291	-2.72028
ENSMUSG00000092021	Gbp11	guanylate binding protein 11	-0.955718	5.60846	-2.90033	0.00806741	0.104291	-2.72089
ENSMUSG00000085006	BC021767	cDNA sequence BC021767	-0.698677	6.69415	-2.89748	0.00812103	0.104902	-2.72693
ENSMUSG00000079144	A130010J15Rik	RIKEN cDNA A130010J15 gene	-0.497357	4.71365	-2.89686	0.00813274	0.104972	-2.72825
ENSMUSG00000004038	Gstm3	glutathione S-transferase, mu 3	-0.476246	4.56045	-2.89627	0.00814384	0.105033	-2.72949
ENSMUSG00000002058	Unc119	unc-119 lipid binding chaperone	0.446084	6.57396	2.89565	0.00815559	0.105073	-2.73081
ENSMUSG00000020777	Acox1	acyl-Coenzyme A oxidase 1, palmitoyl	-0.726836	7.62386	-2.89544	0.0081596	0.105073	-2.73126
ENSMUSG00000022131	Gpr180	G protein-coupled receptor 180	0.526346	6.79452	2.89481	0.00817144	0.105142	-2.73258
ENSMUSG00000061974	Cldn24	claudin 24	-0.367552	3.8269	-2.89449	0.00817767	0.105142	-2.73328
ENSMUSG00000070304	Scn2b	sodium channel, voltage-gated, type II, beta	0.704818	4.06682	2.89399	0.00818715	0.105183	-2.73434
ENSMUSG00000031749	St3gal2	ST3 beta-galactoside alpha-2,3-sialyltransferase 2	0.522871	5.50756	2.89165	0.00823177	0.105606	-2.7393
ENSMUSG00000001995	Sipa1l2	signal-induced proliferation-associated 1 like 2	0.446658	7.46315	2.89159	0.00823283	0.105606	-2.73941
ENSMUSG00000019990	Pde7b	phosphodiesterase 7B	0.81783	6.80173	2.8902	0.0082594	0.105865	-2.74235
ENSMUSG00000027452	Acss1	acyl-CoA synthetase short-chain family member 1	-0.986973	7.70594	-2.88868	0.00828871	0.106158	-2.74559
ENSMUSG00000021518	Ptdss1	phosphatidylserine synthase 1	-0.245942	7.4657	-2.88819	0.00829806	0.106196	-2.74662
ENSMUSG00000061859	Patj	PATJ, crumbs cell polarity complex component	-0.558796	7.25955	-2.88566	0.00834699	0.106656	-2.75198
ENSMUSG00000026872	Zeb2	zinc finger E-box binding homeobox 2	1.12202	8.01933	2.88551	0.00834982	0.106656	-2.75229
ENSMUSG00000073375	Lrrc30	leucine rich repeat containing 30	-0.437826	2.71432	-2.88401	0.00837899	0.106656	-2.75547
ENSMUSG00000094271	Gm13290	predicted gene 13290	0.913326	3.26593	2.884	0.00837904	0.106656	-2.75548
ENSMUSG00000101163	Gm13278	predicted gene 13278	0.913326	3.26593	2.884	0.00837904	0.106656	-2.75548
ENSMUSG00000099420	Gm13279	predicted gene 13279	0.913326	3.26593	2.884	0.00837904	0.106656	-2.75548
ENSMUSG00000070908	Gm13288	predicted gene 13288	0.913326	3.26593	2.884	0.00837904	0.106656	-2.75548
ENSMUSG00000047281	Sfn	stratifin	-1.47014	9.20444	-2.88351	0.00838856	0.106695	-2.75651
ENSMUSG00000025607	Copg2	coatomer protein complex, subunit gamma 2	-0.377473	7.93229	-2.88155	0.00842689	0.107098	-2.76067
ENSMUSG00000074971	Fibin	fin bud initiation factor homolog (zebrafish)	0.763228	4.27327	2.88123	0.00843314	0.107098	-2.76135
ENSMUSG00000031772	Cntnap4	contactin associated protein-like 4	0.539508	2.92407	2.88036	0.00845018	0.107232	-2.76319
ENSMUSG00000031362	Xlr4c	X-linked lymphocyte-regulated 4C	-1.25015	3.04626	-2.87984	0.00846038	0.107279	-2.76429
ENSMUSG00000000759	Tubgcp3	tubulin, gamma complex associated protein 3	-0.63812	4.90489	-2.87817	0.00849311	0.107612	-2.76781
ENSMUSG00000001786	Fbxo7	F-box protein 7	-0.38454	6.31371	-2.87766	0.00850323	0.107658	-2.7689
ENSMUSG00000041757	Plekha6	pleckstrin homology domain containing, family A member 6	-0.66336	7.16623	-2.87683	0.00851966	0.107784	-2.77066
ENSMUSG00000005107	Slc2a9	solute carrier family 2 (facilitated glucose transporter), member 9	-0.663493	4.47695	-2.87474	0.00856103	0.108224	-2.77508
ENSMUSG00000070524	Fcrlb	Fc receptor-like B	0.887231	3.67894	2.87365	0.00858263	0.108415	-2.77738
ENSMUSG00000022634	Yaf2	YY1 associated factor 2	0.347079	7.83712	2.87329	0.00858965	0.108421	-2.77812
ENSMUSG00000032493	Prss44	protease, serine 44	0.45991	3.28697	2.87279	0.00859979	0.108466	-2.7792
ENSMUSG00000078817	Nlrp12	NLR family, pyrin domain containing 12	-0.958665	3.12326	-2.8691	0.00867345	0.109262	-2.78697
ENSMUSG00000049577	Zfpm1	zinc finger protein, multitype 1	0.390477	6.21021	2.86881	0.00867926	0.109262	-2.78759
ENSMUSG00000058914	C1qtnf3	C1q and tumor necrosis factor related protein 3	1.46323	6.1741	2.86864	0.00868271	0.109262	-2.78795
ENSMUSG00000030217	Art4	ADP-ribosyltransferase 4	-1.23176	3.67669	-2.86784	0.00869886	0.109288	-2.78964
ENSMUSG00000035517	Tdrd7	tudor domain containing 7	-0.542913	6.10791	-2.86765	0.00870267	0.109288	-2.79004
ENSMUSG00000049791	Fzd4	frizzled class receptor 4	0.651786	6.37952	2.86756	0.00870454	0.109288	-2.79024
ENSMUSG00000021846	Peli2	pellino 2	0.950836	5.55856	2.86722	0.00871145	0.109292	-2.79096
ENSMUSG00000032033	Barx2	BarH-like homeobox 2	-1.02384	6.25325	-2.86493	0.00875773	0.109753	-2.79579
ENSMUSG00000034459	Ifit1	interferon-induced protein with tetratricopeptide repeats 1	-1.27023	7.71566	-2.86474	0.00876147	0.109753	-2.79618
ENSMUSG00000005320	Fgfr4	fibroblast growth factor receptor 4	-0.611816	3.17966	-2.86431	0.00877032	0.109781	-2.7971
ENSMUSG00000075702	Selenom	selenoprotein M	0.916619	8.42101	2.8628	0.00880096	0.110082	-2.80028
ENSMUSG00000037509	Arhgef4	Rho guanine nucleotide exchange factor (GEF) 4	-0.926585	6.12806	-2.85985	0.00886117	0.110751	-2.80649
ENSMUSG00000030471	Zdhhc13	zinc finger, DHHC domain containing 13	-0.629377	7.78947	-2.85716	0.0089164	0.111295	-2.81216
ENSMUSG00000037393	Nmur2	neuromedin U receptor 2	1.31656	5.29796	2.85708	0.00891809	0.111295	-2.81233
ENSMUSG00000054309	Cpsf3	cleavage and polyadenylation specificity factor 3	-0.343559	7.89793	-2.85593	0.00894181	0.111507	-2.81475
ENSMUSG00000036918	Ttc7	tetratricopeptide repeat domain 7	-0.601488	5.80624	-2.85205	0.00902244	0.112428	-2.82293
ENSMUSG00000028786	Tmem54	transmembrane protein 54	-0.892773	9.30992	-2.85151	0.00903375	0.112484	-2.82407
ENSMUSG00000029552	Tes	testin LIM domain protein	0.40181	8.21992	2.85085	0.00904757	0.112572	-2.82546
ENSMUSG00000020638	Cmpk2	cytidine monophosphate (UMP-CMP) kinase 2, mitochondrial	-0.743225	6.75067	-2.84793	0.00910869	0.113247	-2.83159
ENSMUSG00000042428	Mgat3	mannoside acetylglucosaminyltransferase 3	-1.01159	4.79587	-2.84473	0.00917635	0.114003	-2.83833
ENSMUSG00000017667	Zfp334	zinc finger protein 334	0.532404	6.50064	2.84223	0.00922943	0.114576	-2.84359
ENSMUSG00000026791	Slc2a8	solute carrier family 2, (facilitated glucose transporter), member 8	0.528931	4.36559	2.84008	0.00927547	0.115062	-2.84812
ENSMUSG00000029189	Sel1l3	sel-1 suppressor of lin-12-like 3 (C. elegans)	-0.518376	8.53906	-2.83801	0.00931969	0.115434	-2.85245
ENSMUSG00000007207	Stx1a	syntaxin 1A (brain)	0.528865	4.44701	2.83755	0.00932969	0.115434	-2.85342
ENSMUSG00000029199	Lias	lipoic acid synthetase	-0.293118	6.55475	-2.83722	0.00933677	0.115434	-2.85411
ENSMUSG00000046417	Lrrc75a	leucine rich repeat containing 75A	0.541501	6.30696	2.83706	0.00934027	0.115434	-2.85446
ENSMUSG00000095346	Gm21905	predicted gene, 21905	-0.394937	3.91916	-2.83706	0.00934033	0.115434	-2.85446
ENSMUSG00000038319	Kcnh2	potassium voltage-gated channel, subfamily H (eag-related), member 2	0.865749	6.01803	2.83668	0.00934852	0.115449	-2.85526
ENSMUSG00000064232	Gm5414	predicted gene 5414	-0.797391	3.08315	-2.83523	0.00937974	0.115741	-2.85829
ENSMUSG00000053025	Sv2b	synaptic vesicle glycoprotein 2 b	-1.39397	5.94871	-2.83494	0.00938614	0.115741	-2.85891
ENSMUSG00000019122	Ccl9	chemokine (C-C motif) ligand 9	1.28937	7.08815	2.833	0.00942822	0.116174	-2.86299
ENSMUSG00000022469	Rapgef3	Rap guanine nucleotide exchange factor (GEF) 3	0.592288	5.14948	2.83204	0.00944905	0.116344	-2.865
ENSMUSG00000078179	Rnf148	ring finger protein 148	-0.447799	2.77988	-2.83127	0.00946579	0.116464	-2.86661
ENSMUSG00000041552	Ptchd1	patched domain containing 1	0.919735	2.51172	2.83029	0.00948733	0.116642	-2.86867
ENSMUSG00000032352	Lrrc1	leucine rich repeat containing 1	-0.670842	7.98205	-2.82908	0.00951384	0.11684	-2.87121
ENSMUSG00000009035	Tmem184b	transmembrane protein 184b	0.35344	8.77447	2.82891	0.00951753	0.11684	-2.87157
ENSMUSG00000028282	Casp8ap2	caspase 8 associated protein 2	-0.496029	5.87807	-2.82823	0.00953236	0.116887	-2.87298
ENSMUSG00000018848	Rars	arginyl-tRNA synthetase	-0.356605	9.07087	-2.82809	0.00953546	0.116887	-2.87328
ENSMUSG00000066637	Ttc32	tetratricopeptide repeat domain 32	-0.609433	3.95745	-2.82756	0.00954708	0.116893	-2.87439
ENSMUSG00000027663	Zmat3	zinc finger matrin type 3	0.586591	6.40901	2.82719	0.00955524	0.116893	-2.87517
ENSMUSG00000050549	Fam241a	family with sequence similarity 241, member A	-0.439599	7.45752	-2.8271	0.00955714	0.116893	-2.87535
ENSMUSG00000030064	Frmd4b	FERM domain containing 4B	-0.487814	8.3283	-2.82494	0.00960502	0.117392	-2.87989
ENSMUSG00000028545	Bend5	BEN domain containing 5	-0.588268	6.05387	-2.82292	0.00964978	0.117853	-2.88412
ENSMUSG00000024400	Wdr33	WD repeat domain 33	-0.318686	6.51762	-2.82233	0.00966284	0.117925	-2.88535
ENSMUSG00000001506	Col1a1	collagen, type I, alpha 1	1.16248	10.2331	2.82017	0.00971104	0.118426	-2.88988
ENSMUSG00000032714	Syde1	synapse defective 1, Rho GTPase, homolog 1 (C. elegans)	0.83091	4.95417	2.81963	0.00972302	0.118485	-2.891
ENSMUSG00000031729	Ist1	increased sodium tolerance 1 homolog (yeast)	-0.322883	8.59966	-2.81918	0.0097333	0.118498	-2.89196
ENSMUSG00000036644	Tbc1d9b	TBC1 domain family, member 9B	0.32621	7.64229	2.81895	0.00973838	0.118498	-2.89244
ENSMUSG00000036639	Nudt1	nudix (nucleoside diphosphate linked moiety X)-type motif 1	-0.557838	5.39457	-2.81714	0.00977912	0.118906	-2.89623
ENSMUSG00000029096	Htra3	HtrA serine peptidase 3	0.967142	6.93131	2.81652	0.00979297	0.118987	-2.89752
ENSMUSG00000020125	Elane	elastase, neutrophil expressed	0.573765	3.33693	2.81504	0.00982638	0.119232	-2.90062
ENSMUSG00000029699	Ssc4d	scavenger receptor cysteine rich family, 4 domains	-0.45387	4.07412	-2.81499	0.00982747	0.119232	-2.90072
ENSMUSG00000005672	Kit	KIT proto-oncogene receptor tyrosine kinase	1.03312	6.73605	2.81351	0.00986109	0.119552	-2.90383
ENSMUSG00000024731	Ms4a10	membrane-spanning 4-domains, subfamily A, member 10	-0.587143	2.60658	-2.81221	0.00989059	0.119822	-2.90654
ENSMUSG00000036782	Klhl13	kelch-like 13	0.899149	6.54154	2.81157	0.00990522	0.119912	-2.90789
ENSMUSG00000022285	Ywhaz	tyrosine 3-monooxygenase/tryptophan 5-monooxygenase activation protein, zeta polypeptide	-0.257319	11.4755	-2.81067	0.00992578	0.120073	-2.90977
ENSMUSG00000022003	Slc25a30	solute carrier family 25, member 30	0.335068	6.41883	2.8093	0.00995704	0.120363	-2.91263
ENSMUSG00000032350	Gclc	glutamate-cysteine ligase, catalytic subunit	-0.615041	8.15982	-2.80845	0.0099766	0.120501	-2.91441
ENSMUSG00000052957	Gas1	growth arrest specific 1	0.925011	6.67757	2.80786	0.0099901	0.120501	-2.91564
ENSMUSG00000045404	Kcnk13	potassium channel, subfamily K, member 13	0.440855	3.73293	2.80758	0.00999648	0.120501	-2.91622
ENSMUSG00000005534	Insr	insulin receptor	0.567984	8.34452	2.80754	0.00999753	0.120501	-2.91632
ENSMUSG00000000359	Rem1	rad and gem related GTP binding protein 1	0.903951	4.68406	2.80681	0.0100142	0.120533	-2.91784
ENSMUSG00000023008	Fmnl3	formin-like 3	0.601818	5.55631	2.80679	0.0100147	0.120533	-2.91788
ENSMUSG00000008845	Cd163	CD163 antigen	1.21263	3.66252	2.80536	0.0100477	0.120678	-2.92087
ENSMUSG00000035208	Slfn8	schlafen 8	-0.665087	6.25621	-2.80535	0.010048	0.120678	-2.9209
ENSMUSG00000026167	Wnt10a	wingless-type MMTV integration site family, member 10A	-0.598772	3.75539	-2.80532	0.0100486	0.120678	-2.92095
ENSMUSG00000053819	Camk2d	calcium/calmodulin-dependent protein kinase II, delta	0.613497	8.12205	2.80392	0.0100809	0.120865	-2.92387
ENSMUSG00000017400	Stac2	SH3 and cysteine rich domain 2	1.18861	4.05907	2.80372	0.0100856	0.120865	-2.9243
ENSMUSG00000090083	Rnf8	ring finger protein 8	-0.485789	5.85858	-2.8037	0.0100861	0.120865	-2.92434
ENSMUSG00000025812	Pard3	par-3 family cell polarity regulator	-0.393375	8.06716	-2.80316	0.0100985	0.120927	-2.92546
ENSMUSG00000026939	Tmem141	transmembrane protein 141	-0.4375	8.03379	-2.80276	0.010108	0.120953	-2.92631
ENSMUSG00000031451	Gas6	growth arrest specific 6	1.07225	8.83586	2.80162	0.0101344	0.121181	-2.92868
ENSMUSG00000026435	Slc45a3	solute carrier family 45, member 3	-1.10037	6.68479	-2.79991	0.0101742	0.121569	-2.93224
ENSMUSG00000035227	Spcs2	signal peptidase complex subunit 2 homolog (S. cerevisiae)	-0.424222	8.61563	-2.79896	0.0101965	0.121748	-2.93423
ENSMUSG00000068699	Flnc	filamin C, gamma	0.65361	6.38325	2.79616	0.0102622	0.122445	-2.94007
ENSMUSG00000030607	Acan	aggrecan	0.691347	4.24447	2.79506	0.0102883	0.122667	-2.94237
ENSMUSG00000026961	Lrrc26	leucine rich repeat containing 26	-1.41144	6.96974	-2.79435	0.0103051	0.122779	-2.94386
ENSMUSG00000066571	Garre1	granule associated Rac and RHOG effector 1	0.4391	6.76623	2.79302	0.0103365	0.123065	-2.94662
ENSMUSG00000050382	Kif7	kinesin family member 7	0.483874	3.3551	2.79257	0.0103473	0.123103	-2.94757
ENSMUSG00000021950	Anxa8	annexin A8	-1.41718	7.67976	-2.79226	0.0103546	0.123103	-2.94821
ENSMUSG00000056498	Tmem154	transmembrane protein 154	-1.01149	6.60538	-2.79183	0.0103649	0.123138	-2.94911
ENSMUSG00000034075	Zdhhc5	zinc finger, DHHC domain containing 5	-0.535689	6.35138	-2.79111	0.0103819	0.123251	-2.9506
ENSMUSG00000059280	Vpreb2	pre-B lymphocyte gene 2	0.420835	3.55146	2.79022	0.0104031	0.123415	-2.95245
ENSMUSG00000074607	Tox2	TOX high mobility group box family member 2	0.393911	5.01581	2.78979	0.0104136	0.12345	-2.95337
ENSMUSG00000063800	Prpf38a	PRP38 pre-mRNA processing factor 38 (yeast) domain containing A	-0.585056	6.8845	-2.78737	0.0104715	0.123967	-2.95841
ENSMUSG00000074277	Phldb3	pleckstrin homology like domain, family B, member 3	-0.744425	3.92089	-2.78705	0.0104791	0.123967	-2.95907
ENSMUSG00000051950	B3glct	beta-3-glucosyltransferase	0.626948	6.67144	2.78703	0.0104795	0.123967	-2.9591
ENSMUSG00000041471	Shld2	shieldin complex subunit 2	-0.606122	4.77565	-2.7863	0.0104971	0.124086	-2.96062
ENSMUSG00000095663	Gm2310	predicted gene 2310	0.810435	6.61373	2.78521	0.0105233	0.124307	-2.96289
ENSMUSG00000041926	Rnpep	arginyl aminopeptidase (aminopeptidase B)	-0.719823	9.01658	-2.78326	0.0105705	0.12469	-2.96695
ENSMUSG00000074892	B3galt5	UDP-Gal:betaGlcNAc beta 1,3-galactosyltransferase, polypeptide 5	-1.77815	4.16925	-2.78325	0.0105708	0.12469	-2.96698
ENSMUSG00000030287	Itpr2	inositol 1,4,5-triphosphate receptor 2	-0.485005	7.98414	-2.78289	0.0105796	0.124705	-2.96773
ENSMUSG00000026656	Fcgr2b	Fc receptor, IgG, low affinity IIb	1.14636	6.56694	2.78186	0.0106045	0.124911	-2.96987
ENSMUSG00000021962	Dcp1a	decapping mRNA 1A	-0.434007	6.793	-2.7796	0.0106597	0.125471	-2.97458
ENSMUSG00000024642	Tle4	transducin-like enhancer of split 4	-0.721919	6.3973	-2.77918	0.0106699	0.12548	-2.97545
ENSMUSG00000056692	Ilrun	inflammation and lipid regulator with UBA-like and NBR1-like domains	-0.250833	9.00397	-2.77895	0.0106756	0.12548	-2.97594
ENSMUSG00000026976	Pax8	paired box 8	-0.855438	9.4181	-2.77827	0.0106922	0.125586	-2.97734
ENSMUSG00000004931	Apba3	amyloid beta (A4) precursor protein-binding, family A, member 3	0.405399	7.44852	2.77681	0.010728	0.125917	-2.98037
ENSMUSG00000036561	Ppp6r2	protein phosphatase 6, regulatory subunit 2	-0.406313	5.73591	-2.77599	0.0107481	0.126031	-2.98207
ENSMUSG00000021567	Nkd2	naked cuticle 2	1.35891	5.80907	2.7758	0.0107529	0.126031	-2.98248
ENSMUSG00000018507	Trpv2	transient receptor potential cation channel, subfamily V, member 2	0.877611	5.5239	2.77496	0.0107735	0.126183	-2.98422
ENSMUSG00000031995	St14	suppression of tumorigenicity 14 (colon carcinoma)	-0.811527	9.34239	-2.77439	0.0107877	0.126261	-2.98542
ENSMUSG00000025163	Cd7	CD7 antigen	-0.552393	3.5282	-2.77395	0.0107985	0.126298	-2.98633
ENSMUSG00000021774	Ube2e1	ubiquitin-conjugating enzyme E2E 1	-0.346052	7.25366	-2.77116	0.0108676	0.127016	-2.99211
ENSMUSG00000028641	P3h1	prolyl 3-hydroxylase 1	0.820108	5.5862	2.76916	0.0109176	0.127511	-2.99628
ENSMUSG00000036144	Meox2	mesenchyme homeobox 2	0.816858	2.52612	2.76838	0.0109371	0.127648	-2.99789
ENSMUSG00000025373	Rnf41	ring finger protein 41	0.271472	8.74432	2.76746	0.0109602	0.127828	-2.99981
ENSMUSG00000026415	Fcamr	Fc receptor, IgA, IgM, high affinity	-0.6213	3.42606	-2.76636	0.0109877	0.128058	-3.00208
ENSMUSG00000020669	Sh3yl1	Sh3 domain YSC-like 1	-0.74279	6.42876	-2.76528	0.011015	0.128287	-3.00434
ENSMUSG00000036533	Cdc42ep3	CDC42 effector protein (Rho GTPase binding) 3	0.605474	7.35132	2.76487	0.0110253	0.128316	-3.00518
ENSMUSG00000025209	Twnk	twinkle mtDNA helicase	-0.482955	5.20091	-2.76411	0.0110445	0.12845	-3.00677
ENSMUSG00000021294	Kif26a	kinesin family member 26A	0.7145	5.60518	2.76228	0.0110907	0.128806	-3.01055
ENSMUSG00000047261	Gap43	growth associated protein 43	-0.975745	4.02504	-2.76228	0.0110907	0.128806	-3.01055
ENSMUSG00000043144	Aqp6	aquaporin 6	0.634604	2.46896	2.76097	0.011124	0.129102	-3.01327
ENSMUSG00000054855	Rnd1	Rho family GTPase 1	1.23887	4.88006	2.75959	0.0111593	0.129332	-3.01614
ENSMUSG00000028536	2610528J11Rik	RIKEN cDNA 2610528J11 gene	-0.848751	6.47581	-2.75948	0.011162	0.129332	-3.01636
ENSMUSG00000025728	Pigq	phosphatidylinositol glycan anchor biosynthesis, class Q	-0.587406	7.43797	-2.75928	0.0111672	0.129332	-3.01678
ENSMUSG00000027822	Slc33a1	solute carrier family 33 (acetyl-CoA transporter), member 1	-0.470746	5.84253	-2.75848	0.0111876	0.129478	-3.01844
ENSMUSG00000005958	Ephb3	Eph receptor B3	-0.62629	7.01776	-2.75785	0.0112037	0.129574	-3.01974
ENSMUSG00000001672	Marveld3	MARVEL (membrane-associating) domain containing 3	-0.445855	6.00949	-2.75603	0.0112504	0.130023	-3.02352
ENSMUSG00000027175	Tcp11l1	t-complex 11 like 1	0.854713	5.58238	2.75564	0.0112604	0.130048	-3.02432
ENSMUSG00000033499	Larp4b	La ribonucleoprotein domain family, member 4B	-0.309206	8.58039	-2.75481	0.0112817	0.130203	-3.02603
ENSMUSG00000005897	Nr2c1	nuclear receptor subfamily 2, group C, member 1	-0.433122	7.33651	-2.75355	0.0113144	0.130395	-3.02865
ENSMUSG00000036257	Pnpla8	patatin-like phospholipase domain containing 8	-0.445645	6.0698	-2.75326	0.0113217	0.130395	-3.02924
ENSMUSG00000047363	Cstad	CSA-conditional, T cell activation-dependent protein	0.823664	3.68105	2.75316	0.0113244	0.130395	-3.02946
ENSMUSG00000030946	Lhpp	phospholysine phosphohistidine inorganic pyrophosphate phosphatase	-0.640342	5.75448	-2.75295	0.0113298	0.130395	-3.02989
ENSMUSG00000028487	Bnc2	basonuclin 2	0.734325	7.82203	2.75211	0.0113515	0.130554	-3.03162
ENSMUSG00000078317	F8a	factor 8-associated gene A	-0.577361	6.57525	-2.74764	0.0114681	0.131804	-3.04089
ENSMUSG00000036617	Etl4	enhancer trap locus 4	-0.593549	9.21997	-2.74731	0.0114766	0.13181	-3.04156
ENSMUSG00000042671	Rgs8	regulator of G-protein signaling 8	-0.526259	3.53784	-2.74648	0.0114986	0.131909	-3.04329
ENSMUSG00000033272	Slc35a4	solute carrier family 35, member A4	-0.479187	8.58657	-2.74638	0.0115012	0.131909	-3.0435
ENSMUSG00000032264	Zw10	zw10 kinetochore protein	-0.669859	5.59878	-2.74597	0.0115119	0.131916	-3.04434
ENSMUSG00000066894	Vsig10	V-set and immunoglobulin domain containing 10	-0.579782	7.03268	-2.74552	0.0115238	0.131916	-3.04528
ENSMUSG00000031765	Mt1	metallothionein 1	0.657934	11.3441	2.74545	0.0115256	0.131916	-3.04542
ENSMUSG00000005683	Cs	citrate synthase	-0.319131	10.1737	-2.74213	0.0116131	0.132826	-3.05228
ENSMUSG00000024659	Anxa1	annexin A1	-0.713837	10.568	-2.74122	0.0116372	0.133009	-3.05415
ENSMUSG00000051242	Pcdhb9	protocadherin beta 9	0.599139	5.68431	2.74087	0.0116467	0.133026	-3.05489
ENSMUSG00000027570	Col9a3	collagen, type IX, alpha 3	0.586452	4.13896	2.74037	0.0116599	0.133085	-3.05592
ENSMUSG00000025878	Uimc1	ubiquitin interaction motif containing 1	0.358602	6.33351	2.73966	0.0116788	0.133131	-3.05738
ENSMUSG00000029994	Anxa4	annexin A4	-0.415817	9.70925	-2.73959	0.0116805	0.133131	-3.05752
ENSMUSG00000034457	Eda2r	ectodysplasin A2 receptor	0.889615	4.93751	2.73911	0.0116935	0.133131	-3.05852
ENSMUSG00000019528	Gyg	glycogenin	0.74443	5.75696	2.73896	0.0116974	0.133131	-3.05882
ENSMUSG00000021259	Cyp46a1	cytochrome P450, family 46, subfamily a, polypeptide 1	0.680439	3.03036	2.73871	0.0117041	0.133131	-3.05935
ENSMUSG00000021534	1700001L19Rik	RIKEN cDNA 1700001L19 gene	0.313199	2.94342	2.73803	0.0117223	0.133225	-3.06075
ENSMUSG00000029513	Prkab1	protein kinase, AMP-activated, beta 1 non-catalytic subunit	-0.579893	8.33211	-2.7378	0.0117284	0.133225	-3.06122
ENSMUSG00000029755	Dlx5	distal-less homeobox 5	-0.720754	9.90424	-2.73713	0.0117464	0.133338	-3.06261
ENSMUSG00000032591	Mst1	macrophage stimulating 1 (hepatocyte growth factor-like)	-0.875827	2.81308	-2.73676	0.0117563	0.133359	-3.06338
ENSMUSG00000066026	Dhrs3	dehydrogenase/reductase (SDR family) member 3	-0.845159	9.04173	-2.73495	0.0118049	0.133747	-3.06711
ENSMUSG00000045662	Henmt1	HEN1 methyltransferase homolog 1 (Arabidopsis)	-0.517246	3.06753	-2.73488	0.0118067	0.133747	-3.06725
ENSMUSG00000035104	Eva1a	eva-1 homolog A (C. elegans)	-0.874949	6.56013	-2.73413	0.011827	0.133886	-3.06881
ENSMUSG00000059811	Atl2	atlastin GTPase 2	-0.419586	8.58196	-2.73348	0.0118446	0.133993	-3.07015
ENSMUSG00000030530	Furin	furin (paired basic amino acid cleaving enzyme)	0.497796	7.7863	2.73253	0.0118701	0.134191	-3.0721
ENSMUSG00000047388	Atmin	ATM interactor	-0.428827	7.80753	-2.73182	0.0118895	0.134318	-3.07358
ENSMUSG00000033356	Pus7l	pseudouridylate synthase 7-like	-0.468458	5.2451	-2.73108	0.0119094	0.134391	-3.0751
ENSMUSG00000094618	Gm13271	predicted gene 13271	0.329081	4.09662	2.73098	0.0119122	0.134391	-3.0753
ENSMUSG00000038250	Usp38	ubiquitin specific peptidase 38	-0.386173	7.45126	-2.73044	0.0119269	0.134455	-3.07642
ENSMUSG00000046441	Cmtr2	cap methyltransferase 2	0.371451	6.47653	2.73002	0.0119382	0.134455	-3.07728
ENSMUSG00000027651	Rprd1b	regulation of nuclear pre-mRNA domain containing 1B	-0.37421	7.59466	-2.72987	0.0119422	0.134455	-3.07758
ENSMUSG00000027566	Psma7	proteasome subunit alpha 7	-0.317	9.71076	-2.72785	0.0119973	0.134983	-3.08176
ENSMUSG00000078453	Abracl	ABRA C-terminal like	-0.316849	9.08259	-2.72707	0.0120187	0.134983	-3.08337
ENSMUSG00000027427	Polr3f	polymerase (RNA) III (DNA directed) polypeptide F	-0.411549	6.28687	-2.72694	0.0120221	0.134983	-3.08362
ENSMUSG00000050910	Cdr2l	cerebellar degeneration-related protein 2-like	1.03326	4.92133	2.72692	0.0120228	0.134983	-3.08367
ENSMUSG00000030268	Bcat1	branched chain aminotransferase 1, cytosolic	-0.852312	11.0146	-2.72666	0.0120298	0.134983	-3.0842
ENSMUSG00000007610	Gtpbp3	GTP binding protein 3	0.282561	6.26633	2.72519	0.0120701	0.135343	-3.08723
ENSMUSG00000043962	Thrap3	thyroid hormone receptor associated protein 3	-0.341305	8.48249	-2.72445	0.0120907	0.135482	-3.08877
ENSMUSG00000000295	Hddc2	HD domain containing 2	-0.663173	7.07231	-2.72392	0.0121052	0.135527	-3.08986
ENSMUSG00000027367	Stard7	START domain containing 7	-0.679934	6.49162	-2.72371	0.012111	0.135527	-3.09029
ENSMUSG00000090035	Galnt4	polypeptide N-acetylgalactosaminyltransferase 4	-0.607315	7.00659	-2.72338	0.0121199	0.135535	-3.09096
ENSMUSG00000028716	Pdzk1ip1	PDZK1 interacting protein 1	-1.15075	10.2151	-2.72243	0.0121462	0.135602	-3.09292
ENSMUSG00000026051	Ecrg4	ECRG4 augurin precursor	1.55871	4.12757	2.72231	0.0121496	0.135602	-3.09318
ENSMUSG00000031444	F10	coagulation factor X	1.33489	5.61724	2.72228	0.0121504	0.135602	-3.09324
ENSMUSG00000066363	Serpina3f	serine (or cysteine) peptidase inhibitor, clade A, member 3F	0.720739	3.37245	2.72149	0.0121723	0.135697	-3.09487
ENSMUSG00000033906	Zdhhc15	zinc finger, DHHC domain containing 15	-0.645765	6.86045	-2.72138	0.0121753	0.135697	-3.09509
ENSMUSG00000058704	Memo1	mediator of cell motility 1	-0.464194	6.09538	-2.71997	0.0122144	0.136017	-3.09798
ENSMUSG00000024764	Naa40	N(alpha)-acetyltransferase 40, NatD catalytic subunit	-0.375993	7.71169	-2.71975	0.0122204	0.136017	-3.09843
ENSMUSG00000022246	Rai14	retinoic acid induced 14	0.867319	7.82619	2.71876	0.0122482	0.136179	-3.10049
ENSMUSG00000039901	Armh3	armadillo-like helical domain containing 3	-0.473814	5.18043	-2.71841	0.012258	0.136179	-3.10121
ENSMUSG00000004415	Col26a1	collagen, type XXVI, alpha 1	-1.69531	4.39266	-2.71802	0.0122687	0.136179	-3.102
ENSMUSG00000052117	D630039A03Rik	RIKEN cDNA D630039A03 gene	-1.11977	5.70414	-2.71789	0.0122724	0.136179	-3.10227
ENSMUSG00000000157	Itgb2l	integrin beta 2-like	1.66127	2.75989	2.71776	0.0122761	0.136179	-3.10255
ENSMUSG00000029094	Afap1	actin filament associated protein 1	0.499322	6.93393	2.71732	0.0122883	0.136223	-3.10345
ENSMUSG00000019874	Fabp7	fatty acid binding protein 7, brain	1.11938	3.20474	2.71658	0.0123091	0.136327	-3.10497
ENSMUSG00000047648	Fbxo30	F-box protein 30	0.334094	6.84126	2.71639	0.0123142	0.136327	-3.10535
ENSMUSG00000052911	Lamb2	laminin, beta 2	0.575912	7.29101	2.7161	0.0123223	0.136327	-3.10595
ENSMUSG00000010045	Tmem115	transmembrane protein 115	-0.387185	5.68249	-2.71515	0.0123491	0.136532	-3.10791
ENSMUSG00000040713	Creg1	cellular repressor of E1A-stimulated genes 1	0.467485	8.36847	2.71485	0.0123575	0.136533	-3.10852
ENSMUSG00000023939	Mrpl14	mitochondrial ribosomal protein L14	-0.363893	6.94465	-2.71368	0.0123903	0.136805	-3.11093
ENSMUSG00000028822	Tmem50a	transmembrane protein 50A	0.395474	8.06407	2.71292	0.0124118	0.136852	-3.11249
ENSMUSG00000105096	Gbp10	guanylate-binding protein 10	-0.758122	7.80175	-2.71263	0.0124201	0.136852	-3.1131
ENSMUSG00000020840	Blmh	bleomycin hydrolase	-0.545719	8.66197	-2.71263	0.0124201	0.136852	-3.1131
ENSMUSG00000074623	Gm826	predicted gene 826	-0.506578	5.17601	-2.71236	0.0124276	0.136852	-3.11364
ENSMUSG00000026558	Uck2	uridine-cytidine kinase 2	0.344371	9.113	2.71106	0.0124644	0.137109	-3.11632
ENSMUSG00000028214	Gem	GTP binding protein (gene overexpressed in skeletal muscle)	1.01981	5.73269	2.71095	0.0124675	0.137109	-3.11654
ENSMUSG00000061878	Sphk1	sphingosine kinase 1	0.973184	6.28898	2.71027	0.0124868	0.13723	-3.11794
ENSMUSG00000023918	Adgrf4	adhesion G protein-coupled receptor F4	-1.61576	3.15531	-2.70985	0.0124988	0.137271	-3.11881
ENSMUSG00000074170	Plekhf1	pleckstrin homology domain containing, family F (with FYVE domain) member 1	0.619727	5.83903	2.70779	0.0125572	0.137723	-3.12303
ENSMUSG00000026043	Col3a1	collagen, type III, alpha 1	1.01833	10.5427	2.70737	0.0125694	0.137723	-3.12391
ENSMUSG00000001120	Pcbp3	poly(rC) binding protein 3	0.553543	6.43864	2.70725	0.0125728	0.137723	-3.12415
ENSMUSG00000026740	Dnajc1	DnaJ heat shock protein family (Hsp40) member C1	0.309889	7.51513	2.70715	0.0125756	0.137723	-3.12436
ENSMUSG00000038167	Plekhg6	pleckstrin homology domain containing, family G (with RhoGef domain) member 6	-1.23485	5.10317	-2.70694	0.0125815	0.137723	-3.12477
ENSMUSG00000052397	Ezr	ezrin	-0.409963	11.2368	-2.70601	0.0126081	0.137774	-3.12669
ENSMUSG00000026475	Rgs16	regulator of G-protein signaling 16	1.54339	6.30311	2.70572	0.0126165	0.137774	-3.12729
ENSMUSG00000022945	Chaf1b	chromatin assembly factor 1, subunit B (p60)	-0.931596	7.61507	-2.70572	0.0126166	0.137774	-3.1273
ENSMUSG00000031883	Car7	carbonic anhydrase 7	0.605256	4.42264	2.70562	0.0126194	0.137774	-3.12749
ENSMUSG00000041134	Cyyr1	cysteine and tyrosine-rich protein 1	0.94487	7.03669	2.70531	0.0126284	0.137781	-3.12814
ENSMUSG00000042724	Map3k9	mitogen-activated protein kinase kinase kinase 9	-0.535004	6.18583	-2.70468	0.0126463	0.137886	-3.12942
ENSMUSG00000039914	Coq10a	coenzyme Q10A	0.408518	5.32503	2.70343	0.0126823	0.138187	-3.13199
ENSMUSG00000030008	Pradc1	protease-associated domain containing 1	-0.804894	5.20715	-2.70313	0.0126909	0.13819	-3.1326
ENSMUSG00000084128	Esrp2	epithelial splicing regulatory protein 2	-0.902417	8.415	-2.70085	0.0127567	0.138735	-3.13728
ENSMUSG00000024238	Zeb1	zinc finger E-box binding homeobox 1	0.921992	7.54681	2.70059	0.0127643	0.138735	-3.13782
ENSMUSG00000039159	Ube2h	ubiquitin-conjugating enzyme E2H	-0.414071	9.2662	-2.70053	0.012766	0.138735	-3.13794
ENSMUSG00000078949	R3hdml	R3H domain containing-like	0.433284	3.3237	2.69975	0.0127885	0.138798	-3.13953
ENSMUSG00000053604	Rpia	ribose 5-phosphate isomerase A	-0.410445	6.57784	-2.69952	0.0127953	0.138798	-3.14001
ENSMUSG00000040945	Rcc2	regulator of chromosome condensation 2	-0.643045	8.64148	-2.69938	0.0127993	0.138798	-3.1403
ENSMUSG00000024997	Prdx3	peroxiredoxin 3	-0.452024	8.39171	-2.69917	0.0128054	0.138798	-3.14073
ENSMUSG00000021097	Clmn	calmin	-0.724561	6.89476	-2.69889	0.0128137	0.138798	-3.14131
ENSMUSG00000079175	Gm11060	predicted gene 11060	0.546987	6.23451	2.69845	0.0128265	0.138821	-3.14222
ENSMUSG00000027845	Dclre1b	DNA cross-link repair 1B	-0.508798	6.93004	-2.69824	0.0128325	0.138821	-3.14264
ENSMUSG00000024228	Nudt12	nudix (nucleoside diphosphate linked moiety X)-type motif 12	-0.664243	5.26829	-2.69738	0.0128574	0.138825	-3.14439
ENSMUSG00000006342	Susd2	sushi domain containing 2	0.876767	6.60097	2.69707	0.0128665	0.138825	-3.14503
ENSMUSG00000022754	Tmem45a	transmembrane protein 45a	1.07836	6.15629	2.69698	0.0128694	0.138825	-3.14523
ENSMUSG00000045287	Rtn4rl1	reticulon 4 receptor-like 1	0.789874	3.44572	2.69681	0.0128743	0.138825	-3.14557
ENSMUSG00000003228	Grk5	G protein-coupled receptor kinase 5	0.475091	7.48199	2.69679	0.0128748	0.138825	-3.14561
ENSMUSG00000018211	Wfdc15b	WAP four-disulfide core domain 15B	-1.10147	5.31755	-2.69565	0.0129082	0.139	-3.14795
ENSMUSG00000042064	Myo3b	myosin IIIB	0.941273	7.06178	2.6953	0.0129183	0.139	-3.14866
ENSMUSG00000066810	Gm10181	predicted gene 10181	0.522092	7.06873	2.69524	0.0129201	0.139	-3.14878
ENSMUSG00000038368	Focad	focadhesin	-0.377431	5.3573	-2.69509	0.0129246	0.139	-3.1491
ENSMUSG00000028849	Map7d1	MAP7 domain containing 1	0.434558	7.10431	2.6946	0.0129388	0.139062	-3.15009
ENSMUSG00000031353	Rbbp7	retinoblastoma binding protein 7, chromatin remodeling factor	-0.416705	11.1574	-2.69403	0.0129556	0.139153	-3.15126
ENSMUSG00000020310	Madcam1	mucosal vascular addressin cell adhesion molecule 1	0.611557	2.68816	2.69363	0.0129673	0.139189	-3.15208
ENSMUSG00000020652	Cenpo	centromere protein O	-0.666445	5.90422	-2.69322	0.0129795	0.139229	-3.15293
ENSMUSG00000014602	Kif1a	kinesin family member 1A	1.01234	4.32366	2.69254	0.0129995	0.139354	-3.15433
ENSMUSG00000030610	Det1	de-etiolated homolog 1 (Arabidopsis)	-0.449502	6.14011	-2.69212	0.0130119	0.139396	-3.15518
ENSMUSG00000019820	Utrn	utrophin	0.647848	7.77078	2.69017	0.0130694	0.139902	-3.15917
ENSMUSG00000046561	Arsj	arylsulfatase J	0.798537	4.72023	2.68995	0.013076	0.139902	-3.15962
ENSMUSG00000057329	Bcl2	B cell leukemia/lymphoma 2	0.727937	7.09708	2.68948	0.0130899	0.139961	-3.16059
ENSMUSG00000021922	Itih4	inter alpha-trypsin inhibitor, heavy chain 4	0.632807	3.91682	2.68793	0.0131359	0.140293	-3.16375
ENSMUSG00000056608	Chd9	chromodomain helicase DNA binding protein 9	-0.433922	6.14739	-2.68786	0.0131379	0.140293	-3.16389
ENSMUSG00000028854	Slc9a1	solute carrier family 9 (sodium/hydrogen exchanger), member 1	-0.32129	8.22006	-2.686	0.0131936	0.140606	-3.16771
ENSMUSG00000037239	Spred3	sprouty-related EVH1 domain containing 3	0.549029	4.30761	2.6857	0.0132026	0.140606	-3.16833
ENSMUSG00000046694	Tent5b	terminal nucleotidyltransferase 5B	-0.779794	5.81551	-2.68561	0.0132051	0.140606	-3.1685
ENSMUSG00000028763	Hspg2	perlecan (heparan sulfate proteoglycan 2)	1.03428	7.12671	2.68551	0.013208	0.140606	-3.1687
ENSMUSG00000022844	Pdia5	protein disulfide isomerase associated 5	0.483472	6.74028	2.68546	0.0132097	0.140606	-3.16881
ENSMUSG00000071573	Rnls	renalase, FAD-dependent amine oxidase	-0.804025	3.7138	-2.6846	0.0132355	0.140741	-3.17058
ENSMUSG00000034226	Rhov	ras homolog family member V	-1.09042	5.52528	-2.68447	0.0132393	0.140741	-3.17084
ENSMUSG00000078504	Aadacl4fm5	AADACL4 family member 5	0.421287	2.9522	2.6828	0.0132895	0.141184	-3.17425
ENSMUSG00000003418	St8sia6	ST8 alpha-N-acetyl-neuraminide alpha-2,8-sialyltransferase 6	1.14372	3.96386	2.68248	0.0132991	0.141195	-3.1749
ENSMUSG00000032572	Col6a4	collagen, type VI, alpha 4	-1.7091	8.03111	-2.68163	0.0133246	0.141343	-3.17663
ENSMUSG00000032021	Crtam	cytotoxic and regulatory T cell molecule	-0.753158	3.88868	-2.68145	0.0133301	0.141343	-3.17701
ENSMUSG00000034290	Nek9	NIMA (never in mitosis gene a)-related expressed kinase 9	0.419963	7.01407	2.6805	0.0133589	0.141546	-3.17896
ENSMUSG00000032532	Cck	cholecystokinin	1.00667	4.09577	2.68025	0.0133663	0.141546	-3.17946
ENSMUSG00000051579	Tceal8	transcription elongation factor A (SII)-like 8	1.02425	7.36323	2.67977	0.0133808	0.141609	-3.18044
ENSMUSG00000047428	Dlk2	delta like non-canonical Notch ligand 2	-0.458931	3.75318	-2.67883	0.0134095	0.141753	-3.18237
ENSMUSG00000071711	Mpst	mercaptopyruvate sulfurtransferase	-0.463871	6.58307	-2.67839	0.0134228	0.141753	-3.18327
ENSMUSG00000042249	Grk3	G protein-coupled receptor kinase 3	-0.5114	5.91247	-2.67814	0.0134302	0.141753	-3.18377
ENSMUSG00000035539	Ccdc180	coiled-coil domain containing 180	0.446873	3.07559	2.67813	0.0134307	0.141753	-3.1838
ENSMUSG00000070563	Spaca4	sperm acrosome associated 4	0.49291	4.33738	2.67792	0.0134372	0.141753	-3.18423
ENSMUSG00000072941	Sod3	superoxide dismutase 3, extracellular	1.4842	5.92858	2.67649	0.0134807	0.142119	-3.18715
ENSMUSG00000041889	Shisa4	shisa family member 4	0.570607	5.91211	2.6761	0.0134926	0.142119	-3.18795
ENSMUSG00000024426	Atat1	alpha tubulin acetyltransferase 1	0.357135	7.39981	2.67593	0.0134976	0.142119	-3.18828
ENSMUSG00000044641	Pard6b	par-6 family cell polarity regulator beta	-0.608908	7.04445	-2.67553	0.0135099	0.142158	-3.18911
ENSMUSG00000026854	Usp20	ubiquitin specific peptidase 20	-0.366324	6.75165	-2.67517	0.0135209	0.142184	-3.18984
ENSMUSG00000053268	Dspp	dentin sialophosphoprotein	0.402523	2.95555	2.67447	0.0135422	0.142317	-3.19126
ENSMUSG00000032198	Dock6	dedicator of cytokinesis 6	0.561437	6.29902	2.67374	0.0135647	0.142384	-3.19276
ENSMUSG00000023050	Map3k12	mitogen-activated protein kinase kinase kinase 12	0.564151	5.07226	2.67348	0.0135727	0.142384	-3.19329
ENSMUSG00000022536	Glyr1	glyoxylate reductase 1 homolog (Arabidopsis)	-0.324209	8.80346	-2.67327	0.0135789	0.142384	-3.19371
ENSMUSG00000019810	Fuca2	fucosidase, alpha-L- 2, plasma	-0.389432	7.23844	-2.67309	0.0135847	0.142384	-3.19409
ENSMUSG00000034768	Asb16	ankyrin repeat and SOCS box-containing 16	0.409041	2.84437	2.67287	0.0135914	0.142384	-3.19454
ENSMUSG00000050666	Vstm4	V-set and transmembrane domain containing 4	0.857648	5.42047	2.67183	0.0136232	0.142627	-3.19665
ENSMUSG00000052221	Ppp1r36	protein phosphatase 1, regulatory subunit 36	-0.802905	4.5095	-2.67112	0.0136451	0.142679	-3.1981
ENSMUSG00000020091	Eif4ebp2	eukaryotic translation initiation factor 4E binding protein 2	-0.375582	8.08149	-2.67111	0.0136454	0.142679	-3.19812
ENSMUSG00000069793	Slfn9	schlafen 9	-0.895845	6.88191	-2.66762	0.0137536	0.143648	-3.20525
ENSMUSG00000033530	Ttc7b	tetratricopeptide repeat domain 7B	0.740248	6.12898	2.66756	0.0137555	0.143648	-3.20537
ENSMUSG00000018547	Pip4k2b	phosphatidylinositol-5-phosphate 4-kinase, type II, beta	0.331477	7.6515	2.66631	0.0137942	0.143962	-3.20791
ENSMUSG00000029101	Rgs12	regulator of G-protein signaling 12	-0.769693	5.44142	-2.66557	0.0138174	0.144113	-3.20942
ENSMUSG00000002222	Rmnd5a	required for meiotic nuclear division 5 homolog A	-0.417522	8.3269	-2.66503	0.0138343	0.144198	-3.21052
ENSMUSG00000020641	Rsad2	radical S-adenosyl methionine domain containing 2	-1.05581	6.58863	-2.66443	0.013853	0.144288	-3.21174
ENSMUSG00000032274	Cyp19a1	cytochrome P450, family 19, subfamily a, polypeptide 1	0.439062	3.54258	2.6642	0.0138603	0.144288	-3.21222
ENSMUSG00000070436	Serpinh1	serine (or cysteine) peptidase inhibitor, clade H, member 1	1.08967	9.53388	2.6635	0.0138822	0.144426	-3.21364
ENSMUSG00000038022	Mindy4	MINDY lysine 48 deubiquitinase 4	0.704931	4.86108	2.66259	0.0139107	0.144631	-3.21549
ENSMUSG00000029922	Mkrn1	makorin, ring finger protein, 1	-0.406265	7.8085	-2.66213	0.0139251	0.144653	-3.21643
ENSMUSG00000039963	Ccdc40	coiled-coil domain containing 40	0.356093	8.26779	2.66197	0.0139302	0.144653	-3.21676
ENSMUSG00000037306	Man1c1	mannosidase, alpha, class 1C, member 1	0.936251	6.0471	2.66077	0.0139679	0.144953	-3.21919
ENSMUSG00000071001	Hrct1	histidine rich carboxyl terminus 1	0.478621	4.40743	2.65988	0.0139963	0.144962	-3.22102
ENSMUSG00000031242	2610002M06Rik	RIKEN cDNA 2610002M06 gene	-0.506442	6.77602	-2.65964	0.0140036	0.144962	-3.2215
ENSMUSG00000063364	3300002I08Rik	RIKEN cDNA 3300002I08 gene	-0.379684	7.10148	-2.6596	0.0140051	0.144962	-3.22159
ENSMUSG00000030752	Kdm8	lysine (K)-specific demethylase 8	-0.76974	5.17278	-2.65948	0.0140086	0.144962	-3.22182
ENSMUSG00000003348	Mob3a	MOB kinase activator 3A	0.456346	6.60888	2.65936	0.0140125	0.144962	-3.22207
ENSMUSG00000071454	Dtnb	dystrobrevin, beta	-0.314599	7.47239	-2.65895	0.0140256	0.145007	-3.22291
ENSMUSG00000019806	Aig1	androgen-induced 1	0.368982	7.10438	2.65821	0.0140489	0.145092	-3.22441
ENSMUSG00000026667	Uhmk1	U2AF homology motif (UHM) kinase 1	-0.272539	8.62773	-2.65803	0.0140547	0.145092	-3.22478
ENSMUSG00000014725	Adam28	a disintegrin and metallopeptidase domain 28	-1.10708	7.4765	-2.65777	0.014063	0.145092	-3.22531
ENSMUSG00000009687	Fxyd5	FXYD domain-containing ion transport regulator 5	0.869186	9.16721	2.65758	0.0140688	0.145092	-3.22569
ENSMUSG00000021681	Aggf1	angiogenic factor with G patch and FHA domains 1	-0.294567	8.55955	-2.6567	0.014097	0.145249	-3.22749
ENSMUSG00000031790	Mmp15	matrix metallopeptidase 15	-0.792359	8.1307	-2.65633	0.0141087	0.145249	-3.22824
ENSMUSG00000052852	Reep1	receptor accessory protein 1	0.829636	4.99461	2.65628	0.0141104	0.145249	-3.22835
ENSMUSG00000038543	BC028528	cDNA sequence BC028528	1.04379	4.42868	2.65384	0.0141881	0.145911	-3.2333
ENSMUSG00000044551	9930012K11Rik	RIKEN cDNA 9930012K11 gene	-0.410387	3.19567	-2.65371	0.0141923	0.145911	-3.23356
ENSMUSG00000049288	Lix1l	Lix1-like	0.924105	5.75337	2.65191	0.0142501	0.146291	-3.23723
ENSMUSG00000071796	6820431F20Rik	RIKEN cDNA 6820431F20 gene	0.454979	9.71023	2.65187	0.0142512	0.146291	-3.2373
ENSMUSG00000033769	Exoc6b	exocyst complex component 6B	0.446197	8.29669	2.6515	0.0142631	0.146291	-3.23805
ENSMUSG00000045100	Slc25a26	solute carrier family 25 (mitochondrial carrier, phosphate carrier), member 26	-0.425428	6.06685	-2.65146	0.0142645	0.146291	-3.23814
ENSMUSG00000066235	Pomgnt2	protein O-linked mannose beta 1,4-N-acetylglucosaminyltransferase 2	0.420643	5.87015	2.65035	0.0143003	0.146567	-3.2404
ENSMUSG00000038618	Rassf7	Ras association (RalGDS/AF-6) domain family (N-terminal) member 7	-0.697035	7.72626	-2.64964	0.0143231	0.14671	-3.24184
ENSMUSG00000053101	Gpr141	G protein-coupled receptor 141	1.06306	3.08836	2.64835	0.0143647	0.147045	-3.24445
ENSMUSG00000015937	Macroh2a1	macroH2A.1 histone	-0.32465	10.0533	-2.64803	0.0143752	0.147062	-3.24511
ENSMUSG00000032561	Acpp	acid phosphatase, prostate	-0.803789	6.51218	-2.64663	0.0144205	0.147434	-3.24794
ENSMUSG00000022894	Adamts5	a disintegrin-like and metallopeptidase (reprolysin type) with thrombospondin type 1 motif, 5 (aggrecanase-2)	0.975191	6.2101	2.64559	0.0144543	0.147689	-3.25006
ENSMUSG00000029438	Bcl7a	B cell CLL/lymphoma 7A	-0.537073	7.04532	-2.64502	0.0144729	0.147788	-3.25122
ENSMUSG00000001424	Snd1	staphylococcal nuclease and tudor domain containing 1	-0.292879	7.55018	-2.64434	0.014495	0.147923	-3.25259
ENSMUSG00000017721	Pigt	phosphatidylinositol glycan anchor biosynthesis, class T	-0.448077	10.0307	-2.64403	0.0145053	0.147936	-3.25323
ENSMUSG00000027281	Slx4ip	SLX4 interacting protein	-0.379145	5.51555	-2.64371	0.0145157	0.147951	-3.25387
ENSMUSG00000026235	Epha4	Eph receptor A4	-0.684278	6.74692	-2.64318	0.0145331	0.147994	-3.25495
ENSMUSG00000031290	Lrch2	leucine-rich repeats and calponin homology (CH) domain containing 2	0.793595	4.22378	2.64292	0.0145418	0.147994	-3.25549
ENSMUSG00000029310	Nudt9	nudix (nucleoside diphosphate linked moiety X)-type motif 9	0.243027	7.96638	2.64276	0.0145467	0.147994	-3.2558
ENSMUSG00000036036	Zfp57	zinc finger protein 57	0.869294	4.35385	2.64168	0.0145822	0.148176	-3.258
ENSMUSG00000045991	Onecut2	one cut domain, family member 2	0.602437	3.53598	2.64167	0.0145825	0.148176	-3.25801
ENSMUSG00000025366	Esyt1	extended synaptotagmin-like protein 1	0.428066	8.03396	2.64041	0.0146241	0.148509	-3.26058
ENSMUSG00000035863	Palm	paralemmin	0.753244	6.52599	2.63956	0.0146521	0.148702	-3.26231
ENSMUSG00000041638	Gcn1	GCN1 activator of EIF2AK4	-0.420721	6.64158	-2.63912	0.0146666	0.148758	-3.2632
ENSMUSG00000033004	Mycbp2	MYC binding protein 2, E3 ubiquitin protein ligase	-0.407224	7.29418	-2.63834	0.0146922	0.148926	-3.26476
ENSMUSG00000073427	Gm4924	predicted gene 4924	-0.451974	3.39433	-2.63671	0.0147464	0.149384	-3.26808
ENSMUSG00000040652	Oaz2	ornithine decarboxylase antizyme 2	0.317755	7.30878	2.63489	0.0148069	0.149678	-3.27177
ENSMUSG00000090356	Teddm3	transmembrane epididymal family member 3	-1.88453	3.70048	-2.63484	0.0148085	0.149678	-3.27187
ENSMUSG00000046598	Bdh1	3-hydroxybutyrate dehydrogenase, type 1	-0.706375	6.26164	-2.63481	0.0148094	0.149678	-3.27192
ENSMUSG00000067424	Zfp563	zinc finger protein 563	-0.613344	4.11803	-2.63422	0.014829	0.149678	-3.27311
ENSMUSG00000034543	Morc2a	microrchidia 2A	-0.302165	7.13393	-2.6341	0.0148331	0.149678	-3.27336
ENSMUSG00000001473	Tubb6	tubulin, beta 6 class V	0.970855	7.70875	2.63344	0.0148551	0.149678	-3.2747
ENSMUSG00000031103	Elf4	E74-like factor 4 (ets domain transcription factor)	0.380013	7.31532	2.63341	0.014856	0.149678	-3.27475
ENSMUSG00000056596	Trnp1	TMF1-regulated nuclear protein 1	0.815445	4.31886	2.63339	0.0148567	0.149678	-3.2748
ENSMUSG00000041483	Zfp281	zinc finger protein 281	0.418574	6.23418	2.63339	0.0148567	0.149678	-3.2748
ENSMUSG00000079484	Phyhd1	phytanoyl-CoA dioxygenase domain containing 1	0.48897	5.75688	2.63264	0.0148818	0.14984	-3.27631
ENSMUSG00000025352	Gdf11	growth differentiation factor 11	1.29984	5.21835	2.63124	0.0149288	0.150194	-3.27915
ENSMUSG00000028064	Sema4a	sema domain, immunoglobulin domain (Ig), transmembrane domain (TM) and short cytoplasmic domain, (semaphorin) 4A	-0.906528	7.03118	-2.63105	0.0149351	0.150194	-3.27954
ENSMUSG00000063611	Gm10134	predicted gene 10134	0.78957	3.84064	2.63061	0.0149501	0.150254	-3.28044
ENSMUSG00000025745	Hadha	hydroxyacyl-CoA dehydrogenase trifunctional multienzyme complex subunit alpha	-0.236141	9.70241	-2.63005	0.014969	0.150281	-3.28157
ENSMUSG00000096036	Gm21778	predicted gene, 21778	-0.622909	2.64616	-2.62948	0.0149879	0.150281	-3.28271
ENSMUSG00000032322	Pstpip1	proline-serine-threonine phosphatase-interacting protein 1	0.760233	6.39875	2.62948	0.0149879	0.150281	-3.28271
ENSMUSG00000008429	Herpud2	HERPUD family member 2	0.341122	8.1475	2.6292	0.0149975	0.150281	-3.28329
ENSMUSG00000040569	Slc26a7	solute carrier family 26, member 7	-1.54113	4.2771	-2.62918	0.0149982	0.150281	-3.28333
ENSMUSG00000028393	Alad	aminolevulinate, delta-, dehydratase	-0.574814	8.50814	-2.62876	0.0150124	0.150333	-3.28418
ENSMUSG00000051615	Rap2a	RAS related protein 2a	0.555527	6.34593	2.62817	0.0150324	0.150442	-3.28538
ENSMUSG00000023905	Tnfrsf12a	tumor necrosis factor receptor superfamily, member 12a	0.615912	8.2686	2.62712	0.0150675	0.150703	-3.28748
ENSMUSG00000032253	Phip	pleckstrin homology domain interacting protein	-0.277636	7.84643	-2.62646	0.0150902	0.150818	-3.28884
ENSMUSG00000068798	Rap1a	RAS-related protein 1a	0.225394	8.08438	2.62625	0.0150972	0.150818	-3.28925
ENSMUSG00000020642	Rnf144a	ring finger protein 144A	0.740959	6.20176	2.62492	0.0151425	0.151178	-3.29195
ENSMUSG00000056370	Sftpb	surfactant associated protein B	0.304969	5.06451	2.62419	0.0151671	0.151299	-3.29341
ENSMUSG00000075599	Smok3a	sperm motility kinase 3A	0.38058	3.30366	2.62402	0.0151728	0.151299	-3.29375
ENSMUSG00000022383	Ppara	peroxisome proliferator activated receptor alpha	0.391064	3.13024	2.62358	0.015188	0.15136	-3.29465
ENSMUSG00000032220	Myo1e	myosin IE	0.363037	7.73875	2.62217	0.0152361	0.151748	-3.2975
ENSMUSG00000031367	Ap1s2	adaptor-related protein complex 1, sigma 2 subunit	1.15308	7.411	2.62136	0.0152639	0.151933	-3.29914
ENSMUSG00000070639	Lrrc8b	leucine rich repeat containing 8 family, member B	-0.587537	6.10839	-2.62108	0.0152735	0.151937	-3.2997
ENSMUSG00000019312	Grb7	growth factor receptor bound protein 7	-0.791468	8.28221	-2.62019	0.0153042	0.152151	-3.30151
ENSMUSG00000040356	Skiv2l	superkiller viralicidic activity 2-like (S. cerevisiae)	-0.306111	7.91101	-2.6195	0.0153279	0.152212	-3.3029
ENSMUSG00000024969	Mark2	MAP/microtubule affinity regulating kinase 2	-0.342414	6.39282	-2.61937	0.0153323	0.152212	-3.30316
ENSMUSG00000026749	Nek6	NIMA (never in mitosis gene a)-related expressed kinase 6	0.804459	6.75525	2.61921	0.0153378	0.152212	-3.30348
ENSMUSG00000067006	Serpinb5	serine (or cysteine) peptidase inhibitor, clade B, member 5	-1.62169	6.51458	-2.61767	0.0153908	0.152646	-3.30659
ENSMUSG00000031400	G6pdx	glucose-6-phosphate dehydrogenase X-linked	-0.517132	10.5211	-2.61639	0.0154351	0.15281	-3.30918
ENSMUSG00000024535	Snx24	sorting nexing 24	0.501397	7.04185	2.61637	0.0154357	0.15281	-3.30921
ENSMUSG00000060579	Fhit	fragile histidine triad gene	-0.593376	5.13048	-2.61616	0.0154431	0.15281	-3.30964
ENSMUSG00000031799	Tpm4	tropomyosin 4	0.453082	10.5295	2.61613	0.0154442	0.15281	-3.3097
ENSMUSG00000045838	Ccdc9b	coiled-coil domain containing 9B	0.690094	4.62434	2.61506	0.0154813	0.153086	-3.31186
ENSMUSG00000027669	Gnb4	guanine nucleotide binding protein (G protein), beta 4	0.616545	5.55426	2.61401	0.0155178	0.153298	-3.31398
ENSMUSG00000024990	Rbp4	retinol binding protein 4, plasma	1.65205	5.77119	2.6137	0.0155284	0.153298	-3.3146
ENSMUSG00000035171	1110059E24Rik	RIKEN cDNA 1110059E24 gene	-0.4082	6.63444	-2.61364	0.0155305	0.153298	-3.31472
ENSMUSG00000026153	Fam135a	family with sequence similarity 135, member A	-0.577848	6.8301	-2.61249	0.0155706	0.153562	-3.31704
ENSMUSG00000090946	Ccdc71l	coiled-coil domain containing 71 like	-0.768252	5.66055	-2.61235	0.0155758	0.153562	-3.31734
ENSMUSG00000044912	Syt16	synaptotagmin XVI	-1.11898	3.21387	-2.61137	0.0156098	0.153806	-3.3193
ENSMUSG00000042389	Tsen2	tRNA splicing endonuclease subunit 2	-0.48639	3.65001	-2.61095	0.0156245	0.153859	-3.32014
ENSMUSG00000033491	Prss35	protease, serine 35	0.816501	2.84006	2.61057	0.0156379	0.1539	-3.32092
ENSMUSG00000040447	Spns2	spinster homolog 2	-0.805918	9.0848	-2.60964	0.0156705	0.154069	-3.32279
ENSMUSG00000006423	Steep1	STING1 ER exit protein 1	-0.283725	7.54015	-2.60955	0.0156737	0.154069	-3.32297
ENSMUSG00000021322	Aoah	acyloxyacyl hydrolase	1.07864	5.58152	2.60892	0.0156957	0.154194	-3.32423
ENSMUSG00000050890	Pdik1l	PDLIM1 interacting kinase 1 like	-0.382473	7.59099	-2.60808	0.0157256	0.154378	-3.32594
ENSMUSG00000020534	Shmt1	serine hydroxymethyltransferase 1 (soluble)	-0.689018	6.72818	-2.60786	0.0157331	0.154378	-3.32637
ENSMUSG00000047694	Yipf6	Yip1 domain family, member 6	-0.386293	8.00613	-2.60664	0.0157763	0.154711	-3.32884
ENSMUSG00000036983	Tfb1m	transcription factor B1, mitochondrial	-0.475839	5.92787	-2.60619	0.0157921	0.154774	-3.32974
ENSMUSG00000032246	Calml4	calmodulin-like 4	-0.516826	3.59384	-2.6045	0.0158521	0.15527	-3.33315
ENSMUSG00000022856	Tmem41a	transmembrane protein 41a	-0.687751	5.69337	-2.604	0.0158699	0.155353	-3.33416
ENSMUSG00000043067	Dpy19l1	dpy-19-like 1 (C. elegans)	0.785466	5.64647	2.60333	0.0158936	0.155386	-3.3355
ENSMUSG00000005237	Dnah2	dynein, axonemal, heavy chain 2	-0.47774	3.18711	-2.60325	0.0158964	0.155386	-3.33566
ENSMUSG00000028036	Ptgfr	prostaglandin F receptor	0.965383	3.51965	2.60311	0.0159014	0.155386	-3.33594
ENSMUSG00000028356	Ambp	alpha 1 microglobulin/bikunin precursor	0.431336	2.8634	2.59978	0.0160204	0.156421	-3.34264
ENSMUSG00000021136	Smoc1	SPARC related modular calcium binding 1	-1.11208	5.20448	-2.59962	0.0160263	0.156421	-3.34297
ENSMUSG00000036572	Upf3b	UPF3 regulator of nonsense transcripts homolog B (yeast)	-0.452636	6.00377	-2.59906	0.0160463	0.156525	-3.34409
ENSMUSG00000063801	Ap3s2	adaptor-related protein complex 3, sigma 2 subunit	-0.404779	7.40434	-2.59644	0.0161407	0.157129	-3.34937
ENSMUSG00000026303	Mlph	melanophilin	-1.18522	6.63384	-2.59641	0.0161416	0.157129	-3.34942
ENSMUSG00000048022	Tmem229a	transmembrane protein 229A	-0.935779	3.11801	-2.5963	0.0161457	0.157129	-3.34964
ENSMUSG00000032562	Gnai2	guanine nucleotide binding protein (G protein), alpha inhibiting 2	0.243714	10.4827	2.59629	0.0161462	0.157129	-3.34967
ENSMUSG00000036834	Plch1	phospholipase C, eta 1	-0.880683	7.84252	-2.59503	0.0161918	0.15748	-3.3522
ENSMUSG00000013766	Ly6g6e	lymphocyte antigen 6 complex, locus G6E	-0.699869	5.75234	-2.59449	0.0162112	0.157533	-3.35328
ENSMUSG00000032440	Tgfbr2	transforming growth factor, beta receptor II	0.411635	9.54041	2.59435	0.0162162	0.157533	-3.35356
ENSMUSG00000035390	Brsk1	BR serine/threonine kinase 1	0.69628	4.90248	2.59407	0.0162266	0.157535	-3.35414
ENSMUSG00000027827	Kcnab1	potassium voltage-gated channel, shaker-related subfamily, beta member 1	0.887174	3.98444	2.59382	0.0162354	0.157535	-3.35462
ENSMUSG00000037568	Vash2	vasohibin 2	0.704761	4.88509	2.59346	0.0162486	0.15757	-3.35535
ENSMUSG00000046449	Nexmif	neurite extension and migration factor	-1.08464	5.8304	-2.59268	0.0162769	0.157712	-3.35692
ENSMUSG00000060519	Tor3a	torsin family 3, member A	-0.419425	7.56318	-2.59231	0.0162904	0.157712	-3.35766
ENSMUSG00000056267	Cep70	centrosomal protein 70	-0.464863	6.62434	-2.59227	0.0162917	0.157712	-3.35773
ENSMUSG00000031684	Slc10a7	solute carrier family 10 (sodium/bile acid cotransporter family), member 7	-0.244727	6.59837	-2.5918	0.016309	0.157721	-3.35869
ENSMUSG00000066842	Hmcn1	hemicentin 1	0.669257	3.43842	2.59155	0.0163182	0.157721	-3.35919
ENSMUSG00000040329	Il7	interleukin 7	-0.81352	3.78138	-2.59146	0.0163213	0.157721	-3.35936
ENSMUSG00000029650	Slc46a3	solute carrier family 46, member 3	-0.602933	5.38688	-2.59075	0.0163475	0.157744	-3.36081
ENSMUSG00000038332	Sesn1	sestrin 1	-0.534878	6.52112	-2.59065	0.0163512	0.157744	-3.36101
ENSMUSG00000084883	Ccdc85c	coiled-coil domain containing 85C	-0.470623	6.46408	-2.59039	0.0163604	0.157744	-3.36151
ENSMUSG00000024068	Spast	spastin	-0.371128	6.64483	-2.59036	0.0163616	0.157744	-3.36158
ENSMUSG00000040048	Ndufb10	NADH:ubiquinone oxidoreductase subunit B10	-0.256636	6.68443	-2.58855	0.0164279	0.158279	-3.36521
ENSMUSG00000042377	Fam83g	family with sequence similarity 83, member G	-0.691553	5.60455	-2.58832	0.0164362	0.158279	-3.36567
ENSMUSG00000057530	Ece1	endothelin converting enzyme 1	-0.493618	8.99926	-2.58708	0.016482	0.158523	-3.36816
ENSMUSG00000000244	Tspan32	tetraspanin 32	0.431463	4.655	2.58676	0.0164939	0.158523	-3.36881
ENSMUSG00000003234	Abcf3	ATP-binding cassette, sub-family F (GCN20), member 3	-0.301541	6.87582	-2.58661	0.0164992	0.158523	-3.3691
ENSMUSG00000029502	Golga3	golgi autoantigen, golgin subfamily a, 3	0.352494	7.35596	2.58659	0.0164999	0.158523	-3.36914
ENSMUSG00000040258	Nxph4	neurexophilin 4	1.09866	4.59141	2.58623	0.0165133	0.15856	-3.36987
ENSMUSG00000056293	Gsdmc2	gasdermin C2	-1.6539	4.83386	-2.58591	0.0165253	0.158583	-3.37052
ENSMUSG00000072825	Cep170b	centrosomal protein 170B	-0.35269	7.54095	-2.58506	0.0165564	0.15879	-3.37221
ENSMUSG00000007888	Crlf1	cytokine receptor-like factor 1	1.04703	4.07841	2.58459	0.0165739	0.158866	-3.37315
ENSMUSG00000070287	Slc35g2	solute carrier family 35, member G2	-0.419734	4.53077	-2.58351	0.0166138	0.159068	-3.37532
ENSMUSG00000001119	Col6a1	collagen, type VI, alpha 1	0.896175	9.51954	2.5835	0.0166142	0.159068	-3.37534
ENSMUSG00000046169	Adamts6	a disintegrin-like and metallopeptidase (reprolysin type) with thrombospondin type 1 motif, 6	0.795738	4.96127	2.58191	0.0166735	0.159453	-3.37854
ENSMUSG00000036966	Spryd3	SPRY domain containing 3	-0.32021	6.48295	-2.58191	0.0166736	0.159453	-3.37854
ENSMUSG00000024218	Taf11	TATA-box binding protein associated factor 11	-0.315491	6.52976	-2.58108	0.0167043	0.159589	-3.38019
ENSMUSG00000042268	Slc26a9	solute carrier family 26, member 9	-1.24382	8.40359	-2.58091	0.0167108	0.159589	-3.38054
ENSMUSG00000003037	Rab8a	RAB8A, member RAS oncogene family	-0.311937	9.64878	-2.58075	0.0167168	0.159589	-3.38086
ENSMUSG00000028693	Nasp	nuclear autoantigenic sperm protein (histone-binding)	-0.922217	7.34438	-2.58008	0.0167417	0.159634	-3.3822
ENSMUSG00000090523	Gypc	glycophorin C	0.555387	4.43041	2.57998	0.0167452	0.159634	-3.38239
ENSMUSG00000045312	Lhfpl2	lipoma HMGIC fusion partner-like 2	0.79923	6.15359	2.57985	0.0167504	0.159634	-3.38267
ENSMUSG00000022074	Tnfrsf10b	tumor necrosis factor receptor superfamily, member 10b	0.474267	7.61908	2.57949	0.0167638	0.15967	-3.38338
ENSMUSG00000024962	Vegfb	vascular endothelial growth factor B	0.426565	6.51252	2.57903	0.016781	0.159743	-3.38431
ENSMUSG00000024474	Ik	IK cytokine	-0.208292	8.93529	-2.57866	0.0167948	0.159782	-3.38504
ENSMUSG00000029722	Agfg2	ArfGAP with FG repeats 2	-0.343331	6.8503	-2.57742	0.0168413	0.160132	-3.38752
ENSMUSG00000000094	Tbx4	T-box 4	0.509132	4.42091	2.57704	0.0168558	0.160132	-3.3883
ENSMUSG00000067629	Syngap1	synaptic Ras GTPase activating protein 1 homolog (rat)	0.594505	5.18792	2.57691	0.0168606	0.160132	-3.38855
ENSMUSG00000016528	Mapkapk2	MAP kinase-activated protein kinase 2	0.438181	4.79954	2.57626	0.0168849	0.160238	-3.38985
ENSMUSG00000047909	Ankrd16	ankyrin repeat domain 16	0.503319	3.91168	2.576	0.0168949	0.160238	-3.39038
ENSMUSG00000068270	Shroom4	shroom family member 4	0.340201	7.16041	2.57567	0.0169073	0.160238	-3.39103
ENSMUSG00000026576	Atp1b1	ATPase, Na+/K+ transporting, beta 1 polypeptide	-0.459344	9.85908	-2.57559	0.0169104	0.160238	-3.3912
ENSMUSG00000046203	Sprr2g	small proline-rich protein 2G	-1.49446	5.60821	-2.57515	0.0169268	0.160301	-3.39207
ENSMUSG00000015093	Clic3	chloride intracellular channel 3	-1.68669	4.86703	-2.57469	0.0169441	0.160369	-3.39299
ENSMUSG00000057522	Spop	speckle-type BTB/POZ protein	0.293371	9.08275	2.57445	0.0169533	0.160369	-3.39348
ENSMUSG00000081534	Slc48a1	solute carrier family 48 (heme transporter), member 1	0.454254	8.25417	2.57303	0.0170072	0.160738	-3.39632
ENSMUSG00000094347	Olfr784	olfactory receptor 784	0.416938	3.10979	2.57266	0.017021	0.160738	-3.39705
ENSMUSG00000025353	Ormdl2	ORM1-like 2 (S. cerevisiae)	-0.413075	7.26199	-2.57265	0.0170213	0.160738	-3.39707
ENSMUSG00000042784	Muc1	mucin 1, transmembrane	-0.529212	11.7805	-2.57208	0.0170431	0.160824	-3.39821
ENSMUSG00000070873	Lilra5	leukocyte immunoglobulin-like receptor, subfamily A (with TM domain), member 5	0.466841	3.1857	2.5719	0.0170499	0.160824	-3.39857
ENSMUSG00000032238	Rora	RAR-related orphan receptor alpha	1.26905	5.705	2.5712	0.0170764	0.160983	-3.39997
ENSMUSG00000020451	Limk2	LIM motif-containing protein kinase 2	-0.442646	6.75111	-2.57044	0.0171054	0.161146	-3.40149
ENSMUSG00000062110	Scfd2	Sec1 family domain containing 2	-0.551126	5.26665	-2.57024	0.0171132	0.161146	-3.4019
ENSMUSG00000032959	Pebp1	phosphatidylethanolamine binding protein 1	-0.358508	7.30859	-2.56869	0.0171726	0.161613	-3.405
ENSMUSG00000091233	Gm6434	predicted gene 6434	-0.528875	6.00352	-2.56838	0.0171843	0.161632	-3.40562
ENSMUSG00000021820	Camk2g	calcium/calmodulin-dependent protein kinase II gamma	0.385395	6.9051	2.5663	0.0172639	0.162289	-3.40976
ENSMUSG00000091898	Tnnc1	troponin C, cardiac/slow skeletal	0.471038	3.88263	2.56587	0.0172808	0.162314	-3.41064
ENSMUSG00000039109	F13a1	coagulation factor XIII, A1 subunit	1.4346	5.38316	2.56572	0.0172862	0.162314	-3.41092
ENSMUSG00000056413	Adap1	ArfGAP with dual PH domains 1	-0.655267	5.39533	-2.56523	0.0173051	0.1624	-3.4119
ENSMUSG00000025867	Cplx2	complexin 2	0.409879	5.8071	2.56469	0.0173259	0.162502	-3.41298
ENSMUSG00000020411	Nipal4	NIPA-like domain containing 4	0.631306	4.42582	2.56225	0.0174205	0.163297	-3.41786
ENSMUSG00000033318	Gstt2	glutathione S-transferase, theta 2	-0.818221	7.84729	-2.56195	0.0174322	0.163315	-3.41846
ENSMUSG00000027611	Procr	protein C receptor, endothelial	1.00104	5.48371	2.5614	0.0174534	0.163388	-3.41955
ENSMUSG00000039713	Plekhg5	pleckstrin homology domain containing, family G (with RhoGef domain) member 5	0.586168	6.35497	2.5612	0.0174614	0.163388	-3.41996
ENSMUSG00000029913	Prdm5	PR domain containing 5	0.828731	4.55743	2.56098	0.0174696	0.163388	-3.42038
ENSMUSG00000015702	Anxa9	annexin A9	-1.05059	6.00912	-2.56064	0.017483	0.163393	-3.42107
ENSMUSG00000071858	Gm94	predicted gene 94	-1.99595	3.52594	-2.56046	0.0174899	0.163393	-3.42142
ENSMUSG00000024512	Dynap	dynactin associated protein	-2.2449	2.75116	-2.55959	0.017524	0.163437	-3.42317
ENSMUSG00000028063	Lmna	lamin A	0.346797	8.10853	2.55952	0.0175266	0.163437	-3.4233
ENSMUSG00000026698	Pigc	phosphatidylinositol glycan anchor biosynthesis, class C	-0.432171	5.66059	-2.55942	0.0175306	0.163437	-3.42351
ENSMUSG00000028187	Rpf1	ribosome production factor 1 homolog	-0.331285	9.3354	-2.55917	0.0175404	0.163437	-3.42401
ENSMUSG00000039126	Prune2	prune homolog 2	0.680771	6.58535	2.55907	0.017544	0.163437	-3.42419
ENSMUSG00000048779	P2ry6	pyrimidinergic receptor P2Y, G-protein coupled, 6	0.559057	6.57907	2.55883	0.0175537	0.163437	-3.42469
ENSMUSG00000016087	Fli1	Friend leukemia integration 1	0.831029	7.11086	2.55813	0.017581	0.163536	-3.42608
ENSMUSG00000033721	Vav3	vav 3 oncogene	-0.739874	7.29783	-2.55805	0.0175841	0.163536	-3.42624
ENSMUSG00000031712	Il15	interleukin 15	-0.594263	4.87007	-2.55692	0.0176283	0.163798	-3.42849
ENSMUSG00000059895	Ptp4a3	protein tyrosine phosphatase 4a3	0.829939	8.07225	2.55683	0.017632	0.163798	-3.42868
ENSMUSG00000029923	Rab19	RAB19, member RAS oncogene family	-0.408805	6.22343	-2.55643	0.0176474	0.163849	-3.42946
ENSMUSG00000049907	Rasl11b	RAS-like, family 11, member B	1.26863	4.66855	2.55545	0.0176861	0.164117	-3.43143
ENSMUSG00000055912	Tmem150a	transmembrane protein 150A	0.869112	5.81768	2.55512	0.017699	0.164118	-3.43208
ENSMUSG00000009073	Nf2	neurofibromin 2	-0.399275	7.97765	-2.55494	0.0177061	0.164118	-3.43244
ENSMUSG00000054150	Syne3	spectrin repeat containing, nuclear envelope family member 3	0.57375	4.17541	2.55441	0.0177271	0.16422	-3.4335
ENSMUSG00000061086	Myl4	myosin, light polypeptide 4	0.5926	4.71223	2.55279	0.017791	0.164712	-3.43672
ENSMUSG00000037958	Nsrp1	nuclear speckle regulatory protein 1	-0.293674	7.7483	-2.55256	0.0178	0.164712	-3.43718
ENSMUSG00000044279	Crb3	crumbs family member 3	-0.649126	7.35349	-2.55206	0.01782	0.164792	-3.43819
ENSMUSG00000032092	Mpzl2	myelin protein zero-like 2	-0.68481	8.93939	-2.55184	0.0178285	0.164792	-3.43861
ENSMUSG00000034940	Synrg	synergin, gamma	-0.580251	7.72558	-2.54979	0.01791	0.165453	-3.4427
ENSMUSG00000032946	Rasgrp2	RAS, guanyl releasing protein 2	0.797977	5.40956	2.5493	0.0179296	0.165542	-3.44368
ENSMUSG00000019467	Arhgef25	Rho guanine nucleotide exchange factor (GEF) 25	0.958355	6.40934	2.54904	0.0179397	0.165543	-3.44419
ENSMUSG00000023034	Nr4a1	nuclear receptor subfamily 4, group A, member 1	0.92574	6.03523	2.54842	0.0179645	0.16567	-3.44542
ENSMUSG00000049439	Cyp20a1	cytochrome P450, family 20, subfamily a, polypeptide 1	0.384395	7.6317	2.54803	0.0179802	0.16567	-3.4462
ENSMUSG00000031273	Col4a6	collagen, type IV, alpha 6	-0.475905	4.66424	-2.54795	0.0179835	0.16567	-3.44637
ENSMUSG00000028222	Calb1	calbindin 1	-1.79374	8.22145	-2.54736	0.0180068	0.165793	-3.44753
ENSMUSG00000113971	Eif1ad4	eukaryotic translation initiation factor 1A domain containing 4	-0.411527	4.7506	-2.54669	0.0180336	0.165898	-3.44886
ENSMUSG00000030515	Tarsl2	threonyl-tRNA synthetase-like 2	-0.405955	5.88368	-2.54642	0.0180447	0.165898	-3.44941
ENSMUSG00000034127	Tspan8	tetraspanin 8	-0.632768	9.63163	-2.54633	0.0180483	0.165898	-3.44959
ENSMUSG00000017858	Ift52	intraflagellar transport 52	-0.401246	7.15328	-2.54489	0.0181058	0.166335	-3.45244
ENSMUSG00000057335	Cep170	centrosomal protein 170	1.04098	5.34577	2.54459	0.0181182	0.166356	-3.45305
ENSMUSG00000053310	Nrgn	neurogranin	0.394664	4.88699	2.5437	0.0181538	0.166466	-3.45481
ENSMUSG00000006715	Gmnn	geminin	-0.69074	4.26734	-2.54357	0.0181592	0.166466	-3.45508
ENSMUSG00000026765	Lypd6b	LY6/PLAUR domain containing 6B	-0.559397	6.06421	-2.54331	0.0181695	0.166466	-3.45558
ENSMUSG00000026620	Mark1	MAP/microtubule affinity regulating kinase 1	0.847723	5.45406	2.54329	0.0181703	0.166466	-3.45563
ENSMUSG00000111375	Btbd8	BTB (POZ) domain containing 8	0.406535	3.40172	2.54295	0.0181842	0.166501	-3.45631
ENSMUSG00000019952	Poc1b	POC1 centriolar protein B	-0.349053	7.82289	-2.54248	0.0182033	0.166535	-3.45725
ENSMUSG00000038781	Stap2	signal transducing adaptor family member 2	-0.923226	8.59126	-2.54212	0.0182177	0.166535	-3.45796
ENSMUSG00000020549	Elac2	elaC ribonuclease Z 2	-0.457202	7.53717	-2.54199	0.0182228	0.166535	-3.45821
ENSMUSG00000029715	Pop7	processing of precursor 7, ribonuclease P family, (S. cerevisiae)	-0.327149	5.43305	-2.54186	0.0182281	0.166535	-3.45847
ENSMUSG00000003873	Bax	BCL2-associated X protein	0.320076	7.80842	2.54152	0.018242	0.16657	-3.45915
ENSMUSG00000042500	Ago4	argonaute RISC catalytic subunit 4	-0.532141	4.52952	-2.54124	0.0182532	0.166581	-3.4597
ENSMUSG00000074884	Serf2	small EDRK-rich factor 2	0.252372	9.69021	2.54075	0.0182732	0.166671	-3.46068
ENSMUSG00000030105	Arl8b	ADP-ribosylation factor-like 8B	-0.248575	9.00447	-2.54023	0.0182942	0.166771	-3.46171
ENSMUSG00000045934	Mtmr11	myotubularin related protein 11	0.492843	5.3963	2.53966	0.0183176	0.166799	-3.46285
ENSMUSG00000025738	Fbxl16	F-box and leucine-rich repeat protein 16	0.513102	3.24868	2.5396	0.0183199	0.166799	-3.46297
ENSMUSG00000059493	Nhs	NHS actin remodeling regulator	0.694177	3.713	2.5393	0.0183319	0.166799	-3.46355
ENSMUSG00000024912	Fosl1	fos-like antigen 1	1.05328	5.57431	2.53917	0.0183375	0.166799	-3.46383
ENSMUSG00000045672	Col27a1	collagen, type XXVII, alpha 1	0.783431	4.48098	2.53795	0.0183871	0.167159	-3.46625
ENSMUSG00000028773	Fabp3	fatty acid binding protein 3, muscle and heart	0.779455	4.10593	2.53712	0.0184208	0.167272	-3.46788
ENSMUSG00000040387	Klhl32	kelch-like 32	-0.767704	2.94911	-2.53703	0.0184248	0.167272	-3.46808
ENSMUSG00000008601	Rab25	RAB25, member RAS oncogene family	-0.68287	9.3064	-2.53635	0.0184525	0.167272	-3.46942
ENSMUSG00000015023	Ddx19a	DEAD box helicase 19a	-0.292283	7.36386	-2.53615	0.0184606	0.167272	-3.46982
ENSMUSG00000028681	Ptch2	patched 2	0.551684	4.45483	2.53586	0.0184725	0.167272	-3.47039
ENSMUSG00000004371	Il11	interleukin 11	0.721509	2.80397	2.53581	0.0184744	0.167272	-3.47049
ENSMUSG00000032076	Cadm1	cell adhesion molecule 1	-0.637246	7.98807	-2.53579	0.0184755	0.167272	-3.47054
ENSMUSG00000044147	Arf6	ADP-ribosylation factor 6	-0.253424	10.151	-2.53567	0.0184803	0.167272	-3.47077
ENSMUSG00000039704	Lmbrd2	LMBR1 domain containing 2	-0.344943	7.05859	-2.53513	0.0185025	0.167286	-3.47185
ENSMUSG00000042594	Sh2b3	SH2B adaptor protein 3	0.572504	6.44627	2.53494	0.0185101	0.167286	-3.47221
ENSMUSG00000017664	Slc35c2	solute carrier family 35, member C2	-0.343206	6.68869	-2.53489	0.0185122	0.167286	-3.47232
ENSMUSG00000017314	Mpp2	membrane protein, palmitoylated 2 (MAGUK p55 subfamily member 2)	0.672918	3.68534	2.53355	0.0185675	0.167685	-3.47498
ENSMUSG00000037234	Hook3	hook microtubule tethering protein 3	0.379568	6.90031	2.53333	0.0185766	0.167685	-3.47542
ENSMUSG00000047115	Fam221a	family with sequence similarity 221, member A	-0.53399	6.53547	-2.53303	0.0185888	0.167704	-3.47601
ENSMUSG00000050493	Fam167b	family with sequence similarity 167, member B	0.553366	4.42794	2.53145	0.0186541	0.168201	-3.47915
ENSMUSG00000032035	Ets1	E26 avian leukemia oncogene 1, 5' domain	0.734038	6.95906	2.53076	0.0186824	0.168365	-3.48051
ENSMUSG00000037455	Slc18b1	solute carrier family 18, subfamily B, member 1	-0.715368	5.7658	-2.53029	0.0187018	0.168448	-3.48144
ENSMUSG00000032657	Fam189b	family with sequence similarity 189, member B	0.392662	4.74441	2.52977	0.0187234	0.168465	-3.48247
ENSMUSG00000020859	Spag9	sperm associated antigen 9	0.407911	7.08408	2.52976	0.018724	0.168465	-3.48249
ENSMUSG00000027207	Galk2	galactokinase 2	-0.372896	6.21487	-2.52937	0.0187403	0.16852	-3.48327
ENSMUSG00000051065	Mb21d2	Mab-21 domain containing 2	0.517489	5.94061	2.5288	0.0187639	0.168641	-3.4844
ENSMUSG00000034557	Zfyve9	zinc finger, FYVE domain containing 9	-0.794578	6.00944	-2.52842	0.0187796	0.168691	-3.48515
ENSMUSG00000020380	Rad50	RAD50 double strand break repair protein	-0.410819	8.17141	-2.52816	0.0187904	0.168697	-3.48567
ENSMUSG00000007338	Mrpl49	mitochondrial ribosomal protein L49	-0.412335	7.47566	-2.52786	0.018803	0.168718	-3.48626
ENSMUSG00000030494	Rhpn2	rhophilin, Rho GTPase binding protein 2	-0.884088	8.2044	-2.52735	0.0188241	0.168816	-3.48727
ENSMUSG00000041842	Fhdc1	FH2 domain containing 1	-0.592295	6.96952	-2.52599	0.0188811	0.169236	-3.48997
ENSMUSG00000027016	Zfp385b	zinc finger protein 385B	0.672161	3.98598	2.5257	0.0188932	0.169252	-3.49054
ENSMUSG00000074269	Rec114	REC114 meiotic recombination protein	0.552985	3.02424	2.52517	0.0189153	0.169332	-3.49159
ENSMUSG00000074604	Mgst2	microsomal glutathione S-transferase 2	0.964923	3.98886	2.525	0.0189225	0.169332	-3.49193
ENSMUSG00000029161	Cgref1	cell growth regulator with EF hand domain 1	1.028	3.81984	2.52409	0.0189604	0.16955	-3.49372
ENSMUSG00000030718	Ppme1	protein phosphatase methylesterase 1	0.332616	7.32518	2.52327	0.0189949	0.16955	-3.49535
ENSMUSG00000027435	Cd93	CD93 antigen	1.31098	6.9937	2.52316	0.0189998	0.16955	-3.49558
ENSMUSG00000070604	Vsig10l	V-set and immunoglobulin domain containing 10 like	-1.39415	4.85948	-2.52307	0.0190034	0.16955	-3.49575
ENSMUSG00000026946	Nmi	N-myc (and STAT) interactor	-0.502374	8.09047	-2.52251	0.0190271	0.16955	-3.49686
ENSMUSG00000025733	Rhot2	ras homolog family member T2	-0.290359	6.99315	-2.52242	0.0190306	0.16955	-3.49702
ENSMUSG00000054555	Adam12	a disintegrin and metallopeptidase domain 12 (meltrin alpha)	1.48089	6.67975	2.5221	0.0190443	0.16955	-3.49767
ENSMUSG00000031760	Mt3	metallothionein 3	0.574566	2.81535	2.52209	0.0190444	0.16955	-3.49768
ENSMUSG00000042401	Crtac1	cartilage acidic protein 1	-1.51066	3.19626	-2.52191	0.0190524	0.16955	-3.49805
ENSMUSG00000043061	Tmem18	transmembrane protein 18	-0.330075	6.76295	-2.52184	0.019055	0.16955	-3.49817
ENSMUSG00000028790	Khdrbs1	KH domain containing, RNA binding, signal transduction associated 1	-0.318435	9.02143	-2.52174	0.0190594	0.16955	-3.49838
ENSMUSG00000061306	Slc38a10	solute carrier family 38, member 10	0.312956	9.31216	2.52018	0.0191254	0.170046	-3.50147
ENSMUSG00000029154	Cwh43	cell wall biogenesis 43 C-terminal homolog	-1.77791	3.95549	-2.51859	0.0191928	0.170553	-3.50461
ENSMUSG00000021490	Slc34a1	solute carrier family 34 (sodium phosphate), member 1	-0.41816	3.36347	-2.51811	0.019213	0.170641	-3.50556
ENSMUSG00000006154	Eps8l1	EPS8-like 1	-1.33018	5.46121	-2.51736	0.0192449	0.170694	-3.50704
ENSMUSG00000038080	Kdm1b	lysine (K)-specific demethylase 1B	-0.448206	6.28373	-2.51732	0.0192465	0.170694	-3.50711
ENSMUSG00000070942	Il1rl2	interleukin 1 receptor-like 2	-0.393797	6.70063	-2.51725	0.0192498	0.170694	-3.50727
ENSMUSG00000045410	Akr1e1	aldo-keto reductase family 1, member E1	-0.421252	7.03477	-2.51661	0.0192769	0.170758	-3.50853
ENSMUSG00000027562	Car2	carbonic anhydrase 2	-0.580789	11.468	-2.51645	0.0192839	0.170758	-3.50885
ENSMUSG00000050288	Fzd2	frizzled class receptor 2	0.720778	7.61566	2.51583	0.0193102	0.170758	-3.51007
ENSMUSG00000032413	Rasa2	RAS p21 protein activator 2	0.363964	7.00073	2.5158	0.0193114	0.170758	-3.51012
ENSMUSG00000060012	Kif13b	kinesin family member 13B	-0.62145	4.8817	-2.51568	0.0193164	0.170758	-3.51036
ENSMUSG00000031731	Ap1g1	adaptor protein complex AP-1, gamma 1 subunit	-0.273984	9.3794	-2.51553	0.0193228	0.170758	-3.51065
ENSMUSG00000024922	Ovol1	ovo like zinc finger 1	-1.12933	5.73414	-2.51532	0.0193321	0.170758	-3.51108
ENSMUSG00000036596	Cpz	carboxypeptidase Z	0.509887	6.19148	2.51463	0.0193614	0.170758	-3.51243
ENSMUSG00000021987	Mtmr6	myotubularin related protein 6	0.441887	7.48101	2.51456	0.0193646	0.170758	-3.51258
ENSMUSG00000053930	Shisa6	shisa family member 6	0.526138	3.72995	2.51447	0.0193682	0.170758	-3.51275
ENSMUSG00000038563	Efl1	elongation factor like GTPase 1	-0.360166	6.58003	-2.51438	0.0193721	0.170758	-3.51293
ENSMUSG00000051147	Nat2	N-acetyltransferase 2 (arylamine N-acetyltransferase)	-0.661551	5.2431	-2.51396	0.0193902	0.170758	-3.51377
ENSMUSG00000004319	Clcn3	chloride channel, voltage-sensitive 3	-0.482694	7.68648	-2.51394	0.019391	0.170758	-3.5138
ENSMUSG00000099518	Gm13275	predicted gene 13275	0.680327	3.11335	2.51316	0.0194244	0.170962	-3.51534
ENSMUSG00000030272	Camk1	calcium/calmodulin-dependent protein kinase I	0.462285	6.82165	2.51276	0.0194417	0.170976	-3.51613
ENSMUSG00000044393	Dsg2	desmoglein 2	-0.633767	8.15698	-2.51264	0.0194466	0.170976	-3.51636
ENSMUSG00000022629	Kif21a	kinesin family member 21A	-0.652633	5.37645	-2.51239	0.0194577	0.170982	-3.51687
ENSMUSG00000106864	Gtf3c2	general transcription factor IIIC, polypeptide 2, beta	-0.354612	8.02592	-2.5116	0.0194917	0.17119	-3.51843
ENSMUSG00000024427	Spry4	sprouty RTK signaling antagonist 4	1.10827	5.5986	2.51096	0.0195193	0.171251	-3.51969
ENSMUSG00000050558	Prokr2	prokineticin receptor 2	0.406068	3.02517	2.51094	0.0195201	0.171251	-3.51973
ENSMUSG00000017221	Psmd3	proteasome (prosome, macropain) 26S subunit, non-ATPase, 3	-0.396894	10.0816	-2.51072	0.0195296	0.171251	-3.52017
ENSMUSG00000029106	Add1	adducin 1 (alpha)	-0.22218	10.7277	-2.51024	0.0195503	0.171342	-3.52111
ENSMUSG00000047033	Pcdhb15	protocadherin beta 15	0.90471	2.69547	2.50853	0.019624	0.171885	-3.52448
ENSMUSG00000019373	Cops3	COP9 signalosome subunit 3	-0.411726	8.20737	-2.50833	0.019633	0.171885	-3.52489
ENSMUSG00000001524	Gtf2h4	general transcription factor II H, polypeptide 4	-0.429282	6.68119	-2.50753	0.0196677	0.172097	-3.52646
ENSMUSG00000025316	Banp	BTG3 associated nuclear protein	0.45259	8.3888	2.50718	0.0196828	0.172139	-3.52715
ENSMUSG00000035228	Ccdc106	coiled-coil domain containing 106	-0.695449	3.34456	-2.50615	0.0197276	0.172439	-3.52918
ENSMUSG00000080316	Spaca6	sperm acrosome associated 6	0.596904	3.71619	2.5057	0.0197472	0.172519	-3.53007
ENSMUSG00000071632	2510002D24Rik	RIKEN cDNA 2510002D24 gene	-0.41281	6.14973	-2.50527	0.019766	0.172519	-3.53092
ENSMUSG00000002603	Tgfb1	transforming growth factor, beta 1	0.620837	7.97477	2.50506	0.019775	0.172519	-3.53132
ENSMUSG00000039438	Ttc36	tetratricopeptide repeat domain 36	-0.608372	3.97228	-2.50499	0.0197783	0.172519	-3.53147
ENSMUSG00000051998	Lax1	lymphocyte transmembrane adaptor 1	-0.570589	3.66162	-2.50456	0.0197968	0.172589	-3.53231
ENSMUSG00000095576	Fmo6	flavin containing monooxygenase 6	-0.767366	2.72128	-2.50383	0.0198289	0.172778	-3.53376
ENSMUSG00000036879	Phkb	phosphorylase kinase beta	-0.329521	7.0084	-2.50326	0.0198539	0.172905	-3.53488
ENSMUSG00000063458	Lrmda	leucine rich melanocyte differentiation associated	0.590066	4.59759	2.50272	0.0198776	0.173021	-3.53595
ENSMUSG00000032125	Robo4	roundabout guidance receptor 4	0.808484	5.15162	2.50167	0.0199234	0.173328	-3.538
ENSMUSG00000042719	Naa25	N(alpha)-acetyltransferase 25, NatB auxiliary subunit	-0.429631	7.72365	-2.50063	0.0199694	0.173637	-3.54006
ENSMUSG00000021959	Lats2	large tumor suppressor 2	0.64583	5.84698	2.5002	0.0199883	0.17371	-3.5409
ENSMUSG00000031148	Gpkow	G patch domain and KOW motifs	-0.312161	6.72126	-2.49957	0.0200159	0.17386	-3.54214
ENSMUSG00000020038	Cry1	cryptochrome 1 (photolyase-like)	0.377765	6.48903	2.49878	0.0200508	0.174072	-3.5437
ENSMUSG00000024780	Cdc37l1	cell division cycle 37-like 1	-0.495526	5.4903	-2.49739	0.0201123	0.174514	-3.54643
ENSMUSG00000031722	Hp	haptoglobin	1.65489	7.73628	2.49695	0.0201321	0.174594	-3.54731
ENSMUSG00000042055	Wdr11	WD repeat domain 11	-0.346202	6.41955	-2.49629	0.0201615	0.174758	-3.54861
ENSMUSG00000078816	Prkcg	protein kinase C, gamma	0.510183	3.42545	2.49533	0.0202041	0.175036	-3.5505
ENSMUSG00000036840	Siah1a	siah E3 ubiquitin protein ligase 1A	-0.320566	4.65542	-2.49477	0.0202292	0.175161	-3.5516
ENSMUSG00000027180	Fbxo3	F-box protein 3	-0.247919	7.81831	-2.49273	0.0203204	0.175859	-3.55562
ENSMUSG00000040734	Ppp1r13l	protein phosphatase 1, regulatory subunit 13 like	-0.721589	5.5097	-2.49212	0.0203476	0.176003	-3.55682
ENSMUSG00000031216	Stard8	START domain containing 8	0.56682	5.14605	2.49052	0.0204191	0.176529	-3.55995
ENSMUSG00000032363	Adamts7	a disintegrin-like and metallopeptidase (reprolysin type) with thrombospondin type 1 motif, 7	0.569731	5.39572	2.48927	0.0204757	0.176926	-3.56241
ENSMUSG00000037369	Kdm6a	lysine (K)-specific demethylase 6A	-0.530934	8.80697	-2.48888	0.0204933	0.176986	-3.56318
ENSMUSG00000038700	Hoxb5	homeobox B5	-0.348764	5.97049	-2.48857	0.0205073	0.177014	-3.56379
ENSMUSG00000003731	Kpna6	karyopherin (importin) alpha 6	-0.279511	7.97478	-2.48822	0.020523	0.177058	-3.56447
ENSMUSG00000029047	Pex10	peroxisomal biogenesis factor 10	-0.500337	4.52284	-2.4878	0.0205422	0.177131	-3.56531
ENSMUSG00000016758	Bik	BCL2-interacting killer	-0.430687	5.68837	-2.48694	0.0205808	0.177371	-3.56698
ENSMUSG00000047117	Ankdd1b	ankyrin repeat and death domain containing 1B	-1.24627	2.91582	-2.4862	0.0206143	0.177568	-3.56843
ENSMUSG00000030062	Rpn1	ribophorin I	-0.32565	9.31334	-2.48552	0.0206455	0.177692	-3.56978
ENSMUSG00000032908	Sgpp2	sphingosine-1-phosphate phosphatase 2	-0.855394	7.07864	-2.48541	0.0206501	0.177692	-3.56998
ENSMUSG00000078762	Haus5	HAUS augmin-like complex, subunit 5	-0.289998	6.06497	-2.48382	0.0207225	0.178222	-3.5731
ENSMUSG00000020083	Fam241b	family with sequence similarity 241, member B	-0.585649	5.12971	-2.48329	0.0207467	0.178338	-3.57415
ENSMUSG00000038697	Taf5l	TATA-box binding protein associated factor 5 like	-0.388535	7.77894	-2.48306	0.0207575	0.178338	-3.57461
ENSMUSG00000024299	Adamts10	a disintegrin-like and metallopeptidase (reprolysin type) with thrombospondin type 1 motif, 10	0.653322	5.99103	2.48257	0.0207797	0.178436	-3.57556
ENSMUSG00000090592	Gm17571	predicted gene, 17571	0.567259	9.54191	2.48124	0.0208408	0.178868	-3.57818
ENSMUSG00000021868	Ppif	peptidylprolyl isomerase F (cyclophilin F)	-0.607547	7.55343	-2.48074	0.0208637	0.178883	-3.57916
ENSMUSG00000032478	Nme6	NME/NM23 nucleoside diphosphate kinase 6	-0.484916	6.85818	-2.48073	0.0208641	0.178883	-3.57918
ENSMUSG00000025409	Mbd6	methyl-CpG binding domain protein 6	-0.355922	5.63626	-2.48002	0.0208968	0.17907	-3.58057
ENSMUSG00000028842	Ago3	argonaute RISC catalytic subunit 3	0.517085	6.50243	2.47936	0.0209269	0.179152	-3.58186
ENSMUSG00000041782	Lad1	ladinin	-0.896808	8.74984	-2.47924	0.0209326	0.179152	-3.5821
ENSMUSG00000073514	Dok6	docking protein 6	0.689041	2.68825	2.47908	0.0209397	0.179152	-3.5824
ENSMUSG00000047420	Fam180a	family with sequence similarity 180, member A	1.18341	5.09867	2.47887	0.0209495	0.179152	-3.58282
ENSMUSG00000073018	Gm1070	predicted gene 1070	-0.433059	3.72294	-2.47828	0.0209766	0.179278	-3.58397
ENSMUSG00000026048	Ercc5	excision repair cross-complementing rodent repair deficiency, complementation group 5	0.297767	7.21597	2.47808	0.0209859	0.179278	-3.58437
ENSMUSG00000024826	Dpf2	D4, zinc and double PHD fingers family 2	-0.411677	7.95567	-2.47569	0.0210963	0.180001	-3.58905
ENSMUSG00000027883	Gpsm2	G-protein signalling modulator 2 (AGS3-like, C. elegans)	-0.537285	7.32621	-2.47534	0.0211128	0.180001	-3.58975
ENSMUSG00000039361	Picalm	phosphatidylinositol binding clathrin assembly protein	0.291305	10.3361	2.47529	0.0211149	0.180001	-3.58983
ENSMUSG00000051790	Nlgn2	neuroligin 2	0.648976	5.38889	2.47516	0.0211211	0.180001	-3.59009
ENSMUSG00000025608	Podxl	podocalyxin-like	0.843248	6.29117	2.47508	0.0211248	0.180001	-3.59025
ENSMUSG00000026811	St6galnac6	ST6 (alpha-N-acetyl-neuraminyl-2,3-beta-galactosyl-1,3)-N-acetylgalactosaminide alpha-2,6-sialyltransferase 6	0.666907	5.62697	2.47471	0.021142	0.180055	-3.59098
ENSMUSG00000021468	Sptlc1	serine palmitoyltransferase, long chain base subunit 1	-0.35709	7.08244	-2.47372	0.021188	0.180353	-3.59291
ENSMUSG00000019979	Apaf1	apoptotic peptidase activating factor 1	0.367394	6.94126	2.47337	0.021204	0.180369	-3.59359
ENSMUSG00000057969	Sema3b	sema domain, immunoglobulin domain (Ig), short basic domain, secreted, (semaphorin) 3B	0.440797	6.84529	2.47318	0.021213	0.180369	-3.59397
ENSMUSG00000055102	Zfp819	zinc finger protein 819	-0.620008	5.01384	-2.47298	0.0212225	0.180369	-3.59436
ENSMUSG00000069920	B3gnt9	UDP-GlcNAc:betaGal beta-1,3-N-acetylglucosaminyltransferase 9	0.695913	4.87499	2.47234	0.0212522	0.180474	-3.59561
ENSMUSG00000019590	Cyb561	cytochrome b-561	-0.421127	7.13022	-2.47225	0.0212565	0.180474	-3.59579
ENSMUSG00000079363	Gbp4	guanylate binding protein 4	-1.10366	7.76452	-2.47185	0.0212749	0.180493	-3.59656
ENSMUSG00000001247	Lsr	lipolysis stimulated lipoprotein receptor	-0.595676	8.40564	-2.47173	0.0212806	0.180493	-3.5968
ENSMUSG00000071073	Lrrc73	leucine rich repeat containing 73	0.365841	3.54876	2.47119	0.021306	0.18053	-3.59786
ENSMUSG00000020623	Map2k6	mitogen-activated protein kinase kinase 6	-0.790724	6.48728	-2.47106	0.0213122	0.18053	-3.59812
ENSMUSG00000024853	Sf3b2	splicing factor 3b, subunit 2	-0.250252	7.89664	-2.47094	0.0213176	0.18053	-3.59835
ENSMUSG00000031613	Hpgd	hydroxyprostaglandin dehydrogenase 15 (NAD)	-0.877778	7.64338	-2.47042	0.0213422	0.180646	-3.59938
ENSMUSG00000071716	Apol7e	apolipoprotein L 7e	-0.55155	3.12415	-2.47003	0.0213604	0.180708	-3.60014
ENSMUSG00000021666	Gfm2	G elongation factor, mitochondrial 2	-0.299251	7.23226	-2.46936	0.0213916	0.180813	-3.60144
ENSMUSG00000017288	Vps53	VPS53 GARP complex subunit	-0.49333	7.82713	-2.46908	0.0214048	0.180813	-3.60199
ENSMUSG00000020181	Nav3	neuron navigator 3	0.94358	4.81352	2.46867	0.0214239	0.180813	-3.60278
ENSMUSG00000024331	Dsc2	desmocollin 2	-1.48378	8.02405	-2.46843	0.0214353	0.180813	-3.60326
ENSMUSG00000035258	Abi3bp	ABI family member 3 binding protein	1.28333	5.15054	2.46785	0.0214626	0.180813	-3.60439
ENSMUSG00000027694	Gm8325	predicted pseudogene 8325	-0.242466	10.2802	-2.46782	0.021464	0.180813	-3.60445
ENSMUSG00000061360	Phf5a	PHD finger protein 5A	-0.436674	8.36914	-2.46779	0.0214657	0.180813	-3.60452
ENSMUSG00000089682	Bcl2l2	BCL2-like 2	0.336019	6.0982	2.46777	0.0214667	0.180813	-3.60456
ENSMUSG00000024679	Ms4a6d	membrane-spanning 4-domains, subfamily A, member 6D	1.21593	5.44933	2.46767	0.0214711	0.180813	-3.60474
ENSMUSG00000005899	Smpd4	sphingomyelin phosphodiesterase 4	-0.660443	6.4979	-2.46581	0.0215591	0.181462	-3.60839
ENSMUSG00000050030	Olfr728	olfactory receptor 728	0.347999	3.40773	2.46537	0.02158	0.181546	-3.60925
ENSMUSG00000031740	Mmp2	matrix metallopeptidase 2	1.33979	9.31323	2.46478	0.021608	0.181689	-3.61041
ENSMUSG00000022415	Syngr1	synaptogyrin 1	0.615806	5.53481	2.46395	0.0216469	0.181856	-3.61201
ENSMUSG00000041559	Fmod	fibromodulin	1.18305	5.35443	2.46389	0.0216498	0.181856	-3.61213
ENSMUSG00000079006	Gm14151	predicted gene 14151	0.346677	4.32071	2.46262	0.0217104	0.182254	-3.61462
ENSMUSG00000020986	Sec23a	SEC23 homolog A, COPII coat complex component	0.419989	7.19365	2.46242	0.0217199	0.182254	-3.61501
ENSMUSG00000022391	Rangap1	RAN GTPase activating protein 1	-0.739101	7.66815	-2.46216	0.0217324	0.182254	-3.61552
ENSMUSG00000008690	Ncaph2	non-SMC condensin II complex, subunit H2	-0.296154	7.5627	-2.46197	0.0217412	0.182254	-3.61588
ENSMUSG00000027463	Slc52a3	solute carrier protein family 52, member 3	-0.92564	7.38121	-2.46114	0.0217809	0.182331	-3.6175
ENSMUSG00000027298	Tyro3	TYRO3 protein tyrosine kinase 3	-0.407321	6.91859	-2.46109	0.0217831	0.182331	-3.6176
ENSMUSG00000032010	Usp2	ubiquitin specific peptidase 2	0.445033	6.15899	2.46109	0.0217834	0.182331	-3.61761
ENSMUSG00000026956	Uap1l1	UDP-N-acteylglucosamine pyrophosphorylase 1-like 1	0.431235	6.69367	2.46062	0.021806	0.182428	-3.61853
ENSMUSG00000033510	Otud7a	OTU domain containing 7A	0.357112	5.49181	2.46011	0.0218302	0.182539	-3.61952
ENSMUSG00000027253	Lrp4	low density lipoprotein receptor-related protein 4	-0.566918	4.76591	-2.45979	0.0218455	0.182575	-3.62014
ENSMUSG00000067336	Bmpr2	bone morphogenetic protein receptor, type II (serine/threonine kinase)	0.358121	9.39983	2.45927	0.0218703	0.182666	-3.62115
ENSMUSG00000035547	Capn5	calpain 5	-0.996846	9.55879	-2.4591	0.0218785	0.182666	-3.62149
ENSMUSG00000036109	Mbnl3	muscleblind like splicing factor 3	-0.741091	6.3895	-2.45839	0.0219128	0.182812	-3.62288
ENSMUSG00000018927	Ccl6	chemokine (C-C motif) ligand 6	0.856604	6.52632	2.45828	0.021918	0.182812	-3.62309
ENSMUSG00000034480	Diaph2	diaphanous related formin 2	0.449884	7.34797	2.45777	0.0219423	0.182922	-3.62408
ENSMUSG00000005583	Mef2c	myocyte enhancer factor 2C	0.856511	6.49075	2.45733	0.0219635	0.18294	-3.62494
ENSMUSG00000022568	Scrib	scribbled planar cell polarity	-0.381148	6.92338	-2.45727	0.0219665	0.18294	-3.62506
ENSMUSG00000069922	Ces3a	carboxylesterase 3A	0.392699	3.00692	2.45692	0.0219832	0.182987	-3.62574
ENSMUSG00000032997	Chpf	chondroitin polymerizing factor	0.832012	8.10853	2.45578	0.0220382	0.183353	-3.62796
ENSMUSG00000020160	Meis1	Meis homeobox 1	-0.600834	8.76104	-2.45511	0.0220706	0.183452	-3.62927
ENSMUSG00000055193	Klk15	kallikrein related-peptidase 15	0.430963	3.34489	2.45508	0.0220722	0.183452	-3.62934
ENSMUSG00000020766	Galk1	galactokinase 1	0.359986	6.8248	2.45381	0.0221336	0.183753	-3.63181
ENSMUSG00000029375	Cxcl15	chemokine (C-X-C motif) ligand 15	-2.22618	4.60165	-2.45359	0.0221444	0.183753	-3.63224
ENSMUSG00000079508	Apoo	apolipoprotein O	-0.519877	7.19834	-2.45346	0.0221504	0.183753	-3.63248
ENSMUSG00000027848	Olfml3	olfactomedin-like 3	1.09536	8.37553	2.4533	0.0221584	0.183753	-3.6328
[truncated: 14,575 more rows]
