# Supplementary material for: Functional analysis reveals driver cooperativity and novel mechanisms in endometrial carcinogenesis
Source: EMBO Mol Med. 2023 Aug 17;15(10):e17094. doi: 10.15252/emmm.202217094 (PMC10565641; doi:10.15252/emmm.202217094)
Supplement: Supplementary file 6 — Dataset EV5 [file EMMM-15-e17094-s015.xlsx]

## Sheet: Dataset_EV5
Dataset EV5: Enriched MSigDB hallmark gene sets in Pten-del vs Pten-del; Fbxw7-mutant mouse uteri at 8 weeks age by Gene Set Enrichment Analysis (GSEA)
ID	Description	setSize	enrichmentScore	NES	pvalue	p.adjust	qvalues	rank	leading_edge	core_enrichment
HALLMARK_EPITHELIAL_MESENCHYMAL_TRANSITION	HALLMARK_EPITHELIAL_MESENCHYMAL_TRANSITION	197	0.745838	3.6678	1e-10	8.33333e-10	2.98246e-10	1610	tags=58%, list=10%, signal=53%	ENSMUSG00000000555/ENSMUSG00000001131/ENSMUSG00000041324/ENSMUSG00000038530/ENSMUSG00000035783/ENSMUSG00000024529/ENSMUSG00000032085/ENSMUSG00000025809/ENSMUSG00000032332/ENSMUSG00000028195/ENSMUSG00000064080/ENSMUSG00000024909/ENSMUSG00000023885/ENSMUSG00000019997/ENSMUSG00000022816/ENSMUSG00000056427/ENSMUSG00000067818/ENSMUSG00000029664/ENSMUSG00000020325/ENSMUSG00000031375/ENSMUSG00000056888/…
HALLMARK_E2F_TARGETS	HALLMARK_E2F_TARGETS	200	-0.639995	-3.06803	1e-10	8.33333e-10	2.98246e-10	3859	tags=68%, list=23%, signal=52%	ENSMUSG00000022672/ENSMUSG00000022314/ENSMUSG00000024974/ENSMUSG00000031546/ENSMUSG00000032178/ENSMUSG00000027752/ENSMUSG00000026134/ENSMUSG00000019857/ENSMUSG00000032397/ENSMUSG00000031432/ENSMUSG00000079109/ENSMUSG00000028832/ENSMUSG00000042462/ENSMUSG00000032498/ENSMUSG00000028678/ENSMUSG00000020290/ENSMUSG00000029521/ENSMUSG00000032423/ENSMUSG00000027342/ENSMUSG00000032218/ENSMUSG00000000568/…
HALLMARK_MYC_TARGETS_V1	HALLMARK_MYC_TARGETS_V1	200	-0.555669	-2.66379	1e-10	8.33333e-10	2.98246e-10	5321	tags=68%, list=32%, signal=47%	ENSMUSG00000021024/ENSMUSG00000059005/ENSMUSG00000024097/ENSMUSG00000062867/ENSMUSG00000034667/ENSMUSG00000032301/ENSMUSG00000022858/ENSMUSG00000006728/ENSMUSG00000002477/ENSMUSG00000029430/ENSMUSG00000071172/ENSMUSG00000061479/ENSMUSG00000027405/ENSMUSG00000057113/ENSMUSG00000037851/ENSMUSG00000004865/ENSMUSG00000039630/ENSMUSG00000039067/ENSMUSG00000037894/ENSMUSG00000029610/ENSMUSG00000030869/…
HALLMARK_MYOGENESIS	HALLMARK_MYOGENESIS	183	0.536218	2.6021	1e-10	8.33333e-10	2.98246e-10	2265	tags=39%, list=14%, signal=34%	ENSMUSG00000031841/ENSMUSG00000026208/ENSMUSG00000033196/ENSMUSG00000032085/ENSMUSG00000025809/ENSMUSG00000032060/ENSMUSG00000017969/ENSMUSG00000021765/ENSMUSG00000018339/ENSMUSG00000023092/ENSMUSG00000057123/ENSMUSG00000027861/ENSMUSG00000061878/ENSMUSG00000030557/ENSMUSG00000038086/ENSMUSG00000018830/ENSMUSG00000055775/ENSMUSG00000062694/ENSMUSG00000018593/ENSMUSG00000024381/ENSMUSG00000025006/…
HALLMARK_G2M_CHECKPOINT	HALLMARK_G2M_CHECKPOINT	197	-0.541071	-2.58086	1e-10	8.33333e-10	2.98246e-10	4713	tags=64%, list=28%, signal=46%	ENSMUSG00000039630/ENSMUSG00000009079/ENSMUSG00000036986/ENSMUSG00000037894/ENSMUSG00000034575/ENSMUSG00000028312/ENSMUSG00000046711/ENSMUSG00000041147/ENSMUSG00000021461/ENSMUSG00000003038/ENSMUSG00000028044/ENSMUSG00000032481/ENSMUSG00000038482/ENSMUSG00000004880/ENSMUSG00000002297/ENSMUSG00000020697/ENSMUSG00000024597/ENSMUSG00000022314/ENSMUSG00000031609/ENSMUSG00000000028/ENSMUSG00000028718/…
HALLMARK_HYPOXIA	HALLMARK_HYPOXIA	191	0.474583	2.32178	1e-10	8.33333e-10	2.98246e-10	2999	tags=33%, list=18%, signal=27%	ENSMUSG00000000489/ENSMUSG00000037060/ENSMUSG00000024529/ENSMUSG00000028195/ENSMUSG00000038587/ENSMUSG00000007655/ENSMUSG00000019997/ENSMUSG00000031375/ENSMUSG00000027656/ENSMUSG00000019916/ENSMUSG00000020186/ENSMUSG00000090084/ENSMUSG00000004791/ENSMUSG00000037411/ENSMUSG00000025743/ENSMUSG00000029552/ENSMUSG00000031119/ENSMUSG00000031765/ENSMUSG00000047963/ENSMUSG00000031762/ENSMUSG00000029344/…
HALLMARK_COAGULATION	HALLMARK_COAGULATION	118	0.520906	2.36334	1.82687e-10	1.30491e-09	4.67021e-10	2024	tags=34%, list=12%, signal=30%	ENSMUSG00000000489/ENSMUSG00000001131/ENSMUSG00000029664/ENSMUSG00000098470/ENSMUSG00000043613/ENSMUSG00000022098/ENSMUSG00000074743/ENSMUSG00000026421/ENSMUSG00000018593/ENSMUSG00000040152/ENSMUSG00000047562/ENSMUSG00000021822/ENSMUSG00000037411/ENSMUSG00000026193/ENSMUSG00000001930/ENSMUSG00000020044/ENSMUSG00000023224/ENSMUSG00000022912/ENSMUSG00000020717/ENSMUSG00000038521/ENSMUSG00000000957/…
HALLMARK_INTERFERON_ALPHA_RESPONSE	HALLMARK_INTERFERON_ALPHA_RESPONSE	97	-0.542786	-2.31046	1.81217e-09	1.13261e-08	4.05355e-09	6158	tags=79%, list=37%, signal=50%	ENSMUSG00000039699/ENSMUSG00000024610/ENSMUSG00000033880/ENSMUSG00000025888/ENSMUSG00000039697/ENSMUSG00000000253/ENSMUSG00000045932/ENSMUSG00000024338/ENSMUSG00000060441/ENSMUSG00000026581/ENSMUSG00000060802/ENSMUSG00000040414/ENSMUSG00000040033/ENSMUSG00000079197/ENSMUSG00000064215/ENSMUSG00000025491/ENSMUSG00000027078/ENSMUSG00000047735/ENSMUSG00000024019/ENSMUSG00000074896/ENSMUSG00000028270/…
HALLMARK_UV_RESPONSE_DN	HALLMARK_UV_RESPONSE_DN	144	0.473522	2.21891	2.07789e-09	1.15438e-08	4.13147e-09	2435	tags=36%, list=15%, signal=31%	ENSMUSG00000038530/ENSMUSG00000063142/ENSMUSG00000028195/ENSMUSG00000007655/ENSMUSG00000027966/ENSMUSG00000021186/ENSMUSG00000026478/ENSMUSG00000048482/ENSMUSG00000037411/ENSMUSG00000026490/ENSMUSG00000018217/ENSMUSG00000031523/ENSMUSG00000031765/ENSMUSG00000028194/ENSMUSG00000028273/ENSMUSG00000026042/ENSMUSG00000057522/ENSMUSG00000024620/ENSMUSG00000008136/ENSMUSG00000029207/ENSMUSG00000028036/…
HALLMARK_ANGIOGENESIS	HALLMARK_ANGIOGENESIS	36	0.677117	2.43897	8.60968e-08	4.08642e-07	1.46251e-07	2435	tags=61%, list=15%, signal=52%	ENSMUSG00000001131/ENSMUSG00000022816/ENSMUSG00000030247/ENSMUSG00000025856/ENSMUSG00000027750/ENSMUSG00000074743/ENSMUSG00000031565/ENSMUSG00000017344/ENSMUSG00000026042/ENSMUSG00000021614/ENSMUSG00000001020/ENSMUSG00000030162/ENSMUSG00000036446/ENSMUSG00000029304/ENSMUSG00000000184/ENSMUSG00000026043/ENSMUSG00000022607/ENSMUSG00000022892/ENSMUSG00000015568/ENSMUSG00000029373/ENSMUSG00000027276/…
HALLMARK_TNFA_SIGNALING_VIA_NFKB	HALLMARK_TNFA_SIGNALING_VIA_NFKB	198	0.400663	1.97489	8.99012e-08	4.08642e-07	1.46251e-07	4379	tags=43%, list=26%, signal=32%	ENSMUSG00000041324/ENSMUSG00000028195/ENSMUSG00000017929/ENSMUSG00000039911/ENSMUSG00000035385/ENSMUSG00000037868/ENSMUSG00000028364/ENSMUSG00000020363/ENSMUSG00000061878/ENSMUSG00000028965/ENSMUSG00000027358/ENSMUSG00000028035/ENSMUSG00000021822/ENSMUSG00000022951/ENSMUSG00000037411/ENSMUSG00000022863/ENSMUSG00000028273/ENSMUSG00000026826/ENSMUSG00000021756/ENSMUSG00000028214/ENSMUSG00000030162/…
HALLMARK_OXIDATIVE_PHOSPHORYLATION	HALLMARK_OXIDATIVE_PHOSPHORYLATION	198	-0.392905	-1.87494	6.37913e-07	2.65797e-06	9.51273e-07	6195	tags=59%, list=37%, signal=37%	ENSMUSG00000024099/ENSMUSG00000025781/ENSMUSG00000004264/ENSMUSG00000036138/ENSMUSG00000035885/ENSMUSG00000018574/ENSMUSG00000063229/ENSMUSG00000024359/ENSMUSG00000018770/ENSMUSG00000022295/ENSMUSG00000024902/ENSMUSG00000008892/ENSMUSG00000021577/ENSMUSG00000045948/ENSMUSG00000026032/ENSMUSG00000035674/ENSMUSG00000038717/ENSMUSG00000024120/ENSMUSG00000062580/ENSMUSG00000021606/ENSMUSG00000002010/…
HALLMARK_APICAL_JUNCTION	HALLMARK_APICAL_JUNCTION	185	0.389163	1.88507	8.04575e-07	3.09452e-06	1.10751e-06	3183	tags=39%, list=19%, signal=32%	ENSMUSG00000059430/ENSMUSG00000025809/ENSMUSG00000038387/ENSMUSG00000067818/ENSMUSG00000026442/ENSMUSG00000060594/ENSMUSG00000022098/ENSMUSG00000015143/ENSMUSG00000032011/ENSMUSG00000039115/ENSMUSG00000039787/ENSMUSG00000004085/ENSMUSG00000026727/ENSMUSG00000039103/ENSMUSG00000022894/ENSMUSG00000032562/ENSMUSG00000029860/ENSMUSG00000019978/ENSMUSG00000025511/ENSMUSG00000001930/ENSMUSG00000031207/…
HALLMARK_KRAS_SIGNALING_UP	HALLMARK_KRAS_SIGNALING_UP	193	0.379622	1.85659	9.59629e-07	3.42725e-06	1.22659e-06	3487	tags=39%, list=21%, signal=31%	ENSMUSG00000041324/ENSMUSG00000062098/ENSMUSG00000038587/ENSMUSG00000021091/ENSMUSG00000027859/ENSMUSG00000020363/ENSMUSG00000038156/ENSMUSG00000026586/ENSMUSG00000026475/ENSMUSG00000027358/ENSMUSG00000004151/ENSMUSG00000047562/ENSMUSG00000023927/ENSMUSG00000021822/ENSMUSG00000020601/ENSMUSG00000034845/ENSMUSG00000020717/ENSMUSG00000017724/ENSMUSG00000020681/ENSMUSG00000020427/ENSMUSG00000024990/…
HALLMARK_MYC_TARGETS_V2	HALLMARK_MYC_TARGETS_V2	58	-0.560795	-2.19595	1.49483e-06	4.98278e-06	1.78331e-06	5059	tags=66%, list=31%, signal=46%	ENSMUSG00000006728/ENSMUSG00000027405/ENSMUSG00000057113/ENSMUSG00000029610/ENSMUSG00000073676/ENSMUSG00000001436/ENSMUSG00000020430/ENSMUSG00000026127/ENSMUSG00000030505/ENSMUSG00000023988/ENSMUSG00000025869/ENSMUSG00000026492/ENSMUSG00000038279/ENSMUSG00000042462/ENSMUSG00000000628/ENSMUSG00000024785/ENSMUSG00000057421/ENSMUSG00000004356/ENSMUSG00000025980/ENSMUSG00000033294/ENSMUSG00000003808/…
HALLMARK_DNA_REPAIR	HALLMARK_DNA_REPAIR	147	-0.41189	-1.87976	4.00265e-06	1.17725e-05	4.21332e-06	4727	tags=46%, list=29%, signal=33%	ENSMUSG00000053293/ENSMUSG00000002109/ENSMUSG00000020485/ENSMUSG00000002980/ENSMUSG00000014554/ENSMUSG00000009535/ENSMUSG00000067148/ENSMUSG00000034429/ENSMUSG00000033020/ENSMUSG00000030082/ENSMUSG00000027509/ENSMUSG00000036678/ENSMUSG00000041488/ENSMUSG00000014402/ENSMUSG00000008859/ENSMUSG00000015790/ENSMUSG00000115987/ENSMUSG00000028902/ENSMUSG00000025134/ENSMUSG00000021018/ENSMUSG00000036980/…
HALLMARK_FATTY_ACID_METABOLISM	HALLMARK_FATTY_ACID_METABOLISM	146	-0.411446	-1.87695	3.88908e-06	1.17725e-05	4.21332e-06	4944	tags=46%, list=30%, signal=32%	ENSMUSG00000025465/ENSMUSG00000041426/ENSMUSG00000027809/ENSMUSG00000032263/ENSMUSG00000032349/ENSMUSG00000020664/ENSMUSG00000058076/ENSMUSG00000037894/ENSMUSG00000041084/ENSMUSG00000036880/ENSMUSG00000027984/ENSMUSG00000030979/ENSMUSG00000030168/ENSMUSG00000026003/ENSMUSG00000027875/ENSMUSG00000026675/ENSMUSG00000032067/ENSMUSG00000052738/ENSMUSG00000041959/ENSMUSG00000005813/ENSMUSG00000022407/…
HALLMARK_COMPLEMENT	HALLMARK_COMPLEMENT	177	0.372293	1.79494	1.25739e-05	3.49275e-05	1.25004e-05	2359	tags=25%, list=14%, signal=22%	ENSMUSG00000050578/ENSMUSG00000031841/ENSMUSG00000000489/ENSMUSG00000001131/ENSMUSG00000029664/ENSMUSG00000098470/ENSMUSG00000026421/ENSMUSG00000035954/ENSMUSG00000032562/ENSMUSG00000037411/ENSMUSG00000026193/ENSMUSG00000031503/ENSMUSG00000023224/ENSMUSG00000038521/ENSMUSG00000001175/ENSMUSG00000017466/ENSMUSG00000044254/ENSMUSG00000000957/ENSMUSG00000049723/ENSMUSG00000015468/ENSMUSG00000030162/…
HALLMARK_ESTROGEN_RESPONSE_EARLY	HALLMARK_ESTROGEN_RESPONSE_EARLY	194	-0.361097	-1.71909	4.66689e-05	0.000122813	4.39541e-05	2649	tags=31%, list=16%, signal=26%	ENSMUSG00000019779/ENSMUSG00000057880/ENSMUSG00000041845/ENSMUSG00000048039/ENSMUSG00000022270/ENSMUSG00000018428/ENSMUSG00000039474/ENSMUSG00000003051/ENSMUSG00000018849/ENSMUSG00000037820/ENSMUSG00000039395/ENSMUSG00000025153/ENSMUSG00000018569/ENSMUSG00000028640/ENSMUSG00000015093/ENSMUSG00000003271/ENSMUSG00000050295/ENSMUSG00000015702/ENSMUSG00000025085/ENSMUSG00000041782/ENSMUSG00000034917/…
HALLMARK_MTORC1_SIGNALING	HALLMARK_MTORC1_SIGNALING	200	-0.35054	-1.68043	0.000196591	0.000468075	0.000167521	4446	tags=37%, list=27%, signal=27%	ENSMUSG00000056629/ENSMUSG00000028179/ENSMUSG00000007458/ENSMUSG00000073676/ENSMUSG00000030168/ENSMUSG00000021427/ENSMUSG00000020250/ENSMUSG00000014226/ENSMUSG00000032018/ENSMUSG00000032883/ENSMUSG00000030603/ENSMUSG00000022913/ENSMUSG00000026914/ENSMUSG00000025917/ENSMUSG00000026755/ENSMUSG00000028953/ENSMUSG00000020720/ENSMUSG00000006057/ENSMUSG00000050017/ENSMUSG00000028698/ENSMUSG00000034926/…
HALLMARK_INFLAMMATORY_RESPONSE	HALLMARK_INFLAMMATORY_RESPONSE	187	0.33609	1.63173	0.000189996	0.000468075	0.000167521	3590	tags=33%, list=22%, signal=26%	ENSMUSG00000000555/ENSMUSG00000001131/ENSMUSG00000041324/ENSMUSG00000035385/ENSMUSG00000061878/ENSMUSG00000028965/ENSMUSG00000026475/ENSMUSG00000026582/ENSMUSG00000031596/ENSMUSG00000037411/ENSMUSG00000038188/ENSMUSG00000037418/ENSMUSG00000000957/ENSMUSG00000040212/ENSMUSG00000004814/ENSMUSG00000059588/ENSMUSG00000029417/ENSMUSG00000002602/ENSMUSG00000025044/ENSMUSG00000019194/ENSMUSG00000030162/…
HALLMARK_ESTROGEN_RESPONSE_LATE	HALLMARK_ESTROGEN_RESPONSE_LATE	195	-0.338148	-1.61217	0.000406434	0.000923713	0.000330592	2065	tags=26%, list=12%, signal=23%	ENSMUSG00000004610/ENSMUSG00000027562/ENSMUSG00000028640/ENSMUSG00000015093/ENSMUSG00000003271/ENSMUSG00000050295/ENSMUSG00000015702/ENSMUSG00000053646/ENSMUSG00000000303/ENSMUSG00000034917/ENSMUSG00000025026/ENSMUSG00000032373/ENSMUSG00000004864/ENSMUSG00000001247/ENSMUSG00000047281/ENSMUSG00000021868/ENSMUSG00000020914/ENSMUSG00000041238/ENSMUSG00000020733/ENSMUSG00000060675/ENSMUSG00000003779/…
HALLMARK_MITOTIC_SPINDLE	HALLMARK_MITOTIC_SPINDLE	198	-0.331878	-1.58372	0.000598944	0.00130205	0.000465997	3040	tags=36%, list=18%, signal=30%	ENSMUSG00000024542/ENSMUSG00000031626/ENSMUSG00000066877/ENSMUSG00000006021/ENSMUSG00000028678/ENSMUSG00000019773/ENSMUSG00000031214/ENSMUSG00000049550/ENSMUSG00000026280/ENSMUSG00000020536/ENSMUSG00000031592/ENSMUSG00000025555/ENSMUSG00000029528/ENSMUSG00000032218/ENSMUSG00000031955/ENSMUSG00000063810/ENSMUSG00000040549/ENSMUSG00000024795/ENSMUSG00000027479/ENSMUSG00000024056/ENSMUSG00000041133/…
HALLMARK_PEROXISOME	HALLMARK_PEROXISOME	96	-0.382001	-1.62481	0.00189541	0.00394878	0.00141325	2740	tags=27%, list=17%, signal=23%	ENSMUSG00000040374/ENSMUSG00000053279/ENSMUSG00000031891/ENSMUSG00000026818/ENSMUSG00000030057/ENSMUSG00000003271/ENSMUSG00000074064/ENSMUSG00000029408/ENSMUSG00000017307/ENSMUSG00000066026/ENSMUSG00000020914/ENSMUSG00000032076/ENSMUSG00000025499/ENSMUSG00000025950/ENSMUSG00000056999/ENSMUSG00000004885/ENSMUSG00000036840/ENSMUSG00000028127/ENSMUSG00000034875/ENSMUSG00000009907/ENSMUSG00000002763/…
HALLMARK_IL2_STAT5_SIGNALING	HALLMARK_IL2_STAT5_SIGNALING	192	0.300323	1.47031	0.00311467	0.00622933	0.00222945	2498	tags=26%, list=15%, signal=22%	ENSMUSG00000055407/ENSMUSG00000045573/ENSMUSG00000054469/ENSMUSG00000024427/ENSMUSG00000028965/ENSMUSG00000019916/ENSMUSG00000026475/ENSMUSG00000006651/ENSMUSG00000027358/ENSMUSG00000011256/ENSMUSG00000017774/ENSMUSG00000026558/ENSMUSG00000026580/ENSMUSG00000017724/ENSMUSG00000032220/ENSMUSG00000060147/ENSMUSG00000030530/ENSMUSG00000068758/ENSMUSG00000031149/ENSMUSG00000046280/ENSMUSG00000054720/…
HALLMARK_XENOBIOTIC_METABOLISM	HALLMARK_XENOBIOTIC_METABOLISM	177	-0.315332	-1.48043	0.00328284	0.00631315	0.00225944	2829	tags=27%, list=17%, signal=22%	ENSMUSG00000021214/ENSMUSG00000028961/ENSMUSG00000027610/ENSMUSG00000067071/ENSMUSG00000006445/ENSMUSG00000031955/ENSMUSG00000029810/ENSMUSG00000022477/ENSMUSG00000041168/ENSMUSG00000020386/ENSMUSG00000007656/ENSMUSG00000027562/ENSMUSG00000027618/ENSMUSG00000020429/ENSMUSG00000015224/ENSMUSG00000022962/ENSMUSG00000031948/ENSMUSG00000044573/ENSMUSG00000030268/ENSMUSG00000023044/ENSMUSG00000074227/…
HALLMARK_UNFOLDED_PROTEIN_RESPONSE	HALLMARK_UNFOLDED_PROTEIN_RESPONSE	113	-0.359886	-1.57702	0.00435902	0.00807226	0.00288902	4942	tags=46%, list=30%, signal=33%	ENSMUSG00000027405/ENSMUSG00000016018/ENSMUSG00000027313/ENSMUSG00000053289/ENSMUSG00000057113/ENSMUSG00000037851/ENSMUSG00000020571/ENSMUSG00000013160/ENSMUSG00000058672/ENSMUSG00000021116/ENSMUSG00000031770/ENSMUSG00000021427/ENSMUSG00000028044/ENSMUSG00000034321/ENSMUSG00000033991/ENSMUSG00000026663/ENSMUSG00000038784/ENSMUSG00000032115/ENSMUSG00000030795/ENSMUSG00000045983/ENSMUSG00000054408/…
HALLMARK_INTERFERON_GAMMA_RESPONSE	HALLMARK_INTERFERON_GAMMA_RESPONSE	200	-0.31015	-1.48681	0.00454206	0.00811082	0.00290282	3777	tags=36%, list=23%, signal=28%	ENSMUSG00000028268/ENSMUSG00000070427/ENSMUSG00000029798/ENSMUSG00000010358/ENSMUSG00000032184/ENSMUSG00000024457/ENSMUSG00000026104/ENSMUSG00000024789/ENSMUSG00000029298/ENSMUSG00000025076/ENSMUSG00000029673/ENSMUSG00000015671/ENSMUSG00000035692/ENSMUSG00000022216/ENSMUSG00000026573/ENSMUSG00000027639/ENSMUSG00000050732/ENSMUSG00000000275/ENSMUSG00000036381/ENSMUSG00000025498/ENSMUSG00000032661/…
HALLMARK_IL6_JAK_STAT3_SIGNALING	HALLMARK_IL6_JAK_STAT3_SIGNALING	83	0.369645	1.58648	0.00563228	0.00971082	0.00347545	3460	tags=35%, list=21%, signal=28%	ENSMUSG00000028444/ENSMUSG00000002603/ENSMUSG00000000530/ENSMUSG00000023905/ENSMUSG00000068758/ENSMUSG00000029417/ENSMUSG00000021756/ENSMUSG00000031304/ENSMUSG00000035373/ENSMUSG00000020689/ENSMUSG00000022967/ENSMUSG00000030339/ENSMUSG00000029373/ENSMUSG00000033467/ENSMUSG00000000791/ENSMUSG00000022146/ENSMUSG00000025746/ENSMUSG00000026072/ENSMUSG00000057722/ENSMUSG00000005413/ENSMUSG00000024778/…
HALLMARK_TGF_BETA_SIGNALING	HALLMARK_TGF_BETA_SIGNALING	54	0.379779	1.49297	0.0133713	0.0222854	0.00797584	2038	tags=26%, list=12%, signal=23%	ENSMUSG00000027358/ENSMUSG00000040152/ENSMUSG00000002603/ENSMUSG00000037411/ENSMUSG00000030530/ENSMUSG00000032966/ENSMUSG00000067336/ENSMUSG00000025860/ENSMUSG00000002020/ENSMUSG00000007872/ENSMUSG00000026814/ENSMUSG00000027803/ENSMUSG00000056515/ENSMUSG00000021096
HALLMARK_HEDGEHOG_SIGNALING	HALLMARK_HEDGEHOG_SIGNALING	33	0.421795	1.4841	0.0303433	0.0489408	0.0175157	3693	tags=48%, list=22%, signal=38%	ENSMUSG00000022048/ENSMUSG00000032011/ENSMUSG00000025969/ENSMUSG00000028444/ENSMUSG00000019789/ENSMUSG00000024924/ENSMUSG00000021087/ENSMUSG00000025020/ENSMUSG00000040289/ENSMUSG00000002633/ENSMUSG00000025810/ENSMUSG00000020716/ENSMUSG00000022443/ENSMUSG00000021549/ENSMUSG00000023951/ENSMUSG00000008305
HALLMARK_ALLOGRAFT_REJECTION	HALLMARK_ALLOGRAFT_REJECTION	188	0.2655	1.28964	0.0331476	0.0517931	0.0185365	3416	tags=27%, list=21%, signal=21%	ENSMUSG00000001131/ENSMUSG00000041324/ENSMUSG00000035385/ENSMUSG00000032011/ENSMUSG00000002603/ENSMUSG00000031328/ENSMUSG00000004698/ENSMUSG00000029417/ENSMUSG00000004371/ENSMUSG00000020125/ENSMUSG00000031103/ENSMUSG00000031304/ENSMUSG00000079547/ENSMUSG00000035373/ENSMUSG00000026656/ENSMUSG00000032035/ENSMUSG00000000184/ENSMUSG00000048376/ENSMUSG00000078816/ENSMUSG00000079641/ENSMUSG00000037035/…
HALLMARK_PI3K_AKT_MTOR_SIGNALING	HALLMARK_PI3K_AKT_MTOR_SIGNALING	99	-0.315311	-1.34664	0.045045	0.0682501	0.0244263	4087	tags=36%, list=25%, signal=28%	ENSMUSG00000032475/ENSMUSG00000025583/ENSMUSG00000025358/ENSMUSG00000003644/ENSMUSG00000027999/ENSMUSG00000000441/ENSMUSG00000059923/ENSMUSG00000028698/ENSMUSG00000074781/ENSMUSG00000020532/ENSMUSG00000000409/ENSMUSG00000047126/ENSMUSG00000024387/ENSMUSG00000020623/ENSMUSG00000028159/ENSMUSG00000003814/ENSMUSG00000001847/ENSMUSG00000038696/ENSMUSG00000019942/ENSMUSG00000047281/ENSMUSG00000028156/…
HALLMARK_APOPTOSIS	HALLMARK_APOPTOSIS	157	0.273761	1.29686	0.0515577	0.0758201	0.0271356	3947	tags=36%, list=24%, signal=27%	ENSMUSG00000001131/ENSMUSG00000007655/ENSMUSG00000018339/ENSMUSG00000031375/ENSMUSG00000020123/ENSMUSG00000027358/ENSMUSG00000023927/ENSMUSG00000013698/ENSMUSG00000020044/ENSMUSG00000023905/ENSMUSG00000028063/ENSMUSG00000023046/ENSMUSG00000022863/ENSMUSG00000017466/ENSMUSG00000024620/ENSMUSG00000003873/ENSMUSG00000022763/ENSMUSG00000019929/ENSMUSG00000036446/ENSMUSG00000029287/ENSMUSG00000032118/…
HALLMARK_BILE_ACID_METABOLISM	HALLMARK_BILE_ACID_METABOLISM	97	-0.281433	-1.19796	0.145161	0.205576	0.0735744	6131	tags=46%, list=37%, signal=29%	ENSMUSG00000000154/ENSMUSG00000023942/ENSMUSG00000024507/ENSMUSG00000025464/ENSMUSG00000030545/ENSMUSG00000020620/ENSMUSG00000024981/ENSMUSG00000054191/ENSMUSG00000005907/ENSMUSG00000026380/ENSMUSG00000024130/ENSMUSG00000026170/ENSMUSG00000028121/ENSMUSG00000024413/ENSMUSG00000027222/ENSMUSG00000037089/ENSMUSG00000024354/ENSMUSG00000028603/ENSMUSG00000041797/ENSMUSG00000046532/ENSMUSG00000018733/…
HALLMARK_PROTEIN_SECRETION	HALLMARK_PROTEIN_SECRETION	94	-0.282512	-1.1919	0.148014	0.205576	0.0735744	5731	tags=45%, list=35%, signal=29%	ENSMUSG00000074582/ENSMUSG00000021686/ENSMUSG00000038708/ENSMUSG00000016534/ENSMUSG00000002741/ENSMUSG00000021687/ENSMUSG00000028955/ENSMUSG00000032757/ENSMUSG00000028478/ENSMUSG00000062995/ENSMUSG00000021248/ENSMUSG00000019998/ENSMUSG00000034973/ENSMUSG00000063358/ENSMUSG00000007458/ENSMUSG00000027879/ENSMUSG00000023043/ENSMUSG00000027506/ENSMUSG00000054693/ENSMUSG00000014402/ENSMUSG00000020541/…
HALLMARK_GLYCOLYSIS	HALLMARK_GLYCOLYSIS	191	-0.239308	-1.13395	0.172775	0.23348	0.0835611	3407	tags=27%, list=21%, signal=21%	ENSMUSG00000031432/ENSMUSG00000025534/ENSMUSG00000028479/ENSMUSG00000029999/ENSMUSG00000027944/ENSMUSG00000053644/ENSMUSG00000033059/ENSMUSG00000028832/ENSMUSG00000000628/ENSMUSG00000015112/ENSMUSG00000029177/ENSMUSG00000024782/ENSMUSG00000028692/ENSMUSG00000000567/ENSMUSG00000003051/ENSMUSG00000021810/ENSMUSG00000024331/ENSMUSG00000007656/ENSMUSG00000026005/ENSMUSG00000024556/ENSMUSG00000031803/…
HALLMARK_SPERMATOGENESIS	HALLMARK_SPERMATOGENESIS	92	-0.270179	-1.13476	0.230769	0.303644	0.108672	5560	tags=43%, list=34%, signal=29%	ENSMUSG00000001157/ENSMUSG00000041301/ENSMUSG00000045064/ENSMUSG00000021902/ENSMUSG00000026374/ENSMUSG00000027719/ENSMUSG00000032601/ENSMUSG00000029361/ENSMUSG00000043050/ENSMUSG00000014668/ENSMUSG00000032594/ENSMUSG00000026743/ENSMUSG00000055371/ENSMUSG00000022913/ENSMUSG00000002297/ENSMUSG00000024597/ENSMUSG00000002413/ENSMUSG00000055609/ENSMUSG00000028678/ENSMUSG00000024837/ENSMUSG00000032218/…
HALLMARK_APICAL_SURFACE	HALLMARK_APICAL_SURFACE	42	0.30829	1.13389	0.25	0.320513	0.11471	3684	tags=40%, list=22%, signal=32%	ENSMUSG00000032011/ENSMUSG00000090084/ENSMUSG00000006800/ENSMUSG00000044254/ENSMUSG00000029710/ENSMUSG00000031304/ENSMUSG00000052957/ENSMUSG00000045287/ENSMUSG00000039529/ENSMUSG00000022892/ENSMUSG00000035107/ENSMUSG00000048915/ENSMUSG00000043557/ENSMUSG00000031778/ENSMUSG00000004951/ENSMUSG00000061742/ENSMUSG00000046223
HALLMARK_HEME_METABOLISM	HALLMARK_HEME_METABOLISM	182	-0.227285	-1.07064	0.289655	0.362069	0.129583	2650	tags=19%, list=16%, signal=16%	ENSMUSG00000091405/ENSMUSG00000028124/ENSMUSG00000022100/ENSMUSG00000004897/ENSMUSG00000032806/ENSMUSG00000005949/ENSMUSG00000026393/ENSMUSG00000042035/ENSMUSG00000032126/ENSMUSG00000024896/ENSMUSG00000027562/ENSMUSG00000060678/ENSMUSG00000015342/ENSMUSG00000022742/ENSMUSG00000025728/ENSMUSG00000025217/ENSMUSG00000060093/ENSMUSG00000029178/ENSMUSG00000020124/ENSMUSG00000031021/ENSMUSG00000033685/…
HALLMARK_ADIPOGENESIS	HALLMARK_ADIPOGENESIS	198	0.207961	1.02505	0.407494	0.496944	0.177854	2201	tags=17%, list=13%, signal=15%	ENSMUSG00000018339/ENSMUSG00000040016/ENSMUSG00000023064/ENSMUSG00000025006/ENSMUSG00000049791/ENSMUSG00000031502/ENSMUSG00000022957/ENSMUSG00000019846/ENSMUSG00000028339/ENSMUSG00000060703/ENSMUSG00000062515/ENSMUSG00000004044/ENSMUSG00000012705/ENSMUSG00000035828/ENSMUSG00000025348/ENSMUSG00000041548/ENSMUSG00000024962/ENSMUSG00000025366/ENSMUSG00000029309/ENSMUSG00000022425/ENSMUSG00000026853/…
HALLMARK_KRAS_SIGNALING_DN	HALLMARK_KRAS_SIGNALING_DN	154	-0.21257	-0.974759	0.513135	0.599483	0.214552	4276	tags=29%, list=26%, signal=21%	ENSMUSG00000068740/ENSMUSG00000030666/ENSMUSG00000026285/ENSMUSG00000053522/ENSMUSG00000046834/ENSMUSG00000022696/ENSMUSG00000028635/ENSMUSG00000033765/ENSMUSG00000023963/ENSMUSG00000024471/ENSMUSG00000032807/ENSMUSG00000045539/ENSMUSG00000054474/ENSMUSG00000025314/ENSMUSG00000031881/ENSMUSG00000025215/ENSMUSG00000009628/ENSMUSG00000021779/ENSMUSG00000022218/ENSMUSG00000051043/ENSMUSG00000031891/…
HALLMARK_WNT_BETA_CATENIN_SIGNALING	HALLMARK_WNT_BETA_CATENIN_SIGNALING	38	0.267516	0.967509	0.515556	0.599483	0.214552	2283	tags=21%, list=14%, signal=18%	ENSMUSG00000019789/ENSMUSG00000015468/ENSMUSG00000044674/ENSMUSG00000000184/ENSMUSG00000040289/ENSMUSG00000031661/ENSMUSG00000027276/ENSMUSG00000039191
HALLMARK_P53_PATHWAY	HALLMARK_P53_PATHWAY	194	0.197614	0.969228	0.549528	0.624464	0.223492	2204	tags=18%, list=13%, signal=16%	ENSMUSG00000031841/ENSMUSG00000025856/ENSMUSG00000061878/ENSMUSG00000020184/ENSMUSG00000026475/ENSMUSG00000027800/ENSMUSG00000027358/ENSMUSG00000002603/ENSMUSG00000026048/ENSMUSG00000020230/ENSMUSG00000019979/ENSMUSG00000003873/ENSMUSG00000027663/ENSMUSG00000020326/ENSMUSG00000001020/ENSMUSG00000037855/ENSMUSG00000041096/ENSMUSG00000056708/ENSMUSG00000027611/ENSMUSG00000000184/ENSMUSG00000026817/…
HALLMARK_UV_RESPONSE_UP	HALLMARK_UV_RESPONSE_UP	150	-0.206738	-0.946046	0.596831	0.663146	0.237336	2749	tags=21%, list=17%, signal=18%	ENSMUSG00000018167/ENSMUSG00000031924/ENSMUSG00000020075/ENSMUSG00000024966/ENSMUSG00000008036/ENSMUSG00000028394/ENSMUSG00000091705/ENSMUSG00000037321/ENSMUSG00000018899/ENSMUSG00000027562/ENSMUSG00000075232/ENSMUSG00000029246/ENSMUSG00000002068/ENSMUSG00000029198/ENSMUSG00000021868/ENSMUSG00000049932/ENSMUSG00000027298/ENSMUSG00000051147/ENSMUSG00000047547/ENSMUSG00000030062/ENSMUSG00000004446/…
HALLMARK_REACTIVE_OXYGEN_SPECIES_PATHWAY	HALLMARK_REACTIVE_OXYGEN_SPECIES_PATHWAY	47	0.234384	0.889068	0.676339	0.735151	0.263107	4097	tags=30%, list=25%, signal=22%	ENSMUSG00000018339/ENSMUSG00000050708/ENSMUSG00000022450/ENSMUSG00000006818/ENSMUSG00000023088/ENSMUSG00000058709/ENSMUSG00000027187/ENSMUSG00000021196/ENSMUSG00000075706/ENSMUSG00000075704/ENSMUSG00000026277/ENSMUSG00000025289/ENSMUSG00000087260/ENSMUSG00000024986
HALLMARK_ANDROGEN_RESPONSE	HALLMARK_ANDROGEN_RESPONSE	104	-0.203144	-0.878165	0.734513	0.77957	0.279004	1511	tags=13%, list=9%, signal=12%	ENSMUSG00000027030/ENSMUSG00000035049/ENSMUSG00000022471/ENSMUSG00000031309/ENSMUSG00000028413/ENSMUSG00000031613/ENSMUSG00000063903/ENSMUSG00000025364/ENSMUSG00000019996/ENSMUSG00000031756/ENSMUSG00000026187/ENSMUSG00000024215/ENSMUSG00000027227/ENSMUSG00000025813
HALLMARK_NOTCH_SIGNALING	HALLMARK_NOTCH_SIGNALING	31	0.239018	0.828828	0.748387	0.77957	0.279004	2968	tags=23%, list=18%, signal=19%	ENSMUSG00000032744/ENSMUSG00000044674/ENSMUSG00000018909/ENSMUSG00000022747/ENSMUSG00000027276/ENSMUSG00000041075/ENSMUSG00000004947
HALLMARK_CHOLESTEROL_HOMEOSTASIS	HALLMARK_CHOLESTEROL_HOMEOSTASIS	72	0.201629	0.846195	0.822222	0.834409	0.29863	4078	tags=26%, list=25%, signal=20%	ENSMUSG00000020123/ENSMUSG00000023905/ENSMUSG00000057969/ENSMUSG00000015568/ENSMUSG00000021190/ENSMUSG00000027276/ENSMUSG00000027712/ENSMUSG00000029338/ENSMUSG00000024843/ENSMUSG00000038539/ENSMUSG00000024665/ENSMUSG00000032715/ENSMUSG00000064254/ENSMUSG00000046223/ENSMUSG00000042605/ENSMUSG00000037071/ENSMUSG00000056749/ENSMUSG00000026628/ENSMUSG00000021760
HALLMARK_PANCREAS_BETA_CELLS	HALLMARK_PANCREAS_BETA_CELLS	31	0.221956	0.769664	0.834409	0.834409	0.29863	5151	tags=42%, list=31%, signal=29%	ENSMUSG00000026797/ENSMUSG00000032698/ENSMUSG00000027168/ENSMUSG00000021194/ENSMUSG00000031284/ENSMUSG00000004366/ENSMUSG00000019699/ENSMUSG00000029644/ENSMUSG00000022479/ENSMUSG00000044167/ENSMUSG00000027690/ENSMUSG00000000215/ENSMUSG00000035187
