# Supplementary material for: Functional analysis reveals driver cooperativity and novel mechanisms in endometrial carcinogenesis
Source: EMBO Mol Med. 2023 Aug 17;15(10):e17094. doi: 10.15252/emmm.202217094 (PMC10565641; doi:10.15252/emmm.202217094)
Supplement: Supplementary file 8 — Dataset EV7 [file EMMM-15-e17094-s019.xlsx]

## Sheet: Dataset_EV7
Dataset EV7: Enriched MSigDB C6 oncogenic signature gene sets in FBXW7 mutant high-risk human endometrial cancers (TCGA CN-high UCEC & UCS) by Gene Set Enrichment Analysis (GSEA)
ID	Description	setSize	enrichmentScore	NES	pvalue	p.adjust	qvalue	rank	leading_edge	core_enrichment
HOXA9_DN.V1_UP	HOXA9_DN.V1_UP	187	-0.54817	-2.11963	4.67357e-10	8.78631e-08	6.14943e-08	4476	tags=44%, list=19%, signal=36%	ENSG00000113269/ENSG00000114013/ENSG00000158869/ENSG00000162783/ENSG00000153485/ENSG00000275713/ENSG00000197903/ENSG00000111328/ENSG00000139679/ENSG00000104343/ENSG00000083799/ENSG00000025708/ENSG00000090659/ENSG00000120889/ENSG00000234289/ENSG00000087088/ENSG00000151239/ENSG00000121807/ENSG00000261371/ENSG00000139508/ENSG00000163220/ENSG00000135677/ENSG00000123091/ENSG00000118564/ENSG00000167207…
RPS14_DN.V1_UP	RPS14_DN.V1_UP	174	-0.540471	-2.07447	6.29144e-09	2.36558e-07	1.65564e-07	4083	tags=42%, list=18%, signal=35%	ENSG00000124145/ENSG00000196083/ENSG00000054219/ENSG00000140749/ENSG00000137752/ENSG00000198053/ENSG00000136867/ENSG00000134242/ENSG00000172296/ENSG00000110799/ENSG00000152689/ENSG00000086548/ENSG00000140678/ENSG00000152661/ENSG00000185862/ENSG00000143878/ENSG00000116701/ENSG00000132334/ENSG00000011600/ENSG00000172243/ENSG00000153993/ENSG00000064225/ENSG00000160255/ENSG00000010278/ENSG00000158714…
MEK_UP.V1_DN	MEK_UP.V1_DN	186	-0.530552	-2.04957	3.79452e-09	2.36558e-07	1.65564e-07	3675	tags=34%, list=16%, signal=29%	ENSG00000226266/ENSG00000165949/ENSG00000166783/ENSG00000156587/ENSG00000085831/ENSG00000168394/ENSG00000164128/ENSG00000198740/ENSG00000187837/ENSG00000096968/ENSG00000169908/ENSG00000184979/ENSG00000277075/ENSG00000185697/ENSG00000064313/ENSG00000152137/ENSG00000185507/ENSG00000137965/ENSG00000213928/ENSG00000095585/ENSG00000108932/ENSG00000137959/ENSG00000144744/ENSG00000064012/ENSG00000174373…
STK33_NOMO_UP	STK33_NOMO_UP	282	-0.477917	-1.9332	4.91635e-09	2.36558e-07	1.65564e-07	4760	tags=34%, list=21%, signal=28%	ENSG00000177606/ENSG00000105856/ENSG00000100196/ENSG00000159189/ENSG00000151893/ENSG00000132471/ENSG00000111911/ENSG00000245532/ENSG00000182985/ENSG00000136235/ENSG00000156232/ENSG00000157107/ENSG00000164125/ENSG00000158711/ENSG00000124145/ENSG00000111269/ENSG00000151116/ENSG00000104343/ENSG00000156162/ENSG00000115594/ENSG00000177182/ENSG00000105835/ENSG00000101745/ENSG00000152689/ENSG00000090339…
STK33_UP	STK33_UP	273	-0.471499	-1.89016	5.54721e-09	2.36558e-07	1.65564e-07	3776	tags=31%, list=16%, signal=26%	ENSG00000104343/ENSG00000100592/ENSG00000156162/ENSG00000271605/ENSG00000177182/ENSG00000105835/ENSG00000101745/ENSG00000137942/ENSG00000152689/ENSG00000090339/ENSG00000253276/ENSG00000105855/ENSG00000151239/ENSG00000099250/ENSG00000212643/ENSG00000067082/ENSG00000152661/ENSG00000173334/ENSG00000150540/ENSG00000144959/ENSG00000143878/ENSG00000069399/ENSG00000161011/ENSG00000184678/ENSG00000116701…
EGFR_UP.V1_UP	EGFR_UP.V1_UP	189	-0.519011	-2.00771	2.48119e-08	7.77441e-07	5.44121e-07	3880	tags=42%, list=17%, signal=35%	ENSG00000091490/ENSG00000139679/ENSG00000134324/ENSG00000141682/ENSG00000118985/ENSG00000240065/ENSG00000119326/ENSG00000115594/ENSG00000198964/ENSG00000165195/ENSG00000078401/ENSG00000090339/ENSG00000168394/ENSG00000086548/ENSG00000077150/ENSG00000120875/ENSG00000145012/ENSG00000198814/ENSG00000163220/ENSG00000162645/ENSG00000162909/ENSG00000074416/ENSG00000152661/ENSG00000136205/ENSG00000204634…
LTE2_UP.V1_UP	LTE2_UP.V1_UP	184	-0.492996	-1.90209	3.08491e-07	7.24953e-06	5.07386e-06	4171	tags=35%, list=18%, signal=29%	ENSG00000100479/ENSG00000132746/ENSG00000087076/ENSG00000168078/ENSG00000112419/ENSG00000134258/ENSG00000146729/ENSG00000182158/ENSG00000115594/ENSG00000078401/ENSG00000086548/ENSG00000120262/ENSG00000197971/ENSG00000120875/ENSG00000102910/ENSG00000111961/ENSG00000136205/ENSG00000204634/ENSG00000023909/ENSG00000101333/ENSG00000119655/ENSG00000172172/ENSG00000139433/ENSG00000198363/ENSG00000165959…
STK33_SKM_UP	STK33_SKM_UP	257	-0.452048	-1.80086	2.8028e-07	7.24953e-06	5.07386e-06	5042	tags=40%, list=22%, signal=31%	ENSG00000089818/ENSG00000184545/ENSG00000100055/ENSG00000118515/ENSG00000196576/ENSG00000140682/ENSG00000166548/ENSG00000169508/ENSG00000170448/ENSG00000185215/ENSG00000099725/ENSG00000158373/ENSG00000003436/ENSG00000197124/ENSG00000197629/ENSG00000163347/ENSG00000114013/ENSG00000111911/ENSG00000101935/ENSG00000157107/ENSG00000104497/ENSG00000066382/ENSG00000158406/ENSG00000111328/ENSG00000139679…
LEF1_UP.V1_DN	LEF1_UP.V1_DN	178	-0.476928	-1.83349	5.40822e-06	0.000112972	7.90675e-05	3684	tags=36%, list=16%, signal=30%	ENSG00000161010/ENSG00000112297/ENSG00000131171/ENSG00000129514/ENSG00000162946/ENSG00000006007/ENSG00000109323/ENSG00000100473/ENSG00000250722/ENSG00000106688/ENSG00000204385/ENSG00000052344/ENSG00000169908/ENSG00000136205/ENSG00000162366/ENSG00000167964/ENSG00000163435/ENSG00000184979/ENSG00000166557/ENSG00000143416/ENSG00000013364/ENSG00000163817/ENSG00000111801/ENSG00000254685/ENSG00000275074…
LTE2_UP.V1_DN	LTE2_UP.V1_DN	189	-0.458954	-1.77539	1.15568e-05	0.000217269	0.000152064	4139	tags=35%, list=18%, signal=29%	ENSG00000152894/ENSG00000141452/ENSG00000158406/ENSG00000137501/ENSG00000165322/ENSG00000141682/ENSG00000240065/ENSG00000165949/ENSG00000148154/ENSG00000156587/ENSG00000168394/ENSG00000164128/ENSG00000099250/ENSG00000106688/ENSG00000096968/ENSG00000059378/ENSG00000169908/ENSG00000132561/ENSG00000145555/ENSG00000184979/ENSG00000108679/ENSG00000185507/ENSG00000137965/ENSG00000205413/ENSG00000213928…
EIF4E_DN	EIF4E_DN	97	-0.532629	-1.89864	3.41893e-05	0.000584326	0.000408963	4509	tags=41%, list=20%, signal=33%	ENSG00000148841/ENSG00000147316/ENSG00000100985/ENSG00000054267/ENSG00000160584/ENSG00000100253/ENSG00000046651/ENSG00000003400/ENSG00000163625/ENSG00000140575/ENSG00000052126/ENSG00000076554/ENSG00000104290/ENSG00000104413/ENSG00000153721/ENSG00000114541/ENSG00000139508/ENSG00000125730/ENSG00000145555/ENSG00000168615/ENSG00000151553/ENSG00000109861/ENSG00000157617/ENSG00000196352/ENSG00000075420…
AKT_UP_MTOR_DN.V1_UP	AKT_UP_MTOR_DN.V1_UP	166	-0.456912	-1.7476	3.73982e-05	0.000585905	0.000410068	4076	tags=36%, list=18%, signal=29%	ENSG00000169919/ENSG00000158406/ENSG00000135519/ENSG00000108244/ENSG00000134323/ENSG00000115594/ENSG00000078401/ENSG00000107745/ENSG00000006007/ENSG00000147697/ENSG00000077150/ENSG00000006327/ENSG00000067082/ENSG00000178950/ENSG00000276180/ENSG00000067992/ENSG00000164535/ENSG00000232629/ENSG00000064687/ENSG00000165959/ENSG00000104756/ENSG00000013364/ENSG00000120129/ENSG00000053918/ENSG00000088992…
ERBB2_UP.V1_UP	ERBB2_UP.V1_UP	187	-0.439172	-1.69817	5.50415e-05	0.000795984	0.0005571	3591	tags=30%, list=16%, signal=26%	ENSG00000182158/ENSG00000115594/ENSG00000078401/ENSG00000086548/ENSG00000120875/ENSG00000227500/ENSG00000084764/ENSG00000178538/ENSG00000162909/ENSG00000104783/ENSG00000204634/ENSG00000069399/ENSG00000103260/ENSG00000112992/ENSG00000132334/ENSG00000119655/ENSG00000133985/ENSG00000198363/ENSG00000143653/ENSG00000165959/ENSG00000156113/ENSG00000160179/ENSG00000143819/ENSG00000109016/ENSG00000129521…
E2F1_UP.V1_DN	E2F1_UP.V1_DN	182	-0.436719	-1.68375	9.5544e-05	0.0012663	0.000886266	3173	tags=39%, list=14%, signal=34%	ENSG00000095303/ENSG00000091073/ENSG00000113916/ENSG00000151929/ENSG00000117791/ENSG00000118515/ENSG00000140682/ENSG00000139668/ENSG00000126860/ENSG00000065361/ENSG00000124813/ENSG00000137497/ENSG00000184371/ENSG00000108788/ENSG00000245532/ENSG00000141452/ENSG00000150782/ENSG00000079257/ENSG00000115325/ENSG00000126005/ENSG00000115594/ENSG00000135540/ENSG00000144802/ENSG00000106688/ENSG00000125730…
RAF_UP.V1_UP	RAF_UP.V1_UP	188	-0.432608	-1.6713	0.000101034	0.0012663	0.000886266	4071	tags=37%, list=18%, signal=31%	ENSG00000137478/ENSG00000135269/ENSG00000131773/ENSG00000134258/ENSG00000136867/ENSG00000240065/ENSG00000182158/ENSG00000163251/ENSG00000107745/ENSG00000170545/ENSG00000120875/ENSG00000067082/ENSG00000174607/ENSG00000163220/ENSG00000162909/ENSG00000104783/ENSG00000107537/ENSG00000204634/ENSG00000145779/ENSG00000023909/ENSG00000119655/ENSG00000130844/ENSG00000198363/ENSG00000143653/ENSG00000165959…
LEF1_UP.V1_UP	LEF1_UP.V1_UP	182	0.426888	1.63319	0.000142531	0.00167473	0.00117213	3691	tags=27%, list=16%, signal=23%	ENSG00000089199/ENSG00000112195/ENSG00000132688/ENSG00000137285/ENSG00000184613/ENSG00000113758/ENSG00000196754/ENSG00000171401/ENSG00000186081/ENSG00000105655/ENSG00000196154/ENSG00000102109/ENSG00000131016/ENSG00000171703/ENSG00000128591/ENSG00000198910/ENSG00000100979/ENSG00000137273/ENSG00000129682/ENSG00000092758/ENSG00000124006/ENSG00000099139/ENSG00000169946/ENSG00000196218/ENSG00000157064…
RELA_DN.V1_DN	RELA_DN.V1_DN	104	-0.48691	-1.74935	0.000218238	0.00241345	0.00168915	3194	tags=33%, list=14%, signal=28%	ENSG00000143119/ENSG00000052344/ENSG00000186810/ENSG00000140279/ENSG00000166736/ENSG00000277075/ENSG00000198821/ENSG00000053438/ENSG00000169035/ENSG00000049247/ENSG00000168685/ENSG00000115165/ENSG00000157551/ENSG00000171747/ENSG00000069764/ENSG00000124713/ENSG00000169248/ENSG00000105989/ENSG00000268500/ENSG00000133063/ENSG00000131781/ENSG00000105501/ENSG00000107611/ENSG00000168421/ENSG00000034971…
ESC_J1_UP_LATE.V1_UP	ESC_J1_UP_LATE.V1_UP	159	-0.441955	-1.67727	0.000398519	0.00416231	0.00291315	3544	tags=26%, list=15%, signal=23%	ENSG00000095596/ENSG00000118640/ENSG00000168216/ENSG00000006327/ENSG00000250722/ENSG00000122862/ENSG00000052344/ENSG00000253313/ENSG00000196586/ENSG00000166557/ENSG00000197822/ENSG00000109861/ENSG00000033170/ENSG00000152377/ENSG00000196352/ENSG00000143367/ENSG00000065485/ENSG00000196126/ENSG00000188706/ENSG00000047365/ENSG00000204136/ENSG00000002587/ENSG00000136048/ENSG00000128567/ENSG00000164736…
P53_DN.V1_UP	P53_DN.V1_UP	189	-0.407089	-1.57476	0.000534701	0.00528692	0.00370025	4131	tags=31%, list=18%, signal=26%	ENSG00000150782/ENSG00000124145/ENSG00000164828/ENSG00000109321/ENSG00000131773/ENSG00000111328/ENSG00000170949/ENSG00000197279/ENSG00000112033/ENSG00000100592/ENSG00000112297/ENSG00000165949/ENSG00000072518/ENSG00000102554/ENSG00000086548/ENSG00000121957/ENSG00000170545/ENSG00000174607/ENSG00000123091/ENSG00000135821/ENSG00000277075/ENSG00000010278/ENSG00000105699/ENSG00000163083/ENSG00000152061…
RPS14_DN.V1_DN	RPS14_DN.V1_DN	179	0.411115	1.57192	0.000562438	0.00528692	0.00370025	3905	tags=27%, list=17%, signal=22%	ENSG00000070182/ENSG00000072832/ENSG00000073536/ENSG00000137285/ENSG00000171401/ENSG00000137267/ENSG00000128965/ENSG00000155980/ENSG00000174442/ENSG00000137699/ENSG00000069482/ENSG00000109255/ENSG00000129244/ENSG00000104884/ENSG00000112578/ENSG00000166133/ENSG00000104435/ENSG00000075340/ENSG00000181418/ENSG00000101057/ENSG00000053372/ENSG00000087303/ENSG00000232995/ENSG00000084774/ENSG00000100029…
AKT_UP.V1_UP	AKT_UP.V1_UP	154	-0.426221	-1.60891	0.000599486	0.00536683	0.00375618	4197	tags=34%, list=18%, signal=28%	ENSG00000147676/ENSG00000129465/ENSG00000169919/ENSG00000158406/ENSG00000108244/ENSG00000175538/ENSG00000115594/ENSG00000078401/ENSG00000107745/ENSG00000006007/ENSG00000147697/ENSG00000006327/ENSG00000067082/ENSG00000178950/ENSG00000174607/ENSG00000276180/ENSG00000067992/ENSG00000128487/ENSG00000064687/ENSG00000165959/ENSG00000053918/ENSG00000088992/ENSG00000100504/ENSG00000100359/ENSG00000141574…
CRX_NRL_DN.V1_UP	CRX_NRL_DN.V1_UP	126	-0.440267	-1.60016	0.000649668	0.00555171	0.00388557	4543	tags=33%, list=20%, signal=26%	ENSG00000115255/ENSG00000139988/ENSG00000131037/ENSG00000139835/ENSG00000123080/ENSG00000100122/ENSG00000135090/ENSG00000132915/ENSG00000158234/ENSG00000258839/ENSG00000135686/ENSG00000121957/ENSG00000127129/ENSG00000240583/ENSG00000104783/ENSG00000129932/ENSG00000182197/ENSG00000153246/ENSG00000055609/ENSG00000108932/ENSG00000159884/ENSG00000065485/ENSG00000148426/ENSG00000142765/ENSG00000186951…
SRC_UP.V1_UP	SRC_UP.V1_UP	136	0.436261	1.61162	0.000810625	0.00662598	0.00463744	2053	tags=18%, list=9%, signal=17%	ENSG00000131055/ENSG00000008056/ENSG00000099769/ENSG00000185482/ENSG00000073598/ENSG00000132932/ENSG00000204576/ENSG00000204610/ENSG00000185818/ENSG00000163520/ENSG00000125510/ENSG00000109927/ENSG00000184481/ENSG00000213937/ENSG00000094914/ENSG00000104081/ENSG00000115226/ENSG00000128602/ENSG00000103460/ENSG00000090932/ENSG00000214872/ENSG00000139537/ENSG00000115266/ENSG00000142279/ENSG00000177519
ESC_J1_UP_EARLY.V1_UP	ESC_J1_UP_EARLY.V1_UP	159	-0.428034	-1.62444	0.000855277	0.00669967	0.00468902	3767	tags=28%, list=16%, signal=24%	ENSG00000135919/ENSG00000025708/ENSG00000135540/ENSG00000130813/ENSG00000183734/ENSG00000158122/ENSG00000168216/ENSG00000006007/ENSG00000134291/ENSG00000175592/ENSG00000052344/ENSG00000139160/ENSG00000253313/ENSG00000104953/ENSG00000156171/ENSG00000205560/ENSG00000111863/ENSG00000166557/ENSG00000160179/ENSG00000186197/ENSG00000148926/ENSG00000176978/ENSG00000111319/ENSG00000089060/ENSG00000128274…
IL15_UP.V1_UP	IL15_UP.V1_UP	168	-0.412487	-1.576	0.00102169	0.00738761	0.0051705	4084	tags=32%, list=18%, signal=26%	ENSG00000087076/ENSG00000185920/ENSG00000169064/ENSG00000131773/ENSG00000004766/ENSG00000178209/ENSG00000130592/ENSG00000163251/ENSG00000156675/ENSG00000006327/ENSG00000120875/ENSG00000137843/ENSG00000175592/ENSG00000173334/ENSG00000143878/ENSG00000145779/ENSG00000011590/ENSG00000122877/ENSG00000163083/ENSG00000196937/ENSG00000120738/ENSG00000148702/ENSG00000146950/ENSG00000152377/ENSG00000090554…
MYC_UP.V1_UP	MYC_UP.V1_UP	169	0.401506	1.52037	0.00101146	0.00738761	0.0051705	6587	tags=46%, list=29%, signal=33%	ENSG00000073536/ENSG00000204576/ENSG00000135632/ENSG00000157851/ENSG00000077044/ENSG00000197050/ENSG00000184281/ENSG00000165526/ENSG00000072041/ENSG00000116337/ENSG00000184232/ENSG00000141540/ENSG00000163239/ENSG00000053372/ENSG00000090932/ENSG00000100029/ENSG00000162851/ENSG00000139364/ENSG00000146001/ENSG00000171004/ENSG00000082516/ENSG00000163811/ENSG00000156697/ENSG00000149054/ENSG00000067533…
NRL_DN.V1_UP	NRL_DN.V1_UP	120	-0.435012	-1.58123	0.00132407	0.00921945	0.00645258	4751	tags=35%, list=21%, signal=28%	ENSG00000109586/ENSG00000185215/ENSG00000115255/ENSG00000160973/ENSG00000139835/ENSG00000214530/ENSG00000159166/ENSG00000135090/ENSG00000132915/ENSG00000158234/ENSG00000258839/ENSG00000135686/ENSG00000121957/ENSG00000127129/ENSG00000240583/ENSG00000104783/ENSG00000069399/ENSG00000182197/ENSG00000198252/ENSG00000149499/ENSG00000153246/ENSG00000175895/ENSG00000055609/ENSG00000108932/ENSG00000023041…
SNF5_DN.V1_UP	SNF5_DN.V1_UP	161	-0.409601	-1.55509	0.00218404	0.0146643	0.0102633	5242	tags=35%, list=23%, signal=28%	ENSG00000196405/ENSG00000248487/ENSG00000277632/ENSG00000126759/ENSG00000138193/ENSG00000196588/ENSG00000189058/ENSG00000135655/ENSG00000151881/ENSG00000126860/ENSG00000082996/ENSG00000159189/ENSG00000172183/ENSG00000105281/ENSG00000204264/ENSG00000150337/ENSG00000157379/ENSG00000125810/ENSG00000137145/ENSG00000117091/ENSG00000004766/ENSG00000129596/ENSG00000240065/ENSG00000231925/ENSG00000143119…
RAF_UP.V1_DN	RAF_UP.V1_DN	186	-0.385769	-1.49026	0.00241256	0.0151187	0.0105814	4011	tags=23%, list=17%, signal=19%	ENSG00000158406/ENSG00000137501/ENSG00000151208/ENSG00000144283/ENSG00000141682/ENSG00000119326/ENSG00000112297/ENSG00000131171/ENSG00000120756/ENSG00000085831/ENSG00000120262/ENSG00000164128/ENSG00000106688/ENSG00000092531/ENSG00000067992/ENSG00000096968/ENSG00000169908/ENSG00000101333/ENSG00000145555/ENSG00000185697/ENSG00000143416/ENSG00000169255/ENSG00000152137/ENSG00000146950/ENSG00000079819…
TBK1.DF_UP	TBK1.DF_UP	280	-0.350848	-1.41804	0.00235997	0.0151187	0.0105814	4507	tags=28%, list=20%, signal=23%	ENSG00000162104/ENSG00000166002/ENSG00000159247/ENSG00000284194/ENSG00000100985/ENSG00000166471/ENSG00000181588/ENSG00000141179/ENSG00000101213/ENSG00000137075/ENSG00000242802/ENSG00000198053/ENSG00000167862/ENSG00000100592/ENSG00000149218/ENSG00000130592/ENSG00000115594/ENSG00000120889/ENSG00000163235/ENSG00000135164/ENSG00000105778/ENSG00000151651/ENSG00000115652/ENSG00000115687/ENSG00000086570…
PKCA_DN.V1_UP	PKCA_DN.V1_UP	123	-0.42601	-1.54794	0.0025613	0.0155331	0.0108714	1780	tags=19%, list=8%, signal=17%	ENSG00000138794/ENSG00000188315/ENSG00000137033/ENSG00000137628/ENSG00000104205/ENSG00000129538/ENSG00000004799/ENSG00000132026/ENSG00000179403/ENSG00000111331/ENSG00000137364/ENSG00000179388/ENSG00000141337/ENSG00000182742/ENSG00000132326/ENSG00000130045/ENSG00000111335/ENSG00000163884/ENSG00000077942/ENSG00000165140/ENSG00000189377/ENSG00000142494/ENSG00000154269
TGFB_UP.V1_DN	TGFB_UP.V1_DN	173	-0.394651	-1.51459	0.00323111	0.0189828	0.0132858	3334	tags=22%, list=14%, signal=19%	ENSG00000125841/ENSG00000198740/ENSG00000114541/ENSG00000120875/ENSG00000174607/ENSG00000089723/ENSG00000131831/ENSG00000185697/ENSG00000104957/ENSG00000187554/ENSG00000275074/ENSG00000132825/ENSG00000159921/ENSG00000043143/ENSG00000143367/ENSG00000163694/ENSG00000170385/ENSG00000075420/ENSG00000164414/ENSG00000169252/ENSG00000002587/ENSG00000143178/ENSG00000176406/ENSG00000119917/ENSG00000058335…
MEK_UP.V1_UP	MEK_UP.V1_UP	192	-0.384494	-1.49326	0.00359775	0.0204963	0.0143451	3197	tags=31%, list=14%, signal=27%	ENSG00000120875/ENSG00000227500/ENSG00000175592/ENSG00000039560/ENSG00000162909/ENSG00000104783/ENSG00000088808/ENSG00000136205/ENSG00000204634/ENSG00000069399/ENSG00000145779/ENSG00000189143/ENSG00000132334/ENSG00000131831/ENSG00000119655/ENSG00000133985/ENSG00000198363/ENSG00000143653/ENSG00000165959/ENSG00000142627/ENSG00000160179/ENSG00000143819/ENSG00000196139/ENSG00000111348/ENSG00000148926…
MTOR_UP.V1_UP	MTOR_UP.V1_UP	143	-0.390495	-1.44626	0.00386099	0.021349	0.0149419	3859	tags=24%, list=17%, signal=20%	ENSG00000119969/ENSG00000140254/ENSG00000276043/ENSG00000175538/ENSG00000095596/ENSG00000131981/ENSG00000147697/ENSG00000006327/ENSG00000164647/ENSG00000100297/ENSG00000184979/ENSG00000100714/ENSG00000088827/ENSG00000185813/ENSG00000132646/ENSG00000088992/ENSG00000104998/ENSG00000100504/ENSG00000001630/ENSG00000068079/ENSG00000115607/ENSG00000067066/ENSG00000113209/ENSG00000131979/ENSG00000111335…
ALK_DN.V1_UP	ALK_DN.V1_UP	108	-0.432797	-1.5546	0.00561248	0.0293096	0.0205134	2451	tags=23%, list=11%, signal=21%	ENSG00000221955/ENSG00000115590/ENSG00000133048/ENSG00000197245/ENSG00000053438/ENSG00000230701/ENSG00000128408/ENSG00000176907/ENSG00000109743/ENSG00000205358/ENSG00000100219/ENSG00000060558/ENSG00000135722/ENSG00000237575/ENSG00000242612/ENSG00000136960/ENSG00000168032/ENSG00000130513/ENSG00000103569/ENSG00000126353/ENSG00000116016/ENSG00000042980/ENSG00000026751/ENSG00000125965/ENSG00000172724
CRX_DN.V1_UP	CRX_DN.V1_UP	114	-0.418522	-1.52059	0.00556947	0.0293096	0.0205134	3955	tags=28%, list=17%, signal=23%	ENSG00000164344/ENSG00000135090/ENSG00000132915/ENSG00000158234/ENSG00000258839/ENSG00000108961/ENSG00000121957/ENSG00000107099/ENSG00000240583/ENSG00000129932/ENSG00000153246/ENSG00000143416/ENSG00000175895/ENSG00000159884/ENSG00000065809/ENSG00000065485/ENSG00000117480/ENSG00000092200/ENSG00000171428/ENSG00000109743/ENSG00000183918/ENSG00000162073/ENSG00000132026/ENSG00000118503/ENSG00000198133…
P53_DN.V1_DN	P53_DN.V1_DN	178	-0.386468	-1.48573	0.00581765	0.0295599	0.0206886	3207	tags=28%, list=14%, signal=24%	ENSG00000107104/ENSG00000115594/ENSG00000105835/ENSG00000087088/ENSG00000122862/ENSG00000114541/ENSG00000147509/ENSG00000101850/ENSG00000039068/ENSG00000074416/ENSG00000137265/ENSG00000173482/ENSG00000184557/ENSG00000101333/ENSG00000122971/ENSG00000104728/ENSG00000064225/ENSG00000104490/ENSG00000198821/ENSG00000112343/ENSG00000091129/ENSG00000089127/ENSG00000173917/ENSG00000166888/ENSG00000138378…
CYCLIN_D1_KE_.V1_DN	CYCLIN_D1_KE_.V1_DN	152	0.384558	1.43789	0.00608646	0.0301119	0.021075	3249	tags=24%, list=14%, signal=21%	ENSG00000128422/ENSG00000121361/ENSG00000072832/ENSG00000160716/ENSG00000128266/ENSG00000171401/ENSG00000130595/ENSG00000011332/ENSG00000186081/ENSG00000204304/ENSG00000077522/ENSG00000116039/ENSG00000160208/ENSG00000171703/ENSG00000144476/ENSG00000159251/ENSG00000139546/ENSG00000067842/ENSG00000107562/ENSG00000160801/ENSG00000276293/ENSG00000165821/ENSG00000104313/ENSG00000143171/ENSG00000141639…
SINGH_KRAS_DEPENDENCY_SIGNATURE	SINGH_KRAS_DEPENDENCY_SIGNATURE	20	-0.668314	-1.7651	0.00645199	0.0311019	0.0217678	4513	tags=70%, list=20%, signal=56%	ENSG00000053747/ENSG00000164078/ENSG00000109321/ENSG00000159166/ENSG00000005001/ENSG00000163235/ENSG00000151651/ENSG00000125731/ENSG00000182795/ENSG00000070190/ENSG00000151715/ENSG00000189221/ENSG00000058085/ENSG00000197261
BMI1_DN.V1_UP	BMI1_DN.V1_UP	140	-0.386657	-1.43171	0.0081136	0.0379638	0.0265704	4000	tags=27%, list=17%, signal=23%	ENSG00000171729/ENSG00000198053/ENSG00000181027/ENSG00000120156/ENSG00000163251/ENSG00000078401/ENSG00000168394/ENSG00000105855/ENSG00000197646/ENSG00000114646/ENSG00000172375/ENSG00000087494/ENSG00000198363/ENSG00000103335/ENSG00000142627/ENSG00000136999/ENSG00000010319/ENSG00000168685/ENSG00000128342/ENSG00000176907/ENSG00000163814/ENSG00000163131/ENSG00000137842/ENSG00000109743/ENSG00000169252…
EGFR_UP.V1_DN	EGFR_UP.V1_DN	188	-0.363697	-1.40508	0.00827935	0.0379638	0.0265704	3675	tags=20%, list=16%, signal=17%	ENSG00000226266/ENSG00000165949/ENSG00000166783/ENSG00000085831/ENSG00000234289/ENSG00000164128/ENSG00000187837/ENSG00000106688/ENSG00000051523/ENSG00000125850/ENSG00000132561/ENSG00000277075/ENSG00000137965/ENSG00000137959/ENSG00000079819/ENSG00000185515/ENSG00000138794/ENSG00000180573/ENSG00000196074/ENSG00000196208/ENSG00000137628/ENSG00000277224/ENSG00000104205/ENSG00000138642/ENSG00000278828…
WNT_UP.V1_DN	WNT_UP.V1_DN	147	-0.382722	-1.42123	0.00877931	0.0392979	0.0275041	3143	tags=29%, list=14%, signal=25%	ENSG00000051523/ENSG00000181029/ENSG00000134326/ENSG00000096996/ENSG00000131831/ENSG00000184979/ENSG00000108679/ENSG00000104957/ENSG00000197822/ENSG00000105699/ENSG00000174788/ENSG00000185507/ENSG00000213928/ENSG00000174130/ENSG00000120075/ENSG00000110448/ENSG00000089127/ENSG00000196126/ENSG00000188603/ENSG00000117480/ENSG00000006638/ENSG00000026508/ENSG00000179603/ENSG00000129467/ENSG00000069764…
IL2_UP.V1_UP	IL2_UP.V1_UP	164	-0.378733	-1.44447	0.0093229	0.0407606	0.0285279	3750	tags=30%, list=16%, signal=25%	ENSG00000178209/ENSG00000075426/ENSG00000109436/ENSG00000163251/ENSG00000156675/ENSG00000006327/ENSG00000120875/ENSG00000067082/ENSG00000137843/ENSG00000175592/ENSG00000158792/ENSG00000173334/ENSG00000169908/ENSG00000143878/ENSG00000103067/ENSG00000112761/ENSG00000145779/ENSG00000011590/ENSG00000122877/ENSG00000163083/ENSG00000120738/ENSG00000269313/ENSG00000169442/ENSG00000090554/ENSG00000163932…
RELA_DN.V1_UP	RELA_DN.V1_UP	121	-0.394561	-1.43465	0.0108338	0.0442772	0.0309891	3193	tags=27%, list=14%, signal=24%	ENSG00000067082/ENSG00000175592/ENSG00000041982/ENSG00000135697/ENSG00000170827/ENSG00000169562/ENSG00000137275/ENSG00000154016/ENSG00000087074/ENSG00000120738/ENSG00000112343/ENSG00000070190/ENSG00000058085/ENSG00000013441/ENSG00000171223/ENSG00000155090/ENSG00000162813/ENSG00000170345/ENSG00000073756/ENSG00000137364/ENSG00000117525/ENSG00000128683/ENSG00000179388/ENSG00000113396/ENSG00000128016…
BMI1_DN_MEL18_DN.V1_UP	BMI1_DN_MEL18_DN.V1_UP	134	-0.388486	-1.42967	0.0104974	0.0442772	0.0309891	3524	tags=25%, list=15%, signal=21%	ENSG00000120156/ENSG00000078401/ENSG00000105855/ENSG00000197646/ENSG00000175592/ENSG00000104783/ENSG00000074416/ENSG00000172375/ENSG00000087494/ENSG00000198363/ENSG00000103335/ENSG00000148926/ENSG00000157617/ENSG00000143507/ENSG00000169429/ENSG00000143367/ENSG00000011422/ENSG00000168685/ENSG00000128342/ENSG00000176907/ENSG00000109743/ENSG00000169252/ENSG00000135318/ENSG00000128567/ENSG00000117525…
MEL18_DN.V1_DN	MEL18_DN.V1_DN	133	-0.380135	-1.40111	0.0106233	0.0442772	0.0309891	4043	tags=32%, list=18%, signal=26%	ENSG00000066382/ENSG00000044524/ENSG00000158406/ENSG00000213145/ENSG00000211448/ENSG00000165949/ENSG00000115594/ENSG00000131171/ENSG00000156587/ENSG00000104413/ENSG00000163110/ENSG00000250722/ENSG00000114541/ENSG00000107537/ENSG00000135525/ENSG00000112773/ENSG00000162595/ENSG00000182168/ENSG00000095794/ENSG00000187955/ENSG00000013364/ENSG00000057294/ENSG00000145824/ENSG00000120738/ENSG00000213928…
E2F3_UP.V1_DN	E2F3_UP.V1_DN	135	0.386813	1.42595	0.0121298	0.0485191	0.0339579	4462	tags=29%, list=19%, signal=23%	ENSG00000070182/ENSG00000177410/ENSG00000129910/ENSG00000068654/ENSG00000149968/ENSG00000112578/ENSG00000106003/ENSG00000189280/ENSG00000230844/ENSG00000124103/ENSG00000169758/ENSG00000242125/ENSG00000109065/ENSG00000099999/ENSG00000196369/ENSG00000205978/ENSG00000130810/ENSG00000168826/ENSG00000106089/ENSG00000162591/ENSG00000225855/ENSG00000173110/ENSG00000148200/ENSG00000130558/ENSG00000196182…
HINATA_NFKB_IMMU_INF	HINATA_NFKB_IMMU_INF	15	-0.70633	-1.72185	0.0132922	0.0509985	0.0356932	4701	tags=53%, list=20%, signal=42%	ENSG00000185215/ENSG00000136244/ENSG00000090339/ENSG00000109320/ENSG00000100906/ENSG00000169429/ENSG00000163734/ENSG00000081041
MEL18_DN.V1_UP	MEL18_DN.V1_UP	138	-0.382491	-1.41137	0.0131489	0.0509985	0.0356932	3524	tags=26%, list=15%, signal=22%	ENSG00000078401/ENSG00000168394/ENSG00000105855/ENSG00000099250/ENSG00000197646/ENSG00000175592/ENSG00000172375/ENSG00000087494/ENSG00000198363/ENSG00000196735/ENSG00000103335/ENSG00000142627/ENSG00000148926/ENSG00000108932/ENSG00000157617/ENSG00000100242/ENSG00000011422/ENSG00000168685/ENSG00000128342/ENSG00000157551/ENSG00000197586/ENSG00000163814/ENSG00000163131/ENSG00000074410/ENSG00000135318…
CAHOY_ASTROGLIAL	CAHOY_ASTROGLIAL	91	-0.416025	-1.47631	0.0158762	0.0596946	0.0417796	3345	tags=25%, list=15%, signal=22%	ENSG00000131981/ENSG00000006327/ENSG00000125730/ENSG00000081479/ENSG00000085733/ENSG00000148346/ENSG00000057294/ENSG00000124406/ENSG00000130176/ENSG00000213139/ENSG00000162976/ENSG00000106366/ENSG00000106809/ENSG00000047457/ENSG00000150687/ENSG00000026103/ENSG00000107796/ENSG00000126861/ENSG00000164825/ENSG00000135046/ENSG00000147852/ENSG00000129988/ENSG00000138119
KRAS.KIDNEY_UP.V1_UP	KRAS.KIDNEY_UP.V1_UP	116	0.383865	1.39387	0.017825	0.0657079	0.0459882	3567	tags=28%, list=15%, signal=24%	ENSG00000089199/ENSG00000130037/ENSG00000121361/ENSG00000179314/ENSG00000070915/ENSG00000187601/ENSG00000082397/ENSG00000072041/ENSG00000116983/ENSG00000182568/ENSG00000168280/ENSG00000196368/ENSG00000187672/ENSG00000157064/ENSG00000118971/ENSG00000166922/ENSG00000124140/ENSG00000198597/ENSG00000171766/ENSG00000132639/ENSG00000102678/ENSG00000176749/ENSG00000184905/ENSG00000240694/ENSG00000104332…
PRC2_EED_DN.V1_UP	PRC2_EED_DN.V1_UP	155	-0.352069	-1.32942	0.0214359	0.0774989	0.0542406	4112	tags=31%, list=18%, signal=26%	ENSG00000182575/ENSG00000079257/ENSG00000137075/ENSG00000111110/ENSG00000111328/ENSG00000256043/ENSG00000153132/ENSG00000226266/ENSG00000162618/ENSG00000164010/ENSG00000105778/ENSG00000234289/ENSG00000187837/ENSG00000167232/ENSG00000138834/ENSG00000173334/ENSG00000072818/ENSG00000184678/ENSG00000107771/ENSG00000115339/ENSG00000221955/ENSG00000196139/ENSG00000152061/ENSG00000141542/ENSG00000157617…
BMI1_DN.V1_DN	BMI1_DN.V1_DN	124	-0.370683	-1.34751	0.0223811	0.0786868	0.0550719	3636	tags=27%, list=16%, signal=23%	ENSG00000104671/ENSG00000165949/ENSG00000115594/ENSG00000131171/ENSG00000120756/ENSG00000104413/ENSG00000250722/ENSG00000135406/ENSG00000185432/ENSG00000184678/ENSG00000165169/ENSG00000095794/ENSG00000013364/ENSG00000273983/ENSG00000120738/ENSG00000137959/ENSG00000185515/ENSG00000111319/ENSG00000170381/ENSG00000137628/ENSG00000124107/ENSG00000117691/ENSG00000126709/ENSG00000172340/ENSG00000150593…
VEGF_A_UP.V1_UP	VEGF_A_UP.V1_UP	167	-0.346541	-1.32712	0.0226015	0.0786868	0.0550719	3507	tags=34%, list=15%, signal=29%	ENSG00000153208/ENSG00000056558/ENSG00000185950/ENSG00000131398/ENSG00000055955/ENSG00000172183/ENSG00000123240/ENSG00000204264/ENSG00000149177/ENSG00000167548/ENSG00000072694/ENSG00000135776/ENSG00000124145/ENSG00000145936/ENSG00000105499/ENSG00000090339/ENSG00000156587/ENSG00000265972/ENSG00000077150/ENSG00000102910/ENSG00000163431/ENSG00000105339/ENSG00000132561/ENSG00000116701/ENSG00000176387…
PTEN_DN.V2_UP	PTEN_DN.V2_UP	116	-0.378582	-1.37572	0.0235683	0.0800467	0.0560237	2356	tags=21%, list=10%, signal=19%	ENSG00000196139/ENSG00000152137/ENSG00000105327/ENSG00000137094/ENSG00000148346/ENSG00000111348/ENSG00000141574/ENSG00000053438/ENSG00000152377/ENSG00000169429/ENSG00000162976/ENSG00000168685/ENSG00000180891/ENSG00000089639/ENSG00000254838/ENSG00000077238/ENSG00000188488/ENSG00000103111/ENSG00000073756/ENSG00000129003/ENSG00000140961/ENSG00000123689/ENSG00000007129/ENSG00000085465
STK33_NOMO_DN	STK33_NOMO_DN	263	-0.32121	-1.28651	0.0238437	0.0800467	0.0560237	3648	tags=20%, list=16%, signal=17%	ENSG00000112297/ENSG00000153904/ENSG00000117448/ENSG00000120756/ENSG00000102554/ENSG00000086548/ENSG00000108961/ENSG00000075223/ENSG00000165474/ENSG00000148057/ENSG00000186281/ENSG00000072818/ENSG00000180096/ENSG00000132561/ENSG00000129493/ENSG00000149150/ENSG00000111801/ENSG00000203710/ENSG00000174749/ENSG00000104635/ENSG00000129521/ENSG00000163053/ENSG00000160883/ENSG00000162747/ENSG00000133246…
TGFB_UP.V1_UP	TGFB_UP.V1_UP	174	-0.340993	-1.30882	0.0260908	0.0860538	0.060228	4030	tags=23%, list=17%, signal=19%	ENSG00000166592/ENSG00000130338/ENSG00000165322/ENSG00000118985/ENSG00000112033/ENSG00000107104/ENSG00000137942/ENSG00000078401/ENSG00000141293/ENSG00000108854/ENSG00000175105/ENSG00000122254/ENSG00000107679/ENSG00000104783/ENSG00000125850/ENSG00000173334/ENSG00000143878/ENSG00000145779/ENSG00000112561/ENSG00000104881/ENSG00000160179/ENSG00000261192/ENSG00000258818/ENSG00000128342/ENSG00000198742…
PDGF_UP.V1_DN	PDGF_UP.V1_DN	101	-0.380661	-1.36117	0.030833	0.0999414	0.0699478	4869	tags=41%, list=21%, signal=32%	ENSG00000187474/ENSG00000126860/ENSG00000177606/ENSG00000120549/ENSG00000077254/ENSG00000185345/ENSG00000151650/ENSG00000054219/ENSG00000105609/ENSG00000102924/ENSG00000258839/ENSG00000102554/ENSG00000075223/ENSG00000068971/ENSG00000198814/ENSG00000081479/ENSG00000069399/ENSG00000211899/ENSG00000135525/ENSG00000229809/ENSG00000137944/ENSG00000115361/ENSG00000198363/ENSG00000277075/ENSG00000166278…
ATF2_UP.V1_DN	ATF2_UP.V1_DN	168	-0.343969	-1.31421	0.0335093	0.106776	0.0747309	3587	tags=27%, list=16%, signal=23%	ENSG00000115594/ENSG00000172493/ENSG00000120756/ENSG00000076554/ENSG00000156675/ENSG00000198740/ENSG00000076944/ENSG00000118849/ENSG00000241878/ENSG00000139178/ENSG00000100558/ENSG00000221955/ENSG00000103168/ENSG00000176485/ENSG00000057294/ENSG00000256087/ENSG00000133048/ENSG00000000971/ENSG00000049246/ENSG00000258818/ENSG00000173917/ENSG00000147408/ENSG00000137033/ENSG00000213809/ENSG00000235109…
NFE2L2.V2	NFE2L2.V2	357	-0.297959	-1.23608	0.0345008	0.108102	0.0756596	3367	tags=21%, list=15%, signal=18%	ENSG00000105855/ENSG00000256229/ENSG00000178199/ENSG00000122862/ENSG00000217094/ENSG00000176046/ENSG00000136869/ENSG00000198618/ENSG00000140297/ENSG00000109854/ENSG00000183248/ENSG00000161011/ENSG00000196262/ENSG00000077147/ENSG00000023909/ENSG00000116701/ENSG00000267795/ENSG00000182326/ENSG00000227471/ENSG00000143819/ENSG00000196139/ENSG00000064787/ENSG00000170909/ENSG00000187116/ENSG00000072310…
CYCLIN_D1_UP.V1_UP	CYCLIN_D1_UP.V1_UP	159	-0.350289	-1.32939	0.0390782	0.118495	0.0829334	2488	tags=16%, list=11%, signal=14%	ENSG00000173846/ENSG00000142627/ENSG00000117676/ENSG00000120738/ENSG00000157184/ENSG00000221869/ENSG00000160883/ENSG00000169442/ENSG00000105612/ENSG00000144063/ENSG00000110876/ENSG00000138495/ENSG00000129625/ENSG00000070159/ENSG00000116717/ENSG00000058335/ENSG00000072210/ENSG00000164825/ENSG00000156127/ENSG00000111321/ENSG00000136826/ENSG00000105374/ENSG00000135063/ENSG00000166825/ENSG00000100604
KRAS.DF.V1_UP	KRAS.DF.V1_UP	186	-0.332614	-1.28491	0.0387492	0.118495	0.0829334	4682	tags=29%, list=20%, signal=23%	ENSG00000172183/ENSG00000072778/ENSG00000150630/ENSG00000162129/ENSG00000120913/ENSG00000142273/ENSG00000033867/ENSG00000137462/ENSG00000166592/ENSG00000131773/ENSG00000104343/ENSG00000165949/ENSG00000042445/ENSG00000151651/ENSG00000175105/ENSG00000099250/ENSG00000105538/ENSG00000122862/ENSG00000021355/ENSG00000139629/ENSG00000096968/ENSG00000169908/ENSG00000204634/ENSG00000164647/ENSG00000069399…
RB_DN.V1_DN	RB_DN.V1_DN	115	-0.376989	-1.37404	0.0414249	0.123617	0.0865183	3820	tags=37%, list=17%, signal=31%	ENSG00000038295/ENSG00000010270/ENSG00000105974/ENSG00000134107/ENSG00000104419/ENSG00000103502/ENSG00000100311/ENSG00000171853/ENSG00000133872/ENSG00000140564/ENSG00000075275/ENSG00000142188/ENSG00000100985/ENSG00000110011/ENSG00000188643/ENSG00000119326/ENSG00000182158/ENSG00000165474/ENSG00000131236/ENSG00000163344/ENSG00000041982/ENSG00000158985/ENSG00000146859/ENSG00000184979/ENSG00000013364…
RB_P130_DN.V1_DN	RB_P130_DN.V1_DN	129	-0.359518	-1.3134	0.0502008	0.147465	0.103209	3892	tags=26%, list=17%, signal=21%	ENSG00000103978/ENSG00000144224/ENSG00000113811/ENSG00000105778/ENSG00000136770/ENSG00000165474/ENSG00000178927/ENSG00000135677/ENSG00000166710/ENSG00000166377/ENSG00000154978/ENSG00000146859/ENSG00000143217/ENSG00000184979/ENSG00000084073/ENSG00000109861/ENSG00000169035/ENSG00000138794/ENSG00000166888/ENSG00000163683/ENSG00000163378/ENSG00000206527/ENSG00000147894/ENSG00000005893/ENSG00000164733…
KRAS.LUNG.BREAST_UP.V1_UP	KRAS.LUNG.BREAST_UP.V1_UP	104	-0.366987	-1.31849	0.0519231	0.150178	0.105107	2546	tags=28%, list=11%, signal=25%	ENSG00000151651/ENSG00000197646/ENSG00000177464/ENSG00000074416/ENSG00000064225/ENSG00000173221/ENSG00000136732/ENSG00000115590/ENSG00000198821/ENSG00000124657/ENSG00000104327/ENSG00000169429/ENSG00000128342/ENSG00000153162/ENSG00000163734/ENSG00000129538/ENSG00000118503/ENSG00000162676/ENSG00000006555/ENSG00000066032/ENSG00000073756/ENSG00000124782/ENSG00000211964/ENSG00000081041/ENSG00000140961…
CTIP_DN.V1_UP	CTIP_DN.V1_UP	90	0.382308	1.33491	0.0533881	0.152075	0.106436	3070	tags=26%, list=13%, signal=22%	ENSG00000130037/ENSG00000158815/ENSG00000101605/ENSG00000141744/ENSG00000206203/ENSG00000115009/ENSG00000108830/ENSG00000275896/ENSG00000128617/ENSG00000112041/ENSG00000112619/ENSG00000167748/ENSG00000154645/ENSG00000160801/ENSG00000053108/ENSG00000165821/ENSG00000135517/ENSG00000198754/ENSG00000164362/ENSG00000143632/ENSG00000142252/ENSG00000120049/ENSG00000101162
RB_P107_DN.V1_DN	RB_P107_DN.V1_DN	123	-0.359134	-1.30494	0.056	0.157134	0.109976	3828	tags=25%, list=17%, signal=21%	ENSG00000127914/ENSG00000116044/ENSG00000149084/ENSG00000137462/ENSG00000082641/ENSG00000188643/ENSG00000078401/ENSG00000165474/ENSG00000131236/ENSG00000148057/ENSG00000163220/ENSG00000130429/ENSG00000132334/ENSG00000173221/ENSG00000173846/ENSG00000123609/ENSG00000114480/ENSG00000166888/ENSG00000166689/ENSG00000124107/ENSG00000142765/ENSG00000120805/ENSG00000152700/ENSG00000072042/ENSG00000135046…
KRAS.600.LUNG.BREAST_UP.V1_DN	KRAS.600.LUNG.BREAST_UP.V1_DN	213	0.316419	1.23345	0.0581395	0.160739	0.112499	3300	tags=23%, list=14%, signal=20%	ENSG00000092295/ENSG00000104879/ENSG00000157445/ENSG00000168621/ENSG00000101605/ENSG00000171401/ENSG00000184602/ENSG00000116035/ENSG00000130035/ENSG00000114473/ENSG00000243566/ENSG00000070915/ENSG00000116039/ENSG00000166349/ENSG00000110400/ENSG00000231852/ENSG00000144476/ENSG00000186998/ENSG00000003137/ENSG00000135116/ENSG00000180447/ENSG00000099822/ENSG00000198933/ENSG00000172456/ENSG00000110881…
ESC_J1_UP_LATE.V1_DN	ESC_J1_UP_LATE.V1_DN	150	0.342516	1.27807	0.059761	0.162827	0.113961	4364	tags=25%, list=19%, signal=20%	ENSG00000072832/ENSG00000158815/ENSG00000124228/ENSG00000092295/ENSG00000137285/ENSG00000162188/ENSG00000101109/ENSG00000138336/ENSG00000074047/ENSG00000145431/ENSG00000004660/ENSG00000161835/ENSG00000155438/ENSG00000184986/ENSG00000258947/ENSG00000114923/ENSG00000114948/ENSG00000160818/ENSG00000112855/ENSG00000102030/ENSG00000048140/ENSG00000125878/ENSG00000082014/ENSG00000189369/ENSG00000176619…
KRAS.300_UP.V1_UP	KRAS.300_UP.V1_UP	112	-0.361748	-1.31355	0.0626186	0.168176	0.117704	2546	tags=20%, list=11%, signal=18%	ENSG00000064225/ENSG00000173221/ENSG00000160255/ENSG00000099953/ENSG00000124657/ENSG00000137642/ENSG00000104327/ENSG00000091129/ENSG00000163734/ENSG00000129538/ENSG00000274641/ENSG00000158560/ENSG00000066032/ENSG00000170835/ENSG00000079101/ENSG00000124782/ENSG00000123689/ENSG00000138207/ENSG00000131620/ENSG00000166825/ENSG00000079385/ENSG00000100604
ERBB2_UP.V1_DN	ERBB2_UP.V1_DN	192	-0.317395	-1.23267	0.0640496	0.169596	0.118698	3843	tags=23%, list=17%, signal=19%	ENSG00000141682/ENSG00000101773/ENSG00000137040/ENSG00000107104/ENSG00000165949/ENSG00000101745/ENSG00000123739/ENSG00000085831/ENSG00000164128/ENSG00000196678/ENSG00000164543/ENSG00000096968/ENSG00000169908/ENSG00000132561/ENSG00000168615/ENSG00000185697/ENSG00000064313/ENSG00000152137/ENSG00000185507/ENSG00000171928/ENSG00000137965/ENSG00000104412/ENSG00000137959/ENSG00000091129/ENSG00000174373…
PGF_UP.V1_UP	PGF_UP.V1_UP	186	-0.323104	-1.24818	0.0680412	0.177663	0.124344	4459	tags=22%, list=19%, signal=18%	ENSG00000127914/ENSG00000198087/ENSG00000125676/ENSG00000033867/ENSG00000111802/ENSG00000100644/ENSG00000226266/ENSG00000198964/ENSG00000072518/ENSG00000152689/ENSG00000135164/ENSG00000014123/ENSG00000151239/ENSG00000086015/ENSG00000100722/ENSG00000241878/ENSG00000074370/ENSG00000112249/ENSG00000168615/ENSG00000127980/ENSG00000102580/ENSG00000054654/ENSG00000000971/ENSG00000127324/ENSG00000138722…
CSR_EARLY_UP.V1_DN	CSR_EARLY_UP.V1_DN	121	-0.351382	-1.27765	0.0732673	0.188688	0.132061	1656	tags=15%, list=7%, signal=14%	ENSG00000105327/ENSG00000148926/ENSG00000173376/ENSG00000179152/ENSG00000051620/ENSG00000154889/ENSG00000147364/ENSG00000132024/ENSG00000162496/ENSG00000239704/ENSG00000134317/ENSG00000164308/ENSG00000165092/ENSG00000175906/ENSG00000183508/ENSG00000132530/ENSG00000119922/ENSG00000125965
AKT_UP_MTOR_DN.V1_DN	AKT_UP_MTOR_DN.V1_DN	169	-0.326041	-1.24789	0.0807087	0.205044	0.143508	3034	tags=22%, list=13%, signal=19%	ENSG00000111961/ENSG00000104783/ENSG00000151611/ENSG00000169908/ENSG00000143196/ENSG00000164647/ENSG00000137269/ENSG00000163412/ENSG00000163702/ENSG00000100558/ENSG00000159403/ENSG00000100714/ENSG00000131724/ENSG00000184454/ENSG00000105971/ENSG00000136457/ENSG00000140009/ENSG00000091409/ENSG00000065485/ENSG00000106809/ENSG00000176974/ENSG00000124713/ENSG00000143772/ENSG00000007062/ENSG00000136286…
ATF2_S_UP.V1_UP	ATF2_S_UP.V1_UP	154	-0.332026	-1.25334	0.083004	0.208063	0.145621	3090	tags=21%, list=13%, signal=18%	ENSG00000163220/ENSG00000139629/ENSG00000006747/ENSG00000101333/ENSG00000162595/ENSG00000249471/ENSG00000124657/ENSG00000069011/ENSG00000053438/ENSG00000169429/ENSG00000091409/ENSG00000008226/ENSG00000163932/ENSG00000176907/ENSG00000221963/ENSG00000148671/ENSG00000060558/ENSG00000169252/ENSG00000083307/ENSG00000103111/ENSG00000242612/ENSG00000107611/ENSG00000016402/ENSG00000153563/ENSG00000056736…
PKCA_DN.V1_DN	PKCA_DN.V1_DN	131	-0.343524	-1.25998	0.0892857	0.21637	0.151434	4310	tags=34%, list=19%, signal=28%	ENSG00000145365/ENSG00000140274/ENSG00000185345/ENSG00000164125/ENSG00000137462/ENSG00000101213/ENSG00000163625/ENSG00000258839/ENSG00000102158/ENSG00000251562/ENSG00000144802/ENSG00000100473/ENSG00000006327/ENSG00000106688/ENSG00000015285/ENSG00000173334/ENSG00000089723/ENSG00000187688/ENSG00000182197/ENSG00000163412/ENSG00000172243/ENSG00000145088/ENSG00000104728/ENSG00000117228/ENSG00000149781…
ATM_DN.V1_UP	ATM_DN.V1_UP	106	0.346641	1.23899	0.0897704	0.21637	0.151434	3096	tags=22%, list=13%, signal=19%	ENSG00000101470/ENSG00000089199/ENSG00000008056/ENSG00000101605/ENSG00000196754/ENSG00000130595/ENSG00000100979/ENSG00000135116/ENSG00000156239/ENSG00000070404/ENSG00000103034/ENSG00000092758/ENSG00000204498/ENSG00000204616/ENSG00000135636/ENSG00000033327/ENSG00000250510/ENSG00000145545/ENSG00000149054/ENSG00000165731/ENSG00000141753/ENSG00000149050/ENSG00000278540
KRAS.600.LUNG.BREAST_UP.V1_UP	KRAS.600.LUNG.BREAST_UP.V1_UP	202	-0.309184	-1.20525	0.0875	0.21637	0.151434	2546	tags=20%, list=11%, signal=18%	ENSG00000064225/ENSG00000173221/ENSG00000136732/ENSG00000087074/ENSG00000115590/ENSG00000198821/ENSG00000124657/ENSG00000104327/ENSG00000169429/ENSG00000091129/ENSG00000011422/ENSG00000128342/ENSG00000102043/ENSG00000153162/ENSG00000163734/ENSG00000129538/ENSG00000093072/ENSG00000163283/ENSG00000118503/ENSG00000261857/ENSG00000158560/ENSG00000162676/ENSG00000006555/ENSG00000066032/ENSG00000164736…
BCAT_GDS748_UP	BCAT_GDS748_UP	43	-0.422979	-1.32231	0.0965795	0.229835	0.160859	2368	tags=23%, list=10%, signal=21%	ENSG00000196937/ENSG00000104635/ENSG00000057294/ENSG00000085563/ENSG00000144668/ENSG00000158560/ENSG00000128683/ENSG00000131979/ENSG00000162174/ENSG00000187210
GCNP_SHH_UP_LATE.V1_UP	GCNP_SHH_UP_LATE.V1_UP	174	0.315189	1.20002	0.102767	0.241502	0.169024	6265	tags=38%, list=27%, signal=28%	ENSG00000167244/ENSG00000170276/ENSG00000171365/ENSG00000118971/ENSG00000053372/ENSG00000135473/ENSG00000164045/ENSG00000164134/ENSG00000280987/ENSG00000015479/ENSG00000135341/ENSG00000144895/ENSG00000112759/ENSG00000087586/ENSG00000132300/ENSG00000163785/ENSG00000104332/ENSG00000082898/ENSG00000123975/ENSG00000115239/ENSG00000126787/ENSG00000120948/ENSG00000131747/ENSG00000159131/ENSG00000126953…
BCAT_GDS748_DN	BCAT_GDS748_DN	42	-0.414356	-1.29126	0.113131	0.2572	0.180012	3411	tags=26%, list=15%, signal=22%	ENSG00000132549/ENSG00000119471/ENSG00000254505/ENSG00000211899/ENSG00000112773/ENSG00000185697/ENSG00000064961/ENSG00000175782/ENSG00000108465/ENSG00000113396/ENSG00000100784
RB_P130_DN.V1_UP	RB_P130_DN.V1_UP	112	0.342007	1.22608	0.113684	0.2572	0.180012	5350	tags=34%, list=23%, signal=26%	ENSG00000196296/ENSG00000146477/ENSG00000184602/ENSG00000139637/ENSG00000159685/ENSG00000204366/ENSG00000175063/ENSG00000099139/ENSG00000159263/ENSG00000204248/ENSG00000111231/ENSG00000126603/ENSG00000130165/ENSG00000170791/ENSG00000114784/ENSG00000112759/ENSG00000130713/ENSG00000075461/ENSG00000087586/ENSG00000172426/ENSG00000197457/ENSG00000157456/ENSG00000172350/ENSG00000105258/ENSG00000021488…
NOTCH_DN.V1_DN	NOTCH_DN.V1_DN	137	-0.328277	-1.20885	0.113772	0.2572	0.180012	3863	tags=34%, list=17%, signal=29%	ENSG00000139679/ENSG00000006118/ENSG00000134323/ENSG00000229314/ENSG00000211448/ENSG00000155962/ENSG00000158234/ENSG00000090659/ENSG00000086570/ENSG00000178538/ENSG00000157483/ENSG00000186810/ENSG00000180509/ENSG00000139193/ENSG00000204287/ENSG00000115361/ENSG00000111863/ENSG00000211677/ENSG00000102580/ENSG00000172817/ENSG00000064787/ENSG00000104870/ENSG00000079263/ENSG00000164715/ENSG00000111319…
GCNP_SHH_UP_EARLY.V1_DN	GCNP_SHH_UP_EARLY.V1_DN	148	-0.322898	-1.20301	0.114919	0.2572	0.180012	5071	tags=34%, list=22%, signal=27%	ENSG00000050628/ENSG00000126456/ENSG00000004468/ENSG00000166387/ENSG00000153208/ENSG00000141968/ENSG00000213512/ENSG00000162104/ENSG00000120549/ENSG00000170689/ENSG00000086730/ENSG00000086619/ENSG00000164078/ENSG00000178694/ENSG00000169919/ENSG00000112297/ENSG00000143952/ENSG00000115594/ENSG00000129514/ENSG00000121807/ENSG00000051523/ENSG00000163220/ENSG00000169908/ENSG00000184678/ENSG00000150455…
BCAT.100_UP.V1_UP	BCAT.100_UP.V1_UP	44	-0.405543	-1.26607	0.1167	0.258113	0.18065	3923	tags=32%, list=17%, signal=26%	ENSG00000166289/ENSG00000154556/ENSG00000107745/ENSG00000050327/ENSG00000120875/ENSG00000102580/ENSG00000010278/ENSG00000122122/ENSG00000085563/ENSG00000144668/ENSG00000136960/ENSG00000128683/ENSG00000129988/ENSG00000187210
DCA_UP.V1_DN	DCA_UP.V1_DN	156	-0.31816	-1.20449	0.121032	0.258953	0.181238	2889	tags=21%, list=13%, signal=19%	ENSG00000156675/ENSG00000198740/ENSG00000102910/ENSG00000088808/ENSG00000172375/ENSG00000091436/ENSG00000100813/ENSG00000156873/ENSG00000173846/ENSG00000103168/ENSG00000165887/ENSG00000112282/ENSG00000104518/ENSG00000131389/ENSG00000110324/ENSG00000077984/ENSG00000197409/ENSG00000176974/ENSG00000104863/ENSG00000105875/ENSG00000100068/ENSG00000119121/ENSG00000171124/ENSG00000213024/ENSG00000133961…
IL15_UP.V1_DN	IL15_UP.V1_DN	142	-0.321665	-1.191	0.121212	0.258953	0.181238	1723	tags=15%, list=7%, signal=14%	ENSG00000164949/ENSG00000138101/ENSG00000124107/ENSG00000125780/ENSG00000171747/ENSG00000188488/ENSG00000108984/ENSG00000007062/ENSG00000100100/ENSG00000119121/ENSG00000150593/ENSG00000133063/ENSG00000176920/ENSG00000153253/ENSG00000122432/ENSG00000155792/ENSG00000100284/ENSG00000088970/ENSG00000095383/ENSG00000174175/ENSG00000211666/ENSG00000105929
MTOR_UP.N4.V1_DN	MTOR_UP.N4.V1_DN	177	-0.307953	-1.18668	0.119192	0.258953	0.181238	4914	tags=30%, list=21%, signal=24%	ENSG00000164307/ENSG00000126860/ENSG00000103056/ENSG00000109586/ENSG00000105856/ENSG00000112701/ENSG00000003436/ENSG00000189060/ENSG00000197124/ENSG00000174606/ENSG00000245532/ENSG00000197568/ENSG00000158481/ENSG00000197903/ENSG00000138468/ENSG00000158234/ENSG00000196418/ENSG00000166783/ENSG00000233927/ENSG00000214783/ENSG00000265972/ENSG00000164111/ENSG00000102910/ENSG00000139629/ENSG00000185862…
KRAS.PROSTATE_UP.V1_UP	KRAS.PROSTATE_UP.V1_UP	108	-0.332428	-1.19407	0.129344	0.27322	0.191224	2686	tags=19%, list=12%, signal=16%	ENSG00000121594/ENSG00000106991/ENSG00000160255/ENSG00000099953/ENSG00000148702/ENSG00000000971/ENSG00000153064/ENSG00000168685/ENSG00000110324/ENSG00000081803/ENSG00000004799/ENSG00000104863/ENSG00000135605/ENSG00000170835/ENSG00000034971/ENSG00000179242/ENSG00000170011/ENSG00000115598/ENSG00000105369/ENSG00000162896
CYCLIN_D1_KE_.V1_UP	CYCLIN_D1_KE_.V1_UP	171	-0.306137	-1.17337	0.135189	0.282395	0.197645	2595	tags=18%, list=11%, signal=16%	ENSG00000142409/ENSG00000156873/ENSG00000173846/ENSG00000142627/ENSG00000196937/ENSG00000148346/ENSG00000221869/ENSG00000160883/ENSG00000169442/ENSG00000110721/ENSG00000105612/ENSG00000161281/ENSG00000144063/ENSG00000100258/ENSG00000138495/ENSG00000129625/ENSG00000102878/ENSG00000070159/ENSG00000138166/ENSG00000112977/ENSG00000179388/ENSG00000072210/ENSG00000130208/ENSG00000156127/ENSG00000111321…
ESC_J1_UP_EARLY.V1_DN	ESC_J1_UP_EARLY.V1_DN	162	-0.305077	-1.16242	0.145383	0.300352	0.210213	3524	tags=26%, list=15%, signal=22%	ENSG00000078401/ENSG00000165355/ENSG00000164111/ENSG00000074964/ENSG00000006327/ENSG00000145012/ENSG00000162645/ENSG00000166377/ENSG00000069399/ENSG00000112561/ENSG00000184557/ENSG00000117228/ENSG00000163083/ENSG00000120738/ENSG00000131400/ENSG00000213853/ENSG00000221869/ENSG00000070190/ENSG00000258818/ENSG00000130176/ENSG00000168610/ENSG00000106366/ENSG00000170385/ENSG00000058085/ENSG00000125780…
P53_DN.V2_UP	P53_DN.V2_UP	102	-0.33019	-1.18324	0.147287	0.300977	0.21065	2015	tags=21%, list=9%, signal=19%	ENSG00000168918/ENSG00000169429/ENSG00000143365/ENSG00000185811/ENSG00000148795/ENSG00000110777/ENSG00000118503/ENSG00000110848/ENSG00000120899/ENSG00000123838/ENSG00000100197/ENSG00000137331/ENSG00000275302/ENSG00000163406/ENSG00000081041/ENSG00000140961/ENSG00000151376/ENSG00000179242/ENSG00000131096/ENSG00000163739/ENSG00000132530
SIRNA_EIF4GI_DN	SIRNA_EIF4GI_DN	90	-0.33552	-1.18452	0.149515	0.302244	0.211537	4548	tags=24%, list=20%, signal=20%	ENSG00000165389/ENSG00000278259/ENSG00000168876/ENSG00000006831/ENSG00000123080/ENSG00000149084/ENSG00000137478/ENSG00000143952/ENSG00000104671/ENSG00000108854/ENSG00000120875/ENSG00000171241/ENSG00000156413/ENSG00000157617/ENSG00000172936/ENSG00000058668/ENSG00000166801/ENSG00000176406/ENSG00000113732/ENSG00000170989/ENSG00000196547/ENSG00000197614
KRAS.LUNG_UP.V1_DN	KRAS.LUNG_UP.V1_DN	106	0.329116	1.17635	0.156576	0.309634	0.216709	1511	tags=15%, list=7%, signal=14%	ENSG00000092295/ENSG00000168621/ENSG00000171401/ENSG00000130035/ENSG00000243566/ENSG00000166349/ENSG00000171346/ENSG00000186998/ENSG00000003137/ENSG00000180447/ENSG00000099864/ENSG00000075340/ENSG00000196218/ENSG00000133256/ENSG00000170477/ENSG00000137343
KRAS.LUNG.BREAST_UP.V1_DN	KRAS.LUNG.BREAST_UP.V1_DN	109	0.324155	1.1646	0.158111	0.309634	0.216709	4343	tags=34%, list=19%, signal=28%	ENSG00000092295/ENSG00000168621/ENSG00000171401/ENSG00000116035/ENSG00000243566/ENSG00000070915/ENSG00000116039/ENSG00000166349/ENSG00000231852/ENSG00000144476/ENSG00000135116/ENSG00000099822/ENSG00000075340/ENSG00000196218/ENSG00000133256/ENSG00000170477/ENSG00000179477/ENSG00000129991/ENSG00000068078/ENSG00000174837/ENSG00000162576/ENSG00000205978/ENSG00000112320/ENSG00000241058/ENSG00000205076…
ALK_DN.V1_DN	ALK_DN.V1_DN	96	-0.326537	-1.16246	0.15625	0.309634	0.216709	3825	tags=32%, list=17%, signal=27%	ENSG00000213983/ENSG00000211448/ENSG00000165949/ENSG00000129514/ENSG00000086548/ENSG00000167968/ENSG00000104413/ENSG00000142949/ENSG00000136514/ENSG00000204540/ENSG00000104783/ENSG00000135406/ENSG00000135697/ENSG00000162931/ENSG00000110057/ENSG00000213928/ENSG00000137959/ENSG00000157601/ENSG00000168918/ENSG00000139292/ENSG00000089127/ENSG00000170381/ENSG00000110169/ENSG00000126709/ENSG00000261857…
WNT_UP.V1_UP	WNT_UP.V1_UP	136	0.307928	1.13754	0.162651	0.31524	0.220633	1519	tags=12%, list=7%, signal=12%	ENSG00000167244/ENSG00000072832/ENSG00000160716/ENSG00000021826/ENSG00000101605/ENSG00000105642/ENSG00000184602/ENSG00000116035/ENSG00000085662/ENSG00000128482/ENSG00000204983/ENSG00000129048/ENSG00000005175/ENSG00000121653/ENSG00000169218/ENSG00000151640/ENSG00000151490
CRX_NRL_DN.V1_DN	CRX_NRL_DN.V1_DN	111	-0.320429	-1.16087	0.171429	0.328863	0.230167	4176	tags=34%, list=18%, signal=28%	ENSG00000155903/ENSG00000141699/ENSG00000124145/ENSG00000117298/ENSG00000057657/ENSG00000103978/ENSG00000178209/ENSG00000162444/ENSG00000163251/ENSG00000164010/ENSG00000145730/ENSG00000087088/ENSG00000131236/ENSG00000006327/ENSG00000074527/ENSG00000041982/ENSG00000198805/ENSG00000103260/ENSG00000109320/ENSG00000198363/ENSG00000111229/ENSG00000163083/ENSG00000116260/ENSG00000120738/ENSG00000041353…
BMI1_DN_MEL18_DN.V1_DN	BMI1_DN_MEL18_DN.V1_DN	133	-0.313258	-1.15462	0.175197	0.32937	0.230522	3619	tags=26%, list=16%, signal=22%	ENSG00000165949/ENSG00000115594/ENSG00000156587/ENSG00000104413/ENSG00000163110/ENSG00000250722/ENSG00000185432/ENSG00000184678/ENSG00000165169/ENSG00000135525/ENSG00000162595/ENSG00000182168/ENSG00000095794/ENSG00000112167/ENSG00000187955/ENSG00000104870/ENSG00000109466/ENSG00000145824/ENSG00000213928/ENSG00000141574/ENSG00000111319/ENSG00000170381/ENSG00000137628/ENSG00000124107/ENSG00000166821…
PRC2_EZH2_UP.V1_DN	PRC2_EZH2_UP.V1_DN	169	0.298756	1.13129	0.174089	0.32937	0.230522	3493	tags=25%, list=15%, signal=22%	ENSG00000102003/ENSG00000007402/ENSG00000008056/ENSG00000111052/ENSG00000124493/ENSG00000204983/ENSG00000159251/ENSG00000102230/ENSG00000165804/ENSG00000180447/ENSG00000253293/ENSG00000132718/ENSG00000072571/ENSG00000101057/ENSG00000127804/ENSG00000107562/ENSG00000135473/ENSG00000107937/ENSG00000203497/ENSG00000164045/ENSG00000170961/ENSG00000108349/ENSG00000134222/ENSG00000090889/ENSG00000102057…
BRCA1_DN.V1_DN	BRCA1_DN.V1_DN	115	-0.315188	-1.14878	0.188825	0.351476	0.245994	3379	tags=24%, list=15%, signal=21%	ENSG00000138696/ENSG00000086619/ENSG00000167548/ENSG00000004766/ENSG00000196418/ENSG00000004838/ENSG00000178502/ENSG00000212643/ENSG00000109854/ENSG00000176387/ENSG00000121594/ENSG00000100065/ENSG00000063176/ENSG00000182795/ENSG00000143771/ENSG00000103175/ENSG00000104518/ENSG00000276966/ENSG00000068079/ENSG00000105146/ENSG00000171105/ENSG00000180758/ENSG00000100170/ENSG00000173198/ENSG00000134321…
PRC1_BMI_UP.V1_DN	PRC1_BMI_UP.V1_DN	138	-0.304929	-1.12518	0.201597	0.371571	0.260058	1890	tags=17%, list=8%, signal=15%	ENSG00000102879/ENSG00000162976/ENSG00000228315/ENSG00000136237/ENSG00000167363/ENSG00000254838/ENSG00000151690/ENSG00000114378/ENSG00000060558/ENSG00000166819/ENSG00000261857/ENSG00000162813/ENSG00000135722/ENSG00000103111/ENSG00000141527/ENSG00000034677/ENSG00000006756/ENSG00000085514/ENSG00000185745/ENSG00000142623/ENSG00000198753/ENSG00000275385/ENSG00000130529
PGF_UP.V1_DN	PGF_UP.V1_DN	151	0.299795	1.11734	0.204819	0.373248	0.261232	2291	tags=15%, list=10%, signal=14%	ENSG00000070182/ENSG00000144230/ENSG00000184613/ENSG00000011332/ENSG00000143847/ENSG00000155760/ENSG00000196154/ENSG00000105613/ENSG00000117016/ENSG00000072041/ENSG00000166963/ENSG00000111664/ENSG00000213937/ENSG00000070366/ENSG00000137709/ENSG00000204248/ENSG00000007171/ENSG00000170604/ENSG00000196557/ENSG00000128564/ENSG00000066117/ENSG00000162493/ENSG00000105409
SNF5_DN.V1_DN	SNF5_DN.V1_DN	135	0.301517	1.11151	0.206478	0.373248	0.261232	1985	tags=16%, list=9%, signal=14%	ENSG00000109063/ENSG00000072832/ENSG00000072195/ENSG00000168621/ENSG00000132932/ENSG00000135424/ENSG00000149968/ENSG00000067445/ENSG00000134602/ENSG00000118194/ENSG00000133135/ENSG00000129682/ENSG00000169918/ENSG00000159263/ENSG00000154645/ENSG00000081277/ENSG00000232995/ENSG00000176463/ENSG00000154277/ENSG00000106004/ENSG00000143590
SIRNA_EIF4GI_UP	SIRNA_EIF4GI_UP	91	0.325794	1.13425	0.219207	0.387081	0.270913	5383	tags=37%, list=23%, signal=29%	ENSG00000075415/ENSG00000124207/ENSG00000115484/ENSG00000178982/ENSG00000239900/ENSG00000152234/ENSG00000144381/ENSG00000115317/ENSG00000100380/ENSG00000141385/ENSG00000050426/ENSG00000147140/ENSG00000143379/ENSG00000280987/ENSG00000139641/ENSG00000015479/ENSG00000140740/ENSG00000214078/ENSG00000163629/ENSG00000133104/ENSG00000009307/ENSG00000010292/ENSG00000164615/ENSG00000154767/ENSG00000177051…
DCA_UP.V1_UP	DCA_UP.V1_UP	133	-0.302685	-1.11564	0.216535	0.387081	0.270913	2101	tags=15%, list=9%, signal=14%	ENSG00000157601/ENSG00000169429/ENSG00000162976/ENSG00000064655/ENSG00000106144/ENSG00000224041/ENSG00000026950/ENSG00000111796/ENSG00000105989/ENSG00000176406/ENSG00000107611/ENSG00000135709/ENSG00000130226/ENSG00000135378/ENSG00000101695/ENSG00000197249/ENSG00000119922/ENSG00000211666/ENSG00000085465/ENSG00000256612
CAMP_UP.V1_DN	CAMP_UP.V1_DN	197	0.283429	1.09822	0.220307	0.387081	0.270913	3785	tags=20%, list=16%, signal=17%	ENSG00000160767/ENSG00000137285/ENSG00000187109/ENSG00000063046/ENSG00000184602/ENSG00000131016/ENSG00000082397/ENSG00000048740/ENSG00000103034/ENSG00000196368/ENSG00000187672/ENSG00000132718/ENSG00000117020/ENSG00000152784/ENSG00000118971/ENSG00000077264/ENSG00000005108/ENSG00000166922/ENSG00000109971/ENSG00000258947/ENSG00000071054/ENSG00000100029/ENSG00000139641/ENSG00000138758/ENSG00000125249…
YAP1_DN	YAP1_DN	36	0.40456	1.18479	0.227642	0.395302	0.276667	2814	tags=17%, list=12%, signal=15%	ENSG00000106554/ENSG00000235217/ENSG00000166860/ENSG00000143294/ENSG00000104888/ENSG00000182791
NRL_DN.V1_DN	NRL_DN.V1_DN	114	-0.306751	-1.1145	0.229885	0.395302	0.276667	4176	tags=28%, list=18%, signal=23%	ENSG00000155903/ENSG00000141699/ENSG00000117298/ENSG00000057657/ENSG00000178209/ENSG00000164010/ENSG00000087088/ENSG00000261371/ENSG00000147509/ENSG00000198805/ENSG00000103260/ENSG00000109320/ENSG00000184557/ENSG00000111229/ENSG00000162931/ENSG00000116260/ENSG00000111348/ENSG00000100060/ENSG00000258818/ENSG00000143367/ENSG00000111275/ENSG00000158201/ENSG00000196208/ENSG00000175662/ENSG00000169252…
CRX_DN.V1_DN	CRX_DN.V1_DN	112	-0.30666	-1.11352	0.233397	0.395302	0.276667	4140	tags=32%, list=18%, signal=26%	ENSG00000082684/ENSG00000158710/ENSG00000079257/ENSG00000057657/ENSG00000159166/ENSG00000091490/ENSG00000188643/ENSG00000178209/ENSG00000119326/ENSG00000135926/ENSG00000006327/ENSG00000127954/ENSG00000089876/ENSG00000176046/ENSG00000039560/ENSG00000173868/ENSG00000069399/ENSG00000156234/ENSG00000109320/ENSG00000184557/ENSG00000163083/ENSG00000120738/ENSG00000221869/ENSG00000258818/ENSG00000174514…
KRAS.LUNG_UP.V1_UP	KRAS.LUNG_UP.V1_UP	107	-0.307177	-1.1018	0.23301	0.395302	0.276667	3423	tags=27%, list=15%, signal=23%	ENSG00000144596/ENSG00000151651/ENSG00000099250/ENSG00000197646/ENSG00000104972/ENSG00000121594/ENSG00000064225/ENSG00000198821/ENSG00000124657/ENSG00000153064/ENSG00000169429/ENSG00000185811/ENSG00000115165/ENSG00000173376/ENSG00000105146/ENSG00000085563/ENSG00000129538/ENSG00000093072/ENSG00000006555/ENSG00000078549/ENSG00000134716/ENSG00000140379/ENSG00000153976/ENSG00000108576/ENSG00000124782…
KRAS.KIDNEY_UP.V1_DN	KRAS.KIDNEY_UP.V1_DN	97	0.316458	1.11657	0.260692	0.437591	0.306265	1788	tags=16%, list=8%, signal=15%	ENSG00000128422/ENSG00000162873/ENSG00000132688/ENSG00000105642/ENSG00000198626/ENSG00000124493/ENSG00000197859/ENSG00000172273/ENSG00000159251/ENSG00000115009/ENSG00000106003/ENSG00000130475/ENSG00000167748/ENSG00000112559/ENSG00000213927/ENSG00000162975
CTIP_DN.V1_DN	CTIP_DN.V1_DN	105	0.307264	1.09538	0.269311	0.448057	0.31359	3580	tags=23%, list=16%, signal=19%	ENSG00000163995/ENSG00000092295/ENSG00000197852/ENSG00000171401/ENSG00000114473/ENSG00000169750/ENSG00000151835/ENSG00000132563/ENSG00000100379/ENSG00000082397/ENSG00000118298/ENSG00000213722/ENSG00000196338/ENSG00000078053/ENSG00000176371/ENSG00000198780/ENSG00000164076/ENSG00000174197/ENSG00000160013/ENSG00000080854/ENSG00000154814/ENSG00000123815/ENSG00000156298/ENSG00000005471
KRAS.600_UP.V1_UP	KRAS.600_UP.V1_UP	213	0.274478	1.06996	0.282946	0.466612	0.326576	2440	tags=16%, list=11%, signal=14%	ENSG00000184524/ENSG00000089199/ENSG00000130037/ENSG00000167244/ENSG00000121361/ENSG00000073598/ENSG00000155980/ENSG00000137825/ENSG00000132563/ENSG00000133169/ENSG00000187601/ENSG00000072041/ENSG00000055118/ENSG00000182568/ENSG00000168280/ENSG00000187672/ENSG00000157064/ENSG00000006611/ENSG00000166922/ENSG00000135083/ENSG00000170049/ENSG00000103460/ENSG00000267272/ENSG00000104814/ENSG00000121769…
BCAT.100_UP.V1_DN	BCAT.100_UP.V1_DN	28	-0.390413	-1.10933	0.305499	0.485855	0.340044	5171	tags=32%, list=22%, signal=25%	ENSG00000104899/ENSG00000184208/ENSG00000088538/ENSG00000185345/ENSG00000112761/ENSG00000211899/ENSG00000112773/ENSG00000155090/ENSG00000142687
YAP1_UP	YAP1_UP	46	-0.349765	-1.09309	0.307536	0.485855	0.340044	5547	tags=35%, list=24%, signal=26%	ENSG00000197562/ENSG00000176340/ENSG00000103502/ENSG00000155307/ENSG00000065534/ENSG00000105880/ENSG00000184384/ENSG00000075223/ENSG00000092531/ENSG00000156171/ENSG00000104728/ENSG00000164924/ENSG00000142973/ENSG00000063169/ENSG00000164172/ENSG00000106733
KRAS.AMP.LUNG_UP.V1_DN	KRAS.AMP.LUNG_UP.V1_DN	105	0.303041	1.08032	0.304802	0.485855	0.340044	1392	tags=10%, list=6%, signal=10%	ENSG00000184524/ENSG00000144230/ENSG00000131650/ENSG00000128266/ENSG00000105642/ENSG00000106477/ENSG00000166349/ENSG00000166317/ENSG00000043039/ENSG00000137709/ENSG00000130052
JNK_DN.V1_DN	JNK_DN.V1_DN	153	0.285854	1.06997	0.3	0.485855	0.340044	3189	tags=19%, list=14%, signal=16%	ENSG00000121361/ENSG00000184613/ENSG00000159784/ENSG00000067445/ENSG00000102230/ENSG00000157782/ENSG00000134198/ENSG00000175063/ENSG00000112041/ENSG00000198933/ENSG00000204498/ENSG00000102178/ENSG00000089820/ENSG00000124140/ENSG00000170604/ENSG00000151422/ENSG00000184489/ENSG00000172476/ENSG00000154917/ENSG00000169122/ENSG00000172602/ENSG00000082014/ENSG00000102683/ENSG00000169220/ENSG00000172348…
P53_DN.V2_DN	P53_DN.V2_DN	116	0.293286	1.06496	0.303462	0.485855	0.340044	3983	tags=23%, list=17%, signal=19%	ENSG00000101470/ENSG00000121361/ENSG00000204304/ENSG00000183837/ENSG00000116039/ENSG00000160207/ENSG00000162063/ENSG00000119630/ENSG00000170917/ENSG00000072571/ENSG00000080986/ENSG00000104313/ENSG00000005073/ENSG00000138792/ENSG00000169432/ENSG00000121481/ENSG00000177733/ENSG00000107317/ENSG00000141753/ENSG00000105996/ENSG00000131778/ENSG00000182132/ENSG00000166128/ENSG00000047617/ENSG00000185652…
BCAT_BILD_ET_AL_DN	BCAT_BILD_ET_AL_DN	44	-0.34898	-1.08949	0.32998	0.49629	0.347347	3410	tags=36%, list=15%, signal=31%	ENSG00000130856/ENSG00000104880/ENSG00000133121/ENSG00000162783/ENSG00000196083/ENSG00000108854/ENSG00000166377/ENSG00000087494/ENSG00000023909/ENSG00000137642/ENSG00000075539/ENSG00000013441/ENSG00000130449/ENSG00000206560/ENSG00000118503/ENSG00000132294
ATF2_UP.V1_UP	ATF2_UP.V1_UP	150	-0.283895	-1.06069	0.322	0.49629	0.347347	3061	tags=19%, list=13%, signal=17%	ENSG00000139629/ENSG00000160305/ENSG00000172375/ENSG00000101333/ENSG00000249471/ENSG00000154016/ENSG00000187116/ENSG00000069011/ENSG00000053438/ENSG00000163932/ENSG00000176907/ENSG00000170498/ENSG00000107282/ENSG00000175115/ENSG00000060558/ENSG00000103024/ENSG00000128567/ENSG00000106785/ENSG00000164120/ENSG00000153563/ENSG00000170323/ENSG00000110719/ENSG00000113088/ENSG00000000938/ENSG00000123689…
ATM_DN.V1_DN	ATM_DN.V1_DN	99	-0.296129	-1.05778	0.323587	0.49629	0.347347	2096	tags=18%, list=9%, signal=17%	ENSG00000000971/ENSG00000053438/ENSG00000170458/ENSG00000089639/ENSG00000163734/ENSG00000179603/ENSG00000119714/ENSG00000100368/ENSG00000105989/ENSG00000085265/ENSG00000110848/ENSG00000131781/ENSG00000134716/ENSG00000101966/ENSG00000125430/ENSG00000166523/ENSG00000124939/ENSG00000150527
CSR_LATE_UP.V1_UP	CSR_LATE_UP.V1_UP	157	0.280411	1.0542	0.319444	0.49629	0.347347	3498	tags=18%, list=15%, signal=16%	ENSG00000025772/ENSG00000149968/ENSG00000101367/ENSG00000174442/ENSG00000133169/ENSG00000175063/ENSG00000164885/ENSG00000145220/ENSG00000136108/ENSG00000101057/ENSG00000107562/ENSG00000179115/ENSG00000102781/ENSG00000005194/ENSG00000133302/ENSG00000170515/ENSG00000109881/ENSG00000090273/ENSG00000170558/ENSG00000111224/ENSG00000106263/ENSG00000176619/ENSG00000101447/ENSG00000204856/ENSG00000066629…
CYCLIN_D1_UP.V1_DN	CYCLIN_D1_UP.V1_DN	158	0.278799	1.04917	0.329341	0.49629	0.347347	3744	tags=18%, list=16%, signal=15%	ENSG00000128422/ENSG00000128266/ENSG00000130595/ENSG00000186081/ENSG00000204304/ENSG00000106633/ENSG00000044090/ENSG00000196154/ENSG00000144476/ENSG00000069482/ENSG00000139546/ENSG00000075856/ENSG00000175595/ENSG00000143171/ENSG00000227345/ENSG00000071994/ENSG00000130294/ENSG00000169981/ENSG00000163785/ENSG00000129351/ENSG00000167315/ENSG00000143437/ENSG00000148200/ENSG00000065057/ENSG00000066629…
IL2_UP.V1_DN	IL2_UP.V1_DN	158	-0.274979	-1.0415	0.325349	0.49629	0.347347	3853	tags=24%, list=17%, signal=20%	ENSG00000105499/ENSG00000120279/ENSG00000135914/ENSG00000102924/ENSG00000120156/ENSG00000174059/ENSG00000152689/ENSG00000124019/ENSG00000265972/ENSG00000104290/ENSG00000182858/ENSG00000136205/ENSG00000185432/ENSG00000146859/ENSG00000119899/ENSG00000111801/ENSG00000110057/ENSG00000177548/ENSG00000008226/ENSG00000026950/ENSG00000110777/ENSG00000114805/ENSG00000125780/ENSG00000108984/ENSG00000007062…
PRC2_SUZ12_UP.V1_DN	PRC2_SUZ12_UP.V1_DN	142	0.28203	1.04847	0.33925	0.502198	0.351482	3857	tags=22%, list=17%, signal=18%	ENSG00000007402/ENSG00000102385/ENSG00000101605/ENSG00000081148/ENSG00000173991/ENSG00000266964/ENSG00000174442/ENSG00000197756/ENSG00000118194/ENSG00000253293/ENSG00000136378/ENSG00000108309/ENSG00000081277/ENSG00000151490/ENSG00000124140/ENSG00000078295/ENSG00000036672/ENSG00000277893/ENSG00000197472/ENSG00000174963/ENSG00000102030/ENSG00000107317/ENSG00000176619/ENSG00000018610/ENSG00000127399…
RAPA_EARLY_UP.V1_UP	RAPA_EARLY_UP.V1_UP	135	0.283764	1.04607	0.338057	0.502198	0.351482	3057	tags=18%, list=13%, signal=16%	ENSG00000126895/ENSG00000059691/ENSG00000171401/ENSG00000064309/ENSG00000116254/ENSG00000137825/ENSG00000198910/ENSG00000143319/ENSG00000119715/ENSG00000075618/ENSG00000173267/ENSG00000126583/ENSG00000256269/ENSG00000203685/ENSG00000169116/ENSG00000149575/ENSG00000128564/ENSG00000094916/ENSG00000105672/ENSG00000186847/ENSG00000147044/ENSG00000181035/ENSG00000160013/ENSG00000153707
ESC_V6.5_UP_EARLY.V1_DN	ESC_V6.5_UP_EARLY.V1_DN	147	-0.280012	-1.03982	0.34879	0.512286	0.358543	3348	tags=27%, list=15%, signal=23%	ENSG00000104812/ENSG00000129451/ENSG00000204335/ENSG00000213886/ENSG00000164125/ENSG00000159176/ENSG00000166170/ENSG00000163251/ENSG00000164111/ENSG00000277481/ENSG00000006327/ENSG00000176046/ENSG00000162645/ENSG00000041982/ENSG00000162909/ENSG00000166710/ENSG00000169908/ENSG00000069399/ENSG00000112561/ENSG00000184557/ENSG00000064687/ENSG00000011590/ENSG00000163083/ENSG00000049247/ENSG00000170017…
KRAS.BREAST_UP.V1_UP	KRAS.BREAST_UP.V1_UP	99	0.294698	1.0433	0.366053	0.533473	0.373371	2440	tags=18%, list=11%, signal=16%	ENSG00000196420/ENSG00000167244/ENSG00000102003/ENSG00000185633/ENSG00000155980/ENSG00000131016/ENSG00000129048/ENSG00000092758/ENSG00000166922/ENSG00000170049/ENSG00000170961/ENSG00000141639/ENSG00000164362/ENSG00000132639/ENSG00000087589/ENSG00000105672/ENSG00000130054/ENSG00000171303
KRAS.BREAST_UP.V1_DN	KRAS.BREAST_UP.V1_DN	106	-0.286789	-1.03036	0.374761	0.541962	0.379313	2494	tags=18%, list=11%, signal=16%	ENSG00000222033/ENSG00000143416/ENSG00000155849/ENSG00000176155/ENSG00000174130/ENSG00000135094/ENSG00000120075/ENSG00000255346/ENSG00000173376/ENSG00000167261/ENSG00000138101/ENSG00000085563/ENSG00000142102/ENSG00000162777/ENSG00000093217/ENSG00000115604/ENSG00000000938/ENSG00000072858/ENSG00000122679
GLI1_UP.V1_UP	GLI1_UP.V1_UP	23	0.395294	1.061	0.377953	0.542405	0.379623	4893	tags=39%, list=21%, signal=31%	ENSG00000124214/ENSG00000118971/ENSG00000160801/ENSG00000221988/ENSG00000113595/ENSG00000115825/ENSG00000144061/ENSG00000166780/ENSG00000104969
MTOR_UP.V1_DN	MTOR_UP.V1_DN	171	0.27016	1.02588	0.390782	0.556568	0.389535	3890	tags=21%, list=17%, signal=18%	ENSG00000101470/ENSG00000130055/ENSG00000119522/ENSG00000184613/ENSG00000186081/ENSG00000266964/ENSG00000174365/ENSG00000144476/ENSG00000171346/ENSG00000100979/ENSG00000181852/ENSG00000110851/ENSG00000255529/ENSG00000107719/ENSG00000204248/ENSG00000154553/ENSG00000109103/ENSG00000168077/ENSG00000160223/ENSG00000171303/ENSG00000164902/ENSG00000082014/ENSG00000117614/ENSG00000106089/ENSG00000172247…
RB_DN.V1_UP	RB_DN.V1_UP	114	0.283147	1.02082	0.39375	0.556579	0.389543	2699	tags=17%, list=12%, signal=15%	ENSG00000278845/ENSG00000092295/ENSG00000196562/ENSG00000101444/ENSG00000137726/ENSG00000141738/ENSG00000126351/ENSG00000197111/ENSG00000196839/ENSG00000094914/ENSG00000241360/ENSG00000174837/ENSG00000116062/ENSG00000145358/ENSG00000102038/ENSG00000132639/ENSG00000075131/ENSG00000104332/ENSG00000120784
ESC_V6.5_UP_LATE.V1_DN	ESC_V6.5_UP_LATE.V1_DN	158	0.271284	1.02089	0.403194	0.557356	0.390087	1833	tags=13%, list=8%, signal=12%	ENSG00000072832/ENSG00000158815/ENSG00000092295/ENSG00000128965/ENSG00000101473/ENSG00000196154/ENSG00000163520/ENSG00000074047/ENSG00000144161/ENSG00000145431/ENSG00000227057/ENSG00000141540/ENSG00000196839/ENSG00000189280/ENSG00000119715/ENSG00000143294/ENSG00000105227/ENSG00000258947/ENSG00000160818/ENSG00000147130
JAK2_DN.V1_UP	JAK2_DN.V1_UP	116	-0.27957	-1.01592	0.403131	0.557356	0.390087	2120	tags=12%, list=9%, signal=11%	ENSG00000179776/ENSG00000090554/ENSG00000137077/ENSG00000170498/ENSG00000167363/ENSG00000102387/ENSG00000137857/ENSG00000164736/ENSG00000078549/ENSG00000107796/ENSG00000100450/ENSG00000138207/ENSG00000072858/ENSG00000256612
KRAS.DF.V1_DN	KRAS.DF.V1_DN	159	-0.265736	-1.0085	0.400794	0.557356	0.390087	1455	tags=13%, list=6%, signal=12%	ENSG00000145819/ENSG00000143367/ENSG00000105289/ENSG00000130396/ENSG00000128833/ENSG00000110169/ENSG00000136273/ENSG00000146802/ENSG00000169252/ENSG00000257542/ENSG00000237575/ENSG00000073756/ENSG00000126861/ENSG00000132326/ENSG00000136826/ENSG00000103942/ENSG00000116824/ENSG00000178607/ENSG00000236761/ENSG00000163884
GCNP_SHH_UP_LATE.V1_DN	GCNP_SHH_UP_LATE.V1_DN	163	-0.265442	-1.01171	0.408284	0.560273	0.392128	4721	tags=29%, list=20%, signal=23%	ENSG00000095203/ENSG00000105880/ENSG00000169967/ENSG00000149541/ENSG00000150630/ENSG00000162104/ENSG00000204264/ENSG00000149177/ENSG00000226979/ENSG00000137824/ENSG00000044524/ENSG00000185245/ENSG00000115325/ENSG00000164088/ENSG00000078401/ENSG00000253276/ENSG00000104413/ENSG00000119777/ENSG00000166736/ENSG00000162366/ENSG00000105699/ENSG00000104870/ENSG00000163191/ENSG00000065882/ENSG00000243910…
E2F1_UP.V1_UP	E2F1_UP.V1_UP	180	0.265345	1.01504	0.412791	0.562353	0.393584	6418	tags=30%, list=28%, signal=22%	ENSG00000170276/ENSG00000092445/ENSG00000101019/ENSG00000160208/ENSG00000104884/ENSG00000108830/ENSG00000196839/ENSG00000084774/ENSG00000167986/ENSG00000259494/ENSG00000176749/ENSG00000112592/ENSG00000091527/ENSG00000163170/ENSG00000142751/ENSG00000126787/ENSG00000086589/ENSG00000131747/ENSG00000138617/ENSG00000145833/ENSG00000139618/ENSG00000153391/ENSG00000237649/ENSG00000065328/ENSG00000114315…
IL21_UP.V1_UP	IL21_UP.V1_UP	155	-0.265962	-1.00428	0.424901	0.574686	0.402216	2451	tags=17%, list=11%, signal=15%	ENSG00000221955/ENSG00000122877/ENSG00000152583/ENSG00000174130/ENSG00000133048/ENSG00000179776/ENSG00000013725/ENSG00000111319/ENSG00000128342/ENSG00000164342/ENSG00000173917/ENSG00000115607/ENSG00000197766/ENSG00000118307/ENSG00000163568/ENSG00000146242/ENSG00000070731/ENSG00000111424/ENSG00000198517/ENSG00000163874/ENSG00000134321/ENSG00000089692/ENSG00000105374/ENSG00000186818/ENSG00000125740…
PRC1_BMI_UP.V1_UP	PRC1_BMI_UP.V1_UP	148	-0.268083	-0.998787	0.429435	0.576671	0.403605	2741	tags=17%, list=12%, signal=15%	ENSG00000115339/ENSG00000100558/ENSG00000131203/ENSG00000211973/ENSG00000122877/ENSG00000165887/ENSG00000117148/ENSG00000169429/ENSG00000110448/ENSG00000102043/ENSG00000089639/ENSG00000163378/ENSG00000124107/ENSG00000118503/ENSG00000142687/ENSG00000108700/ENSG00000124782/ENSG00000198517/ENSG00000140961/ENSG00000164308/ENSG00000114248/ENSG00000166523/ENSG00000159640/ENSG00000196136/ENSG00000275385
AKT_UP.V1_DN	AKT_UP.V1_DN	173	0.264655	1.0072	0.437376	0.583168	0.408152	4254	tags=24%, list=18%, signal=19%	ENSG00000101470/ENSG00000186081/ENSG00000266964/ENSG00000143028/ENSG00000144476/ENSG00000171346/ENSG00000100979/ENSG00000116337/ENSG00000180447/ENSG00000182568/ENSG00000005175/ENSG00000187189/ENSG00000112186/ENSG00000081277/ENSG00000154553/ENSG00000145423/ENSG00000176463/ENSG00000162407/ENSG00000168077/ENSG00000178695/ENSG00000171303/ENSG00000177374/ENSG00000082014/ENSG00000189369/ENSG00000119938…
KRAS.50_UP.V1_UP	KRAS.50_UP.V1_UP	39	0.335491	1.00562	0.462598	0.60197	0.421312	2432	tags=21%, list=11%, signal=18%	ENSG00000089199/ENSG00000168280/ENSG00000166922/ENSG00000121769/ENSG00000164362/ENSG00000132639/ENSG00000102678/ENSG00000130054
ESC_V6.5_UP_EARLY.V1_UP	ESC_V6.5_UP_EARLY.V1_UP	140	0.270471	1.0007	0.460159	0.60197	0.421312	2543	tags=15%, list=11%, signal=13%	ENSG00000160767/ENSG00000149043/ENSG00000158292/ENSG00000198838/ENSG00000116329/ENSG00000276644/ENSG00000143382/ENSG00000104884/ENSG00000182568/ENSG00000115317/ENSG00000184986/ENSG00000169918/ENSG00000112559/ENSG00000151575/ENSG00000090932/ENSG00000152455/ENSG00000167588/ENSG00000099984/ENSG00000164362/ENSG00000179361/ENSG00000174197
KRAS.600_UP.V1_DN	KRAS.600_UP.V1_DN	194	-0.255776	-0.994202	0.46281	0.60197	0.421312	3187	tags=18%, list=14%, signal=16%	ENSG00000084764/ENSG00000136514/ENSG00000204540/ENSG00000180509/ENSG00000143196/ENSG00000074370/ENSG00000132561/ENSG00000117228/ENSG00000152137/ENSG00000105327/ENSG00000145824/ENSG00000095585/ENSG00000186111/ENSG00000137959/ENSG00000135094/ENSG00000157601/ENSG00000269313/ENSG00000179909/ENSG00000169035/ENSG00000089127/ENSG00000163564/ENSG00000138101/ENSG00000163017/ENSG00000085563/ENSG00000213402…
JNK_DN.V1_UP	JNK_DN.V1_UP	156	-0.26068	-0.986881	0.464286	0.60197	0.421312	3165	tags=21%, list=14%, signal=18%	ENSG00000261371/ENSG00000183778/ENSG00000067992/ENSG00000096996/ENSG00000196872/ENSG00000135525/ENSG00000115361/ENSG00000182326/ENSG00000150867/ENSG00000196139/ENSG00000124657/ENSG00000169035/ENSG00000169429/ENSG00000211640/ENSG00000178537/ENSG00000110324/ENSG00000064655/ENSG00000107282/ENSG00000176919/ENSG00000135679/ENSG00000213402/ENSG00000169248/ENSG00000101160/ENSG00000106823/ENSG00000197375…
KRAS.AMP.LUNG_UP.V1_UP	KRAS.AMP.LUNG_UP.V1_UP	91	0.285112	0.992616	0.482255	0.616195	0.431267	2679	tags=15%, list=12%, signal=14%	ENSG00000177791/ENSG00000184613/ENSG00000130829/ENSG00000183837/ENSG00000164619/ENSG00000152348/ENSG00000105639/ENSG00000118194/ENSG00000128617/ENSG00000183785/ENSG00000143590/ENSG00000184792/ENSG00000130054/ENSG00000172348
PRC2_EZH2_UP.V1_UP	PRC2_EZH2_UP.V1_UP	171	-0.257952	-0.988691	0.485089	0.616195	0.431267	2924	tags=17%, list=13%, signal=15%	ENSG00000173334/ENSG00000073849/ENSG00000087494/ENSG00000089723/ENSG00000160712/ENSG00000166292/ENSG00000154122/ENSG00000137965/ENSG00000117148/ENSG00000153234/ENSG00000169035/ENSG00000169429/ENSG00000182621/ENSG00000137033/ENSG00000163814/ENSG00000089639/ENSG00000112893/ENSG00000124107/ENSG00000144063/ENSG00000142687/ENSG00000153976/ENSG00000135709/ENSG00000106537/ENSG00000140961/ENSG00000130779…
IL21_UP.V1_DN	IL21_UP.V1_DN	132	-0.266437	-0.981243	0.479371	0.616195	0.431267	2748	tags=18%, list=12%, signal=16%	ENSG00000101333/ENSG00000172243/ENSG00000249471/ENSG00000111863/ENSG00000184979/ENSG00000119899/ENSG00000187554/ENSG00000148346/ENSG00000142910/ENSG00000091409/ENSG00000089060/ENSG00000100068/ENSG00000170835/ENSG00000106789/ENSG00000135362/ENSG00000072609/ENSG00000176928/ENSG00000140961/ENSG00000237872/ENSG00000124479/ENSG00000104687/ENSG00000042980/ENSG00000211666/ENSG00000122679
PTEN_DN.V2_DN	PTEN_DN.V2_DN	126	-0.269936	-0.981089	0.492929	0.621951	0.435296	2000	tags=25%, list=9%, signal=23%	ENSG00000160973/ENSG00000159247/ENSG00000187741/ENSG00000175564/ENSG00000167548/ENSG00000005243/ENSG00000108244/ENSG00000004766/ENSG00000213983/ENSG00000196418/ENSG00000015133/ENSG00000178502/ENSG00000250722/ENSG00000172243/ENSG00000275074/ENSG00000153234/ENSG00000128408/ENSG00000169891/ENSG00000276966/ENSG00000228315/ENSG00000197409/ENSG00000171119/ENSG00000205364/ENSG00000164867/ENSG00000197442…
MYC_UP.V1_DN	MYC_UP.V1_DN	151	-0.259785	-0.97461	0.5	0.626667	0.438596	4281	tags=26%, list=19%, signal=22%	ENSG00000100985/ENSG00000167548/ENSG00000150782/ENSG00000137462/ENSG00000133401/ENSG00000112033/ENSG00000136244/ENSG00000180263/ENSG00000146192/ENSG00000115594/ENSG00000139190/ENSG00000147576/ENSG00000099250/ENSG00000184564/ENSG00000021355/ENSG00000163220/ENSG00000132334/ENSG00000169871/ENSG00000196139/ENSG00000205413/ENSG00000158315/ENSG00000258818/ENSG00000158201/ENSG00000173917/ENSG00000180573…
PDGF_UP.V1_UP	PDGF_UP.V1_UP	138	-0.262748	-0.96953	0.508982	0.633699	0.443519	4355	tags=22%, list=19%, signal=18%	ENSG00000125676/ENSG00000100519/ENSG00000157557/ENSG00000123338/ENSG00000109321/ENSG00000137040/ENSG00000142166/ENSG00000121957/ENSG00000140943/ENSG00000175592/ENSG00000092820/ENSG00000104866/ENSG00000168615/ENSG00000013561/ENSG00000198844/ENSG00000196937/ENSG00000124657/ENSG00000141542/ENSG00000120738/ENSG00000110721/ENSG00000170385/ENSG00000166821/ENSG00000155090/ENSG00000170345/ENSG00000138166…
STK33_SKM_DN	STK33_SKM_DN	249	-0.247676	-0.983809	0.521921	0.645533	0.451801	4050	tags=21%, list=18%, signal=17%	ENSG00000163867/ENSG00000111110/ENSG00000108244/ENSG00000151746/ENSG00000229314/ENSG00000198520/ENSG00000112297/ENSG00000120756/ENSG00000108961/ENSG00000076554/ENSG00000121807/ENSG00000170364/ENSG00000178538/ENSG00000141873/ENSG00000072818/ENSG00000145779/ENSG00000146409/ENSG00000103319/ENSG00000149150/ENSG00000172817/ENSG00000162836/ENSG00000174749/ENSG00000171509/ENSG00000165887/ENSG00000154274…
GCNP_SHH_UP_EARLY.V1_UP	GCNP_SHH_UP_EARLY.V1_UP	161	0.25691	0.971737	0.534	0.653794	0.457583	3656	tags=20%, list=16%, signal=17%	ENSG00000101470/ENSG00000187109/ENSG00000101019/ENSG00000228716/ENSG00000169291/ENSG00000094880/ENSG00000280987/ENSG00000015479/ENSG00000083642/ENSG00000227345/ENSG00000116062/ENSG00000130294/ENSG00000087586/ENSG00000079102/ENSG00000112592/ENSG00000090889/ENSG00000163785/ENSG00000040275/ENSG00000082898/ENSG00000123975/ENSG00000143436/ENSG00000164916/ENSG00000183763/ENSG00000083312/ENSG00000131747…
JAK2_DN.V1_DN	JAK2_DN.V1_DN	131	-0.26182	-0.960304	0.539683	0.653794	0.457583	2668	tags=19%, list=12%, signal=17%	ENSG00000187372/ENSG00000135164/ENSG00000214783/ENSG00000160305/ENSG00000266714/ENSG00000240935/ENSG00000185697/ENSG00000249859/ENSG00000118514/ENSG00000269313/ENSG00000070190/ENSG00000154359/ENSG00000173889/ENSG00000159905/ENSG00000081923/ENSG00000139631/ENSG00000106823/ENSG00000147459/ENSG00000163660/ENSG00000106049/ENSG00000239704/ENSG00000122912/ENSG00000185864/ENSG00000163406/ENSG00000226091
CORDENONSI_YAP_CONSERVED_SIGNATURE	CORDENONSI_YAP_CONSERVED_SIGNATURE	57	-0.287165	-0.947363	0.536822	0.653794	0.457583	5441	tags=33%, list=24%, signal=26%	ENSG00000104419/ENSG00000153317/ENSG00000167900/ENSG00000082781/ENSG00000118515/ENSG00000120913/ENSG00000123080/ENSG00000049860/ENSG00000153904/ENSG00000171241/ENSG00000160255/ENSG00000120129/ENSG00000213853/ENSG00000106366/ENSG00000104611/ENSG00000169031/ENSG00000106351/ENSG00000099860/ENSG00000142871
TBK1.DN.48HRS_DN	TBK1.DN.48HRS_DN	50	-0.296839	-0.940812	0.54251	0.653794	0.457583	3697	tags=22%, list=16%, signal=19%	ENSG00000119326/ENSG00000120875/ENSG00000085719/ENSG00000166848/ENSG00000131724/ENSG00000175806/ENSG00000144848/ENSG00000100219/ENSG00000138798/ENSG00000060558/ENSG00000137331
PTEN_DN.V1_UP	PTEN_DN.V1_UP	139	-0.258439	-0.956481	0.552475	0.657136	0.459922	5225	tags=32%, list=23%, signal=25%	ENSG00000160949/ENSG00000138193/ENSG00000117791/ENSG00000146233/ENSG00000121380/ENSG00000176697/ENSG00000126860/ENSG00000205189/ENSG00000158869/ENSG00000149177/ENSG00000138696/ENSG00000117013/ENSG00000185345/ENSG00000154556/ENSG00000176024/ENSG00000095596/ENSG00000137942/ENSG00000078401/ENSG00000159450/ENSG00000265972/ENSG00000250722/ENSG00000166394/ENSG00000136514/ENSG00000240583/ENSG00000139193…
PTEN_DN.V1_DN	PTEN_DN.V1_DN	133	-0.259491	-0.95644	0.555118	0.657136	0.459922	3800	tags=25%, list=16%, signal=21%	ENSG00000129596/ENSG00000135919/ENSG00000240065/ENSG00000131171/ENSG00000163235/ENSG00000231721/ENSG00000154262/ENSG00000167968/ENSG00000212643/ENSG00000118849/ENSG00000183778/ENSG00000174607/ENSG00000175592/ENSG00000140279/ENSG00000112761/ENSG00000104953/ENSG00000198157/ENSG00000204287/ENSG00000223865/ENSG00000179344/ENSG00000133048/ENSG00000196126/ENSG00000115607/ENSG00000213402/ENSG00000169248…
KRAS.300_UP.V1_DN	KRAS.300_UP.V1_DN	104	-0.265145	-0.9526	0.555769	0.657136	0.459922	3106	tags=18%, list=13%, signal=16%	ENSG00000136514/ENSG00000204540/ENSG00000180509/ENSG00000143196/ENSG00000117228/ENSG00000152137/ENSG00000137959/ENSG00000135094/ENSG00000157601/ENSG00000269313/ENSG00000089127/ENSG00000163564/ENSG00000138101/ENSG00000163017/ENSG00000085563/ENSG00000213402/ENSG00000108984/ENSG00000072858/ENSG00000134830
BCAT_BILD_ET_AL_UP	BCAT_BILD_ET_AL_UP	43	0.302515	0.928741	0.562376	0.660792	0.46248	1086	tags=12%, list=5%, signal=11%	ENSG00000080189/ENSG00000166441/ENSG00000276644/ENSG00000197756/ENSG00000103034
KRAS.50_UP.V1_DN	KRAS.50_UP.V1_DN	32	-0.305836	-0.902221	0.615079	0.718229	0.50268	2122	tags=19%, list=9%, signal=17%	ENSG00000137959/ENSG00000135094/ENSG00000163564/ENSG00000085563/ENSG00000213402/ENSG00000134830
RAPA_EARLY_UP.V1_DN	RAPA_EARLY_UP.V1_DN	154	0.249635	0.933129	0.629032	0.727551	0.509204	2135	tags=11%, list=9%, signal=10%	ENSG00000128422/ENSG00000072832/ENSG00000168490/ENSG00000266964/ENSG00000094631/ENSG00000166963/ENSG00000137070/ENSG00000126218/ENSG00000181418/ENSG00000006757/ENSG00000170477/ENSG00000089820/ENSG00000186130/ENSG00000175745/ENSG00000158555/ENSG00000162407/ENSG00000174837
MTOR_UP.N4.V1_UP	MTOR_UP.N4.V1_UP	188	-0.241453	-0.932809	0.642412	0.727551	0.509204	2671	tags=23%, list=12%, signal=21%	ENSG00000162129/ENSG00000147316/ENSG00000150787/ENSG00000152894/ENSG00000112419/ENSG00000167862/ENSG00000241322/ENSG00000087842/ENSG00000143952/ENSG00000120756/ENSG00000148154/ENSG00000086015/ENSG00000261371/ENSG00000198814/ENSG00000145088/ENSG00000168615/ENSG00000149150/ENSG00000072310/ENSG00000104635/ENSG00000143771/ENSG00000104412/ENSG00000148926/ENSG00000114480/ENSG00000103496/ENSG00000006652…
KRAS.PROSTATE_UP.V1_DN	KRAS.PROSTATE_UP.V1_DN	100	-0.259814	-0.929319	0.636893	0.727551	0.509204	4336	tags=27%, list=19%, signal=22%	ENSG00000136235/ENSG00000141579/ENSG00000181143/ENSG00000166592/ENSG00000100147/ENSG00000164344/ENSG00000117091/ENSG00000108557/ENSG00000109182/ENSG00000078401/ENSG00000187372/ENSG00000140297/ENSG00000162595/ENSG00000240935/ENSG00000148346/ENSG00000134612/ENSG00000135094/ENSG00000269313/ENSG00000182621/ENSG00000085563/ENSG00000153283/ENSG00000138798/ENSG00000139626/ENSG00000143546/ENSG00000124479…
CAHOY_NEURONAL	CAHOY_NEURONAL	68	0.275837	0.912216	0.637895	0.727551	0.509204	3667	tags=24%, list=16%, signal=20%	ENSG00000109063/ENSG00000137825/ENSG00000122733/ENSG00000171951/ENSG00000196353/ENSG00000152784/ENSG00000189410/ENSG00000121769/ENSG00000102678/ENSG00000127152/ENSG00000164076/ENSG00000119866/ENSG00000106089/ENSG00000139220/ENSG00000019505/ENSG00000100276
TBK1.DN.48HRS_UP	TBK1.DN.48HRS_UP	49	-0.281673	-0.893691	0.639604	0.727551	0.509204	1286	tags=29%, list=6%, signal=27%	ENSG00000095739/ENSG00000204580/ENSG00000085511/ENSG00000108861/ENSG00000065534/ENSG00000198833/ENSG00000078401/ENSG00000169398/ENSG00000066855/ENSG00000133313/ENSG00000178467/ENSG00000081041/ENSG00000116171/ENSG00000110911
PRC2_SUZ12_UP.V1_UP	PRC2_SUZ12_UP.V1_UP	154	0.247746	0.926068	0.653226	0.730991	0.511612	3746	tags=23%, list=16%, signal=20%	ENSG00000070182/ENSG00000158296/ENSG00000157445/ENSG00000143847/ENSG00000243566/ENSG00000102109/ENSG00000276644/ENSG00000141570/ENSG00000140986/ENSG00000171346/ENSG00000072041/ENSG00000172795/ENSG00000130475/ENSG00000166922/ENSG00000125741/ENSG00000196132/ENSG00000102678/ENSG00000143632/ENSG00000009830/ENSG00000049883/ENSG00000033327/ENSG00000129315/ENSG00000182791/ENSG00000138036/ENSG00000160013…
ATF2_S_UP.V1_DN	ATF2_S_UP.V1_DN	169	-0.24191	-0.92589	0.649606	0.730991	0.511612	3706	tags=21%, list=16%, signal=18%	ENSG00000153132/ENSG00000139574/ENSG00000115594/ENSG00000076554/ENSG00000076944/ENSG00000118849/ENSG00000250305/ENSG00000241878/ENSG00000139178/ENSG00000100558/ENSG00000165959/ENSG00000064225/ENSG00000221955/ENSG00000103168/ENSG00000176485/ENSG00000133048/ENSG00000269313/ENSG00000147408/ENSG00000137033/ENSG00000064932/ENSG00000153162/ENSG00000119514/ENSG00000165983/ENSG00000077238/ENSG00000197930…
NOTCH_DN.V1_UP	NOTCH_DN.V1_UP	149	-0.248036	-0.922997	0.658586	0.732628	0.512758	2570	tags=15%, list=11%, signal=13%	ENSG00000165959/ENSG00000104881/ENSG00000154122/ENSG00000124406/ENSG00000104327/ENSG00000204764/ENSG00000049283/ENSG00000106952/ENSG00000235109/ENSG00000151690/ENSG00000100170/ENSG00000159388/ENSG00000148600/ENSG00000107864/ENSG00000197892/ENSG00000131788/ENSG00000103313/ENSG00000083814/ENSG00000185745/ENSG00000143546/ENSG00000151689/ENSG00000133101
PRC2_EED_DN.V1_DN	PRC2_EED_DN.V1_DN	189	0.238418	0.919424	0.682692	0.752231	0.526478	3774	tags=19%, list=16%, signal=16%	ENSG00000080189/ENSG00000008056/ENSG00000197852/ENSG00000111052/ENSG00000173991/ENSG00000204371/ENSG00000174442/ENSG00000104884/ENSG00000103034/ENSG00000101057/ENSG00000106799/ENSG00000163462/ENSG00000107562/ENSG00000084774/ENSG00000151422/ENSG00000269190/ENSG00000130713/ENSG00000105696/ENSG00000241945/ENSG00000177374/ENSG00000090889/ENSG00000205978/ENSG00000135596/ENSG00000172731/ENSG00000167315…
BRCA1_DN.V1_UP	BRCA1_DN.V1_UP	86	-0.256571	-0.899555	0.684211	0.752231	0.526478	3085	tags=21%, list=13%, signal=18%	ENSG00000041982/ENSG00000163599/ENSG00000105426/ENSG00000172243/ENSG00000149150/ENSG00000274750/ENSG00000169744/ENSG00000108932/ENSG00000102043/ENSG00000265107/ENSG00000114638/ENSG00000260027/ENSG00000163568/ENSG00000168961/ENSG00000168421/ENSG00000183508/ENSG00000167286/ENSG00000115598
GLI1_UP.V1_DN	GLI1_UP.V1_DN	15	-0.328375	-0.800495	0.704082	0.769578	0.538618	7283	tags=60%, list=32%, signal=41%	ENSG00000054277/ENSG00000110195/ENSG00000015171/ENSG00000221978/ENSG00000151893/ENSG00000198087/ENSG00000058799/ENSG00000022840/ENSG00000128487
ESC_V6.5_UP_LATE.V1_UP	ESC_V6.5_UP_LATE.V1_UP	162	-0.234389	-0.89308	0.724951	0.787808	0.551377	3544	tags=19%, list=15%, signal=16%	ENSG00000095596/ENSG00000129514/ENSG00000107745/ENSG00000118640/ENSG00000154447/ENSG00000169738/ENSG00000168216/ENSG00000250722/ENSG00000122862/ENSG00000051523/ENSG00000052344/ENSG00000196586/ENSG00000143653/ENSG00000197822/ENSG00000129521/ENSG00000196352/ENSG00000065809/ENSG00000188706/ENSG00000163683/ENSG00000117691/ENSG00000128567/ENSG00000164736/ENSG00000107611/ENSG00000154153/ENSG00000125798…
TBK1.DF_DN	TBK1.DF_DN	282	-0.228191	-0.923045	0.74433	0.804219	0.562863	4459	tags=22%, list=19%, signal=18%	ENSG00000109586/ENSG00000114331/ENSG00000130544/ENSG00000157500/ENSG00000127914/ENSG00000198087/ENSG00000204264/ENSG00000125676/ENSG00000066739/ENSG00000182934/ENSG00000101935/ENSG00000119912/ENSG00000134852/ENSG00000144283/ENSG00000141682/ENSG00000118985/ENSG00000104343/ENSG00000135919/ENSG00000144224/ENSG00000240065/ENSG00000137942/ENSG00000102554/ENSG00000075223/ENSG00000108854/ENSG00000197971…
RB_P107_DN.V1_UP	RB_P107_DN.V1_UP	124	0.237459	0.87168	0.78373	0.84195	0.589271	6632	tags=32%, list=29%, signal=23%	ENSG00000196154/ENSG00000163520/ENSG00000184281/ENSG00000162063/ENSG00000228716/ENSG00000204356/ENSG00000101190/ENSG00000173267/ENSG00000153044/ENSG00000167550/ENSG00000170558/ENSG00000090889/ENSG00000073111/ENSG00000183044/ENSG00000100842/ENSG00000164109/ENSG00000129038/ENSG00000130590/ENSG00000130635/ENSG00000161860/ENSG00000140937/ENSG00000132661/ENSG00000160471/ENSG00000141756/ENSG00000213551…
SRC_UP.V1_DN	SRC_UP.V1_DN	148	-0.234377	-0.873207	0.794355	0.848515	0.593866	1830	tags=11%, list=8%, signal=10%	ENSG00000158201/ENSG00000168685/ENSG00000136206/ENSG00000173917/ENSG00000156802/ENSG00000126709/ENSG00000139631/ENSG00000068366/ENSG00000150756/ENSG00000185305/ENSG00000153976/ENSG00000170571/ENSG00000142733/ENSG00000185745/ENSG00000146013/ENSG00000104055
VEGF_A_UP.V1_DN	VEGF_A_UP.V1_DN	189	0.225374	0.869119	0.809615	0.85993	0.601855	4647	tags=23%, list=20%, signal=19%	ENSG00000124207/ENSG00000152422/ENSG00000065150/ENSG00000115946/ENSG00000115816/ENSG00000151835/ENSG00000271858/ENSG00000004700/ENSG00000228716/ENSG00000072571/ENSG00000078053/ENSG00000232995/ENSG00000080986/ENSG00000175745/ENSG00000106484/ENSG00000135341/ENSG00000196504/ENSG00000100749/ENSG00000030110/ENSG00000123975/ENSG00000126787/ENSG00000153707/ENSG00000174371/ENSG00000156970/ENSG00000110395…
CAMP_UP.V1_UP	CAMP_UP.V1_UP	199	0.224968	0.872016	0.818182	0.864147	0.604806	2497	tags=13%, list=11%, signal=11%	ENSG00000275700/ENSG00000110955/ENSG00000135632/ENSG00000106477/ENSG00000167118/ENSG00000175792/ENSG00000130159/ENSG00000234741/ENSG00000152234/ENSG00000132676/ENSG00000181852/ENSG00000094914/ENSG00000050426/ENSG00000160221/ENSG00000091592/ENSG00000166619/ENSG00000062485/ENSG00000179222/ENSG00000135390/ENSG00000115042/ENSG00000170515/ENSG00000239779/ENSG00000158864/ENSG00000105640/ENSG00000137547
HOXA9_DN.V1_DN	HOXA9_DN.V1_DN	185	0.225271	0.864073	0.830409	0.872162	0.610416	4811	tags=23%, list=21%, signal=18%	ENSG00000025772/ENSG00000169136/ENSG00000106236/ENSG00000142583/ENSG00000166482/ENSG00000164292/ENSG00000092758/ENSG00000118495/ENSG00000109107/ENSG00000127804/ENSG00000204356/ENSG00000151692/ENSG00000153885/ENSG00000106004/ENSG00000134594/ENSG00000112759/ENSG00000075131/ENSG00000181458/ENSG00000173110/ENSG00000104889/ENSG00000152256/ENSG00000139618/ENSG00000160285/ENSG00000113119/ENSG00000132819…
STK33_DN	STK33_DN	262	-0.220694	-0.883444	0.839248	0.874448	0.612016	3730	tags=18%, list=16%, signal=16%	ENSG00000149218/ENSG00000229314/ENSG00000198520/ENSG00000112297/ENSG00000153904/ENSG00000117448/ENSG00000120756/ENSG00000102554/ENSG00000086548/ENSG00000108961/ENSG00000165474/ENSG00000170364/ENSG00000178538/ENSG00000186281/ENSG00000072818/ENSG00000145779/ENSG00000132561/ENSG00000146409/ENSG00000103319/ENSG00000149150/ENSG00000111801/ENSG00000162836/ENSG00000131507/ENSG00000174749/ENSG00000171509…
CAHOY_ASTROCYTIC	CAHOY_ASTROCYTIC	90	0.233543	0.815462	0.841889	0.874448	0.612016	1887	tags=12%, list=8%, signal=11%	ENSG00000142661/ENSG00000143028/ENSG00000214113/ENSG00000198435/ENSG00000162461/ENSG00000198759/ENSG00000169218/ENSG00000135744/ENSG00000077264/ENSG00000130876/ENSG00000068078
E2F3_UP.V1_UP	E2F3_UP.V1_UP	178	0.223113	0.853122	0.856311	0.884541	0.619079	4167	tags=22%, list=18%, signal=19%	ENSG00000008056/ENSG00000185818/ENSG00000082397/ENSG00000135116/ENSG00000128872/ENSG00000173894/ENSG00000008405/ENSG00000184986/ENSG00000196218/ENSG00000180834/ENSG00000242265/ENSG00000114923/ENSG00000241360/ENSG00000143816/ENSG00000197183/ENSG00000175745/ENSG00000068078/ENSG00000165113/ENSG00000102678/ENSG00000176749/ENSG00000137834/ENSG00000120784/ENSG00000101210/ENSG00000183114/ENSG00000173258…
CAHOY_OLIGODENDROCUTIC	CAHOY_OLIGODENDROCUTIC	93	0.228776	0.802785	0.861856	0.885404	0.619683	4710	tags=24%, list=20%, signal=19%	ENSG00000144230/ENSG00000072195/ENSG00000168734/ENSG00000134198/ENSG00000149599/ENSG00000110328/ENSG00000005513/ENSG00000180834/ENSG00000198597/ENSG00000181350/ENSG00000019144/ENSG00000010295/ENSG00000133874/ENSG00000105171/ENSG00000165185/ENSG00000125246/ENSG00000068903/ENSG00000156256/ENSG00000167695/ENSG00000183722/ENSG00000185272/ENSG00000184343
CSR_LATE_UP.V1_DN	CSR_LATE_UP.V1_DN	143	-0.219914	-0.814487	0.896761	0.911303	0.63781	3888	tags=19%, list=17%, signal=16%	ENSG00000133935/ENSG00000134324/ENSG00000113161/ENSG00000151176/ENSG00000182704/ENSG00000163558/ENSG00000156587/ENSG00000154262/ENSG00000105855/ENSG00000074527/ENSG00000144455/ENSG00000136732/ENSG00000163815/ENSG00000136999/ENSG00000112096/ENSG00000000971/ENSG00000142867/ENSG00000154359/ENSG00000133321/ENSG00000136048/ENSG00000159388/ENSG00000164951/ENSG00000187164/ENSG00000181381/ENSG00000132274…
PDGF_ERK_DN.V1_UP	PDGF_ERK_DN.V1_UP	125	-0.224525	-0.813752	0.894094	0.911303	0.63781	3114	tags=15%, list=14%, signal=13%	ENSG00000157483/ENSG00000096996/ENSG00000073849/ENSG00000104866/ENSG00000115339/ENSG00000083720/ENSG00000125844/ENSG00000173221/ENSG00000168938/ENSG00000169035/ENSG00000189221/ENSG00000051620/ENSG00000205220/ENSG00000114378/ENSG00000124713/ENSG00000082556/ENSG00000163635/ENSG00000213625/ENSG00000183145
PDGF_ERK_DN.V1_DN	PDGF_ERK_DN.V1_DN	139	0.221054	0.815618	0.911469	0.92127	0.644786	4033	tags=18%, list=18%, signal=15%	ENSG00000171401/ENSG00000141744/ENSG00000125744/ENSG00000121210/ENSG00000172273/ENSG00000162063/ENSG00000198933/ENSG00000143294/ENSG00000101665/ENSG00000126062/ENSG00000143590/ENSG00000115266/ENSG00000214367/ENSG00000169635/ENSG00000169016/ENSG00000123975/ENSG00000183763/ENSG00000103199/ENSG00000168061/ENSG00000256525/ENSG00000115446/ENSG00000172062/ENSG00000180340/ENSG00000166261/ENSG00000176973
EIF4E_UP	EIF4E_UP	92	0.205817	0.719647	0.96281	0.967959	0.677463	2994	tags=12%, list=13%, signal=10%	ENSG00000115946/ENSG00000119782/ENSG00000204983/ENSG00000121653/ENSG00000102178/ENSG00000163159/ENSG00000152147/ENSG00000107833/ENSG00000170584/ENSG00000161040/ENSG00000134461
CSR_EARLY_UP.V1_UP	CSR_EARLY_UP.V1_UP	148	0.193898	0.724206	0.998024	0.998024	0.698505	5631	tags=25%, list=24%, signal=19%	ENSG00000101367/ENSG00000204366/ENSG00000069482/ENSG00000155438/ENSG00000115053/ENSG00000101665/ENSG00000107937/ENSG00000127616/ENSG00000143067/ENSG00000145358/ENSG00000132467/ENSG00000130826/ENSG00000177370/ENSG00000137309/ENSG00000019144/ENSG00000009844/ENSG00000151967/ENSG00000144233/ENSG00000123395/ENSG00000174136/ENSG00000155380/ENSG00000130706/ENSG00000055483/ENSG00000169926/ENSG00000174173…
