# Supplementary material for: Functional analysis reveals driver cooperativity and novel mechanisms in endometrial carcinogenesis
Source: EMBO Mol Med. 2023 Aug 17;15(10):e17094. doi: 10.15252/emmm.202217094 (PMC10565641; doi:10.15252/emmm.202217094)
Supplement: Supplementary file 9 — Dataset EV8 [file EMMM-15-e17094-s002.xlsx]

## Sheet: Dataset_EV8
Dataset EV8: Experimentally validated FBXW7 phosphodegrons used to define consensus phosphodegron (CPD)
	Position
Target	-4	-3	-2	-1	0	.+1	.+2	.+3	.+4	.+5	.+6	.+7	.+8	CPD	First Author	Year	Journal	DOI
SHP2/PTPN11	A	D	Q	T	S	G	D	Q	S	P	L	P	P	ADQTSGDQSPLPP	Yinjing Song	2017	Nat Commun	10.1038/ncomms14654
EBP1	V	E	A	S	S	S	G	V	S	V	L	S	L	VEASSSGVSVLSL	Yuli Wang	2017	Cancer Res	10.1158/0008-5472.CAN-16-2246
HSF1	E	E	P	P	S	P	P	Q	S	P	R	V	E	EEPPSPPQSPRVE	Nikos Kourtis	2015	Nat Cell Biol	10.1038/ncb3121
MCL1	S	T	D	G	S	L	P	S	T	P	P	P	A	STDGSLPSTPPPA	Hiroyuki Inuzuka	2011	Nature	10.1038/nature09732
MYC	E	L	L	P	T	P	P	L	S	P	S	R	R	ELLPTPPLSPSRR	Markus Welcker	2004	Proc Natl Acad Sci USA	10.1073/pnas.0402770101
PLK1	T	L	C	G	T	P	N	Y	I	A	P	E	V	TLCGTPNYIAPEV	Servando Giraldez	2014	Oncotarget	10.1038/ncb3121
REV-ERBα	P	Q	Q	L	T	P	P	R	S	P	S	P	E	PQQLTPPRSPSPE	Xuan Zhao	2016	Cell	10.1016/j.cell.2016.05.012
FOXM1	E	E	W	P	S	P	A	P	S	F	K	E	E	EEWPSPAPSFKEE	Yaohui Chen	2016	EMBO J	10.15252/embj.201592810
XRCC4	T	L	R	N	S	S	P	E	D	L	F	D	E	TLRNSSPEDLFDE	Qiang Zhang	2016	Mol Cell	10.1016/j.molcel.2015.12.010
SREBP1a	E	D	T	L	T	P	P	P	S	D	A	G	S	EDTLTPPPSDAGS	Anders Sundqvist	2005	Cell Metab	10.1016/j.cmet.2005.04.010
SREBP2	V	L	L	M	S	P	P	A	S	D	S	G	S	VLLMSPPASDSGS	Anders Sundqvist	2005	Cell Metab	10.1016/j.cmet.2005.04.010
KLF5 CPD1	Q	L	L	N	T	P	D	L	D	M	P	S	S	QLLNTPDLDMPSS	Ning Liu	2010	J Biol Chem	10.1074/jbc.M109.099440
KLF5 CPD2	Y	F	P	P	S	P	P	S	S	E	P	G	S	YFPPSPPSSEPGS	Ning Liu	2010	J Biol Chem	10.1074/jbc.M109.099440
KLF5 CPD3	L	Q	N	L	T	P	P	P	S	Y	A	A	T	LQNLTPPPSYAAT	Ning Liu	2010	J Biol Chem	10.1074/jbc.M109.099440
NFE2L1	F	L	L	F	S	P	E	V	E	S	L	P	V	FLLFSPEVESLPV	Madhurima Biswas	2011	J Biol Chem	10.1074/jbc.M111.253807
CCNE1	S	G	L	L	T	P	P	Q	S	G	K	K	Q	SGLLTPPQSGKKQ	Deanna Koepp	2001	Science	10.1126/science.1065203
mTOR	S	R	L	L	T	P	S	I	H	L	I	S	G	SRLLTPSIHLISG	Jian-Hua Mao	2008	Science	10.1126/science.1162981
SOX10	H	G	P	P	T	P	P	T	T	P	K	T	E	HGPPTPPTTPKTE	Xiao-Bin Lv	2015	Oncotarget	10.18632/oncotarget.5639
NFkB2	C	P	L	P	S	P	P	T	S	D	S	D	S	CPLPSPPTSDSDS	Hidefumi Fukushima	2012	Cell Rep	10.1016/j.celrep.2012.04.002
p63	N	K	L	P	S	V	S	Q	L	I	N	P	Q	NKLPSVSQLINPQ	Francesco Galli	2010	J Cell Sci	10.1242/jcs.061010
NDE1	E	K	P	R	T	P	M	P	S	S	V	E	A	EKPRTPMPSSVEA	Dipak Maskey	2015	EMBO J	10.15252/embj.201490831
BLM	K	S	F	V	T	P	P	Q	S	H	F	V	R	KSFVTPPQSHFVR	S Kharat	2016	Oncogene	10.1038/onc.2015.157
RICTOR	A	V	L	A	T	P	P	K	Q	P	I	V	D	AVLATPPKQPIVD	Junghui Koo	2015	J Biol Chem	10.1074/jbc.M114.633057
