# Supplementary material for: Functional analysis reveals driver cooperativity and novel mechanisms in endometrial carcinogenesis
Source: EMBO Mol Med. 2023 Aug 17;15(10):e17094. doi: 10.15252/emmm.202217094 (PMC10565641; doi:10.15252/emmm.202217094)
Supplement: Supplementary file 11 — Dataset EV10 [file EMMM-15-e17094-s005.xlsx]

## Sheet: Dataset_EV10
Dataset EV10: Primers used for mouse genotyping
Target	Primer	Sequence
PR-Cre	PRCre 1	TATACCGATCTCCCTGGACG
PR-Cre	PRCre 2	ATGTTTAGCTGGCCCAAATG
PR-Cre	PRCre WT	CCCAAAGAGACACCAGGAAG
Fbxw7fl(R482Q) (unrecombined allele)	Cdc4-1	TTCCTCACTTCCCATTCCAG
Fbxw7fl(R482Q) (unrecombined allele)	Cdc4-3	TCTCTGGATCCCACACCTTC
Fbxw7R482Q (recombined allele)	Cdc4-1	TTCCTCACTTCCCATTCCAG
Fbxw7R482Q (recombined allele)	Cdc4-6	GATTGGCCAGTACTGAACCT
Pten fl (unrecombined allele)	Pten-fl-1	CTCCTCTACTCCATTCTTCCC
Pten fl (unrecombined allele)	Pten-fl-2	ACTCCCACCAATGAACAAAC
Pten del (recombined allele)	Pten-∆4-5-Fw	GTCACCAGGATGCTTCTGAC
Pten del (recombined allele)	Pten-∆4-5-Rv	ACTATTGAACAGAATCAACCC
Trp53 fl (unrecombined allele)	p53-int1-Fwd	CACAAAAACAGGTTAAACCCA
Trp53 fl (unrecombined allele)	p53-int1-Rev	AGCACATAGGAGGCAGAGAC
Trp53 del (recombined allele)	10RM23’	ACAGAAAAGGGGAGGGATGAAGTGA
Trp53 del (recombined allele)	1FM5’	GTGCCCTCCGTCCTTTTTCGCAATC
Trp53 fl(R172H) (unrecombined allele)	Trp53 R172H WT ALT	AGGTGTGGCTTCTGGCTTC
Trp53 fl(R172H) (unrecombined allele)	Trp53 R172H Mut Alt	CCATGGCTTGAGTAAGTCTGCA
Trp53 fl(R172H) (unrecombined allele)	Trp53 R172H Univ Alt	GAAACTTTTCACAAGAACCAGATCA
