# Supplementary material for: Functional analysis reveals driver cooperativity and novel mechanisms in endometrial carcinogenesis
Source: EMBO Mol Med. 2023 Aug 17;15(10):e17094. doi: 10.15252/emmm.202217094 (PMC10565641; doi:10.15252/emmm.202217094)
Supplement: Supplementary file 12 — Dataset EV11 [file EMMM-15-e17094-s007.xlsx]

## Sheet: Dataset_EV11
Dataset EV11: Antibodies used in study
Antibodies for Immunoblotting
Target	Manufacturer	Product Number	Concentration
Fbxw7	Bethyl Laboratories	#A301-720A	1:1000
Pten	Cell Signaling Technology	#9559	1:1000
Trp53	Leica Biosystems	#CM5	1:500
Gapdh	Cell Signaling Technology	#5174	1:2000
V5-tag	Cell Signaling Technology	#13202	1:1000
Myc-tag	Cell Signaling Technology	#2272	1:1000
Beta-catenin	BD Biosciences	#610154	1:500
IRDye 800CW Goat Anti-Rabbit IgG (H + L)	LI-COR	#926-32211	1:20000
IRDye 800CW Goat Anti-Mouse IgG (H + L)	LI-COR	#926-32210	1:20000
IRDye 680RD Goat Anti-Mouse IgG (H + L)	LI-COR	#926-68070	1:20000
Antibodies for Immunohistochemistry
Target	Manufacturer	Product Number	Concentration
Pten	Cell Signaling Technology	#9559	1:125
pAkt-S473	Cell Signaling Technology	#4060	1:50
Trp53	Leica Biosystems	#CM5	1:125
Krt8	Abcam	#ab53280	1:250
Lef1/LEF1	Abcam	#ab137872	1:100 (mouse), 1:800 (human)
Foxa2	Abcam	#ab108422	1:250
Cd8	Cell Signaling Technology	#98941	1:100
Beta-catenin	BD Biosciences	#610154	1:50
SignalStain Boost IHC Dectection Reagent (HRP, Rabbit)	Cell Signaling Technology	#8114	-
SignalStain Boost IHC Dectection Reagent (HRP, Mouse)	Cell Signaling Technology	#8125	-
