# Supplementary material for: Functional analysis reveals driver cooperativity and novel mechanisms in endometrial carcinogenesis
Source: EMBO Mol Med. 2023 Aug 17;15(10):e17094. doi: 10.15252/emmm.202217094 (PMC10565641; doi:10.15252/emmm.202217094)
Supplement: Supplementary file 13 — Source Data for Appendix [file EMMM-15-e17094-s009.zip]

Archive with 4 entries (4 files):
- EMM-2022-17094_source_data_appendix_figure_S2.zip
- __MACOSX/._EMM-2022-17094_source_data_appendix_figure_S2.zip
- EMM-2022-17094_source_data_appendix_figure_S8.zip
- __MACOSX/._EMM-2022-17094_source_data_appendix_figure_S8.zip
