# Supplementary material for: Functional analysis reveals driver cooperativity and novel mechanisms in endometrial carcinogenesis
Source: EMBO Mol Med. 2023 Aug 17;15(10):e17094. doi: 10.15252/emmm.202217094 (PMC10565641; doi:10.15252/emmm.202217094)
Supplement: Supplementary file 14 — Source Data for Figure 1 [file EMMM-15-e17094-s008.zip]

Archive with 63 entries (60 files):
- EMM-2022-17094_source_data_figure_1/
- EMM-2022-17094_source_data_figure_1/EMM-2022-17094_source_data_figure_1d.xlsx
- __MACOSX/EMM-2022-17094_source_data_figure_1/._EMM-2022-17094_source_data_figure_1d.xlsx
- EMM-2022-17094_source_data_figure_1/.DS_Store
- __MACOSX/EMM-2022-17094_source_data_figure_1/._.DS_Store
- EMM-2022-17094_source_data_figure_1/figure_1E/
- EMM-2022-17094_source_data_figure_1/figure_1F/
- EMM-2022-17094_source_data_figure_1/figure_1E/1E FBXW7.tif
- __MACOSX/EMM-2022-17094_source_data_figure_1/figure_1E/._1E FBXW7.tif
- EMM-2022-17094_source_data_figure_1/figure_1E/1E Trp53.tif
- __MACOSX/EMM-2022-17094_source_data_figure_1/figure_1E/._1E Trp53.tif
- EMM-2022-17094_source_data_figure_1/figure_1E/1E PTEN.tif
- __MACOSX/EMM-2022-17094_source_data_figure_1/figure_1E/._1E PTEN.tif
- EMM-2022-17094_source_data_figure_1/figure_1E/1E GAPDH.tif
- __MACOSX/EMM-2022-17094_source_data_figure_1/figure_1E/._1E GAPDH.tif
- EMM-2022-17094_source_data_figure_1/figure_1F/1F trp53mut_fbxw7mut_tprp_11.3i_pten_10x.jpg
- __MACOSX/EMM-2022-17094_source_data_figure_1/figure_1F/._1F trp53mut_fbxw7mut_tprp_11.3i_pten_10x.jpg
- EMM-2022-17094_source_data_figure_1/figure_1F/1F pten_fbxw7mut_tbnw_23_1d_pten_@10x.jpg
- __MACOSX/EMM-2022-17094_source_data_figure_1/figure_1F/._1F pten_fbxw7mut_tbnw_23_1d_pten_@10x.jpg
- EMM-2022-17094_source_data_figure_1/figure_1F/1F trp53del_fbxw7mut_tbow_13.3f_p53_@10x.jpg
- __MACOSX/EMM-2022-17094_source_data_figure_1/figure_1F/._1F trp53del_fbxw7mut_tbow_13.3f_p53_@10x.jpg
- EMM-2022-17094_source_data_figure_1/figure_1F/1F pten_tbnw_15.1f_pAkt_@10x.jpg
- __MACOSX/EMM-2022-17094_source_data_figure_1/figure_1F/._1F pten_tbnw_15.1f_pAkt_@10x.jpg
- EMM-2022-17094_source_data_figure_1/figure_1F/1F trp53del_tbow_13.3e_pten_@10x.jpg
- __MACOSX/EMM-2022-17094_source_data_figure_1/figure_1F/._1F trp53del_tbow_13.3e_pten_@10x.jpg
- EMM-2022-17094_source_data_figure_1/figure_1F/1F wt_tbpw_8.2f_pAkt_@10x.jpg
- __MACOSX/EMM-2022-17094_source_data_figure_1/figure_1F/._1F wt_tbpw_8.2f_pAkt_@10x.jpg
- EMM-2022-17094_source_data_figure_1/figure_1F/1F trp53mut_fbxw7mut_tprp_11.3i_pakt_10x.jpg
- __MACOSX/EMM-2022-17094_source_data_figure_1/figure_1F/._1F trp53mut_fbxw7mut_tprp_11.3i_pakt_10x.jpg
- EMM-2022-17094_source_data_figure_1/figure_1F/1F trp53del_fbxw7mut_tbow_13.3f_r482q_pten_@10x.jpg
- __MACOSX/EMM-2022-17094_source_data_figure_1/figure_1F/._1F trp53del_fbxw7mut_tbow_13.3f_r482q_pten_@10x.jpg
- EMM-2022-17094_source_data_figure_1/figure_1F/1F trp53mut_tprp_11.3h_p53_10x.jpg
- __MACOSX/EMM-2022-17094_source_data_figure_1/figure_1F/._1F trp53mut_tprp_11.3h_p53_10x.jpg
- EMM-2022-17094_source_data_figure_1/figure_1F/1F pten_tbnw_15.1f_p53_@10x.jpg
- __MACOSX/EMM-2022-17094_source_data_figure_1/figure_1F/._1F pten_tbnw_15.1f_p53_@10x.jpg
- EMM-2022-17094_source_data_figure_1/figure_1F/1F wt_tbpw_8.2f_p53_@10x.jpg
- __MACOSX/EMM-2022-17094_source_data_figure_1/figure_1F/._1F wt_tbpw_8.2f_p53_@10x.jpg
- EMM-2022-17094_source_data_figure_1/figure_1F/1F fbxw7mut_tbpw_8.2g_p53_@10x.jpg
- __MACOSX/EMM-2022-17094_source_data_figure_1/figure_1F/._1F fbxw7mut_tbpw_8.2g_p53_@10x.jpg
- EMM-2022-17094_source_data_figure_1/figure_1F/1F trp53del_tbow_13.3e_pAkt@10x.jpg
- __MACOSX/EMM-2022-17094_source_data_figure_1/figure_1F/._1F trp53del_tbow_13.3e_pAkt@10x.jpg
- EMM-2022-17094_source_data_figure_1/figure_1F/1F trp53del_tbow_13.3e_p53_@10x.jpg
- __MACOSX/EMM-2022-17094_source_data_figure_1/figure_1F/._1F trp53del_tbow_13.3e_p53_@10x.jpg
- EMM-2022-17094_source_data_figure_1/figure_1F/1F wt_tbpw_8.2f_pten_@10x.jpg
- __MACOSX/EMM-2022-17094_source_data_figure_1/figure_1F/._1F wt_tbpw_8.2f_pten_@10x.jpg
- EMM-2022-17094_source_data_figure_1/figure_1F/1F trp53del_fbxw7mut_tbow_13.3f_pAkt_@10x.jpg
- __MACOSX/EMM-2022-17094_source_data_figure_1/figure_1F/._1F trp53del_fbxw7mut_tbow_13.3f_pAkt_@10x.jpg
- EMM-2022-17094_source_data_figure_1/figure_1F/1F trp53mut_tprp_11.3h_pten_10x.jpg
- __MACOSX/EMM-2022-17094_source_data_figure_1/figure_1F/._1F trp53mut_tprp_11.3h_pten_10x.jpg
- EMM-2022-17094_source_data_figure_1/figure_1F/1F fbxw7mut_tbpw_8.2g_pten_@10x.jpg
- __MACOSX/EMM-2022-17094_source_data_figure_1/figure_1F/._1F fbxw7mut_tbpw_8.2g_pten_@10x.jpg
- EMM-2022-17094_source_data_figure_1/figure_1F/1F pten_tbnw_15.1f_pten_@10x.jpg
- __MACOSX/EMM-2022-17094_source_data_figure_1/figure_1F/._1F pten_tbnw_15.1f_pten_@10x.jpg
- EMM-2022-17094_source_data_figure_1/figure_1F/1F trp53mut_tprp_11.3h_pakt_10x.jpg
- __MACOSX/EMM-2022-17094_source_data_figure_1/figure_1F/._1F trp53mut_tprp_11.3h_pakt_10x.jpg
- EMM-2022-17094_source_data_figure_1/figure_1F/1F fbwx7mut_tbpw_8.2g_pAkt_@10x.jpg
- __MACOSX/EMM-2022-17094_source_data_figure_1/figure_1F/._1F fbwx7mut_tbpw_8.2g_pAkt_@10x.jpg
- EMM-2022-17094_source_data_figure_1/figure_1F/1F trp53mut_fbxw7mut_tprp_11.3i_p53_10x.jpg
- __MACOSX/EMM-2022-17094_source_data_figure_1/figure_1F/._1F trp53mut_fbxw7mut_tprp_11.3i_p53_10x.jpg
- EMM-2022-17094_source_data_figure_1/figure_1F/1F pten_fbxw7mut_tbnw_23_1d_pAkt_@10x.png
- __MACOSX/EMM-2022-17094_source_data_figure_1/figure_1F/._1F pten_fbxw7mut_tbnw_23_1d_pAkt_@10x.png
- EMM-2022-17094_source_data_figure_1/figure_1F/1F pten_fbxw7mut_tbnw_23_1d_p53_@10x.jpg
- __MACOSX/EMM-2022-17094_source_data_figure_1/figure_1F/._1F pten_fbxw7mut_tbnw_23_1d_p53_@10x.jpg
