# Supplementary material for: Functional analysis reveals driver cooperativity and novel mechanisms in endometrial carcinogenesis
Source: EMBO Mol Med. 2023 Aug 17;15(10):e17094. doi: 10.15252/emmm.202217094 (PMC10565641; doi:10.15252/emmm.202217094)
Supplement: Supplementary file 14 — Source Data for Figure 1 [file EMMM-15-e17094-s008.zip › EMM-2022-17094_source_data_figure_1/EMM-2022-17094_source_data_figure_1d.xlsx]

## Sheet: 1d
	Wild-type	Fbxw7 mut	Pten del	Pten del, Fbxw7 mut	Trp53 del	Trp53 del, Fbxw7 mut	Trp53 mut	Trp53 mut, Fbxw7 mut
Fbxw7@4w	0.199934	0.911828	-0.420448	-0.420152	0.0793208	1.32428	NA	NA
	-0.369794	1.05104	-0.363134	-0.361901	0.155033	0.146099	NA	NA
	-0.0064757	1.19862	-0.399297	-0.170075	-0.0752614	0.0304946	NA	NA
	0.0099056	0.604583	-0.339132	-0.247893	0.307144	0.853797	NA	NA
	0.16643	0.0792786	-0.390541	-0.249851	0.250281	0.697372	NA	NA
Pten@4w	-0.0769745	0.131903	-3.49265	-3.44066	-0.0467318	0.30044	NA	NA
	0.125538	0.072495	-3.56644	-3.48776	0.25858	-0.0267523	NA	NA
	-0.130745	-0.0553335	-3.50803	-4.32809	-0.007988	0.0923415	NA	NA
	-0.012603	0.451087	-3.10912	-3.38844	0.0074155	-0.367722	NA	NA
	0.0947843	0.433665	-3.01456	-3.02551	0.638065	0.219841	NA	NA
Trp53@4w	0.0590238	0.852519	0.882508	0.745857	-2.54172	-2.59843	NA	NA
	0.131057	0.766325	1.02096	0.847924	-2.33088	-2.2007	NA	NA
	-0.474253	0.472776	0.798466	0.812096	-2.97127	-3.88454	NA	NA
	0.587866	0.581198	0.852927	0.861014	-2.73924	-2.53098	NA	NA
	-0.303694	0.611275	0.927525	0.798914	-3.76113	-2.88804	NA	NA
Fbxw7@8w	-0.252873	0.529529	-0.297364	-0.7902	0.00665	-0.1451	0.28015	0.1334
	0.0886373	0.123254	-0.451522	-0.527124	-0.4491	-0.0791	-0.06735	0.2719
	0.30448	0.424327	-0.747649	-0.919209	0.34465	-0.3146	-0.27835	0.18615
	-0.224126	0.188009	-0.701689	-0.788733	-0.61235	0.0509	-0.08235	0.36465
	0.0838808	-0.171181	-0.384101	-0.15081	0.27265	0.19215	-0.0581	0.2029
			-0.258284	-0.246848
			-0.419874	-0.296911
Pten@8w	-0.220267	-0.133381	-4.38783	-1.30619	0.20615	0.3214	0.05565	-0.3746
	-0.004079	-0.201174	-3.12879	-2.93648	0.3004	0.2449	-0.23935	-0.3866
	0.131552	-0.159253	-4.05976	-4.33252	0.15715	0.2129	0.07815	-0.21485
	-0.0656597	-0.190113	-4.89798	-4.95136	0.00115	0.0344	-0.19435	-0.26035
	0.158454	-0.656143	-3.73335	-4.09771	0.12065	-0.18335	-0.0046	-0.3106
			-4.69879	-2.47906
			-3.72929	-2.97948
Trp53@8w	-0.451962	-0.718347	0.0503538	-1.8001	-4.89055	-3.5238	-1.73305	-1.1453
	0.565688	0.0377593	-0.30502	-1.57372	-5.2718	-3.8188	-1.54455	-0.8253
	-0.761004	0.523718	-1.05756	-1.05104	-5.80055	-3.3453	-0.95955	-0.87805
	0.168482	0.466487	-1.1136	-0.908834	-3.29855	-3.6138	-1.31555	-0.87055
	0.478796	-0.119196	-0.279699	-0.28654	-2.96355	-5.73655	-1.7273	-0.8988
			-1.53209	-0.861024
			-0.4416	-0.572292
