# Supplementary material for: Functional analysis reveals driver cooperativity and novel mechanisms in endometrial carcinogenesis
Source: EMBO Mol Med. 2023 Aug 17;15(10):e17094. doi: 10.15252/emmm.202217094 (PMC10565641; doi:10.15252/emmm.202217094)
Supplement: Supplementary file 15 — Source Data for Figure 2 [file EMMM-15-e17094-s003.zip]

Archive with 119 entries (114 files):
- EMM-2022-17094_source_data_figure_2/
- EMM-2022-17094_source_data_figure_2/EMM-2022-17094_source_data_figure_2b.xlsx
- __MACOSX/EMM-2022-17094_source_data_figure_2/._EMM-2022-17094_source_data_figure_2b.xlsx
- EMM-2022-17094_source_data_figure_2/.DS_Store
- __MACOSX/EMM-2022-17094_source_data_figure_2/._.DS_Store
- EMM-2022-17094_source_data_figure_2/figure_2C/
- EMM-2022-17094_source_data_figure_2/figure_2E/
- EMM-2022-17094_source_data_figure_2/EMM-2022-17094_source_data_figure_2d.xlsx
- __MACOSX/EMM-2022-17094_source_data_figure_2/._EMM-2022-17094_source_data_figure_2d.xlsx
- EMM-2022-17094_source_data_figure_2/EMM-2022-17094_source_data_figure_2a.xlsx
- __MACOSX/EMM-2022-17094_source_data_figure_2/._EMM-2022-17094_source_data_figure_2a.xlsx
- EMM-2022-17094_source_data_figure_2/figure_2C/.DS_Store
- __MACOSX/EMM-2022-17094_source_data_figure_2/figure_2C/._.DS_Store
- EMM-2022-17094_source_data_figure_2/figure_2C/8 weeks/
- EMM-2022-17094_source_data_figure_2/figure_2C/survival/
- EMM-2022-17094_source_data_figure_2/figure_2E/tprp_6.1d_r172_r482q_he_10x.jpg
- __MACOSX/EMM-2022-17094_source_data_figure_2/figure_2E/._tprp_6.1d_r172_r482q_he_10x.jpg
- EMM-2022-17094_source_data_figure_2/figure_2E/tbow11.2e_p53_tumour_20x.jpg
- __MACOSX/EMM-2022-17094_source_data_figure_2/figure_2E/._tbow11.2e_p53_tumour_20x.jpg
- EMM-2022-17094_source_data_figure_2/figure_2E/tbow12.1e_p53r482q_tumour_20x.jpg
- __MACOSX/EMM-2022-17094_source_data_figure_2/figure_2E/._tbow12.1e_p53r482q_tumour_20x.jpg
- EMM-2022-17094_source_data_figure_2/figure_2E/tprp1.3e_r172h_r482q_he_10x.jpg
- __MACOSX/EMM-2022-17094_source_data_figure_2/figure_2E/._tprp1.3e_r172h_r482q_he_10x.jpg
- EMM-2022-17094_source_data_figure_2/figure_2C/8 weeks/trp53mut_fbxw7mut_tprp_11.3i_r172h_r482q_he_10x.jpg
- __MACOSX/EMM-2022-17094_source_data_figure_2/figure_2C/8 weeks/._trp53mut_fbxw7mut_tprp_11.3i_r172h_r482q_he_10x.jpg
- EMM-2022-17094_source_data_figure_2/figure_2C/8 weeks/pten_tbnw_15.1f_pten_h&e_@10x.jpg
- __MACOSX/EMM-2022-17094_source_data_figure_2/figure_2C/8 weeks/._pten_tbnw_15.1f_pten_h&e_@10x.jpg
- EMM-2022-17094_source_data_figure_2/figure_2C/8 weeks/fbxw7mut_tbpw_8.2g_r482q_h&e_@10x.jpg
- __MACOSX/EMM-2022-17094_source_data_figure_2/figure_2C/8 weeks/._fbxw7mut_tbpw_8.2g_r482q_h&e_@10x.jpg
- EMM-2022-17094_source_data_figure_2/figure_2C/8 weeks/trp53del_tbow_13.3e_tp53del_h&e_@10x.jpg
- __MACOSX/EMM-2022-17094_source_data_figure_2/figure_2C/8 weeks/._trp53del_tbow_13.3e_tp53del_h&e_@10x.jpg
- EMM-2022-17094_source_data_figure_2/figure_2C/8 weeks/tbpw_4.1c_wt_survival_ck_10x.jpg
- __MACOSX/EMM-2022-17094_source_data_figure_2/figure_2C/8 weeks/._tbpw_4.1c_wt_survival_ck_10x.jpg
- EMM-2022-17094_source_data_figure_2/figure_2C/8 weeks/fbxw7mut_tbpw_8.2g_r482q_h&e_@2x.jpg
- __MACOSX/EMM-2022-17094_source_data_figure_2/figure_2C/8 weeks/._fbxw7mut_tbpw_8.2g_r482q_h&e_@2x.jpg
- EMM-2022-17094_source_data_figure_2/figure_2C/8 weeks/wt_tbpw_8.2f_wt_h&e_@10x.jpg
- __MACOSX/EMM-2022-17094_source_data_figure_2/figure_2C/8 weeks/._wt_tbpw_8.2f_wt_h&e_@10x.jpg
- EMM-2022-17094_source_data_figure_2/figure_2C/8 weeks/ptendel_fbxw7mut_tbnw_23_1d_ptendelr482q_h&e_@2x.jpg
- __MACOSX/EMM-2022-17094_source_data_figure_2/figure_2C/8 weeks/._ptendel_fbxw7mut_tbnw_23_1d_ptendelr482q_h&e_@2x.jpg
- EMM-2022-17094_source_data_figure_2/figure_2C/8 weeks/pten_tbnw_15.1f_pten_h&e_@2x.jpg
- __MACOSX/EMM-2022-17094_source_data_figure_2/figure_2C/8 weeks/._pten_tbnw_15.1f_pten_h&e_@2x.jpg
- EMM-2022-17094_source_data_figure_2/figure_2C/8 weeks/trp53del_fbxw7mut_tbow_13.3f_trp53del_r482q_h&E_@2x.jpg
- __MACOSX/EMM-2022-17094_source_data_figure_2/figure_2C/8 weeks/._trp53del_fbxw7mut_tbow_13.3f_trp53del_r482q_h&E_@2x.jpg
- EMM-2022-17094_source_data_figure_2/figure_2C/8 weeks/tbpw_4.1c_wt_survival_he_2x.jpg
- __MACOSX/EMM-2022-17094_source_data_figure_2/figure_2C/8 weeks/._tbpw_4.1c_wt_survival_he_2x.jpg
- EMM-2022-17094_source_data_figure_2/figure_2C/8 weeks/ptendel_fbxw7mut_tbnw_23_1d_ptendelr482q_h&e_@10x.jpg
- __MACOSX/EMM-2022-17094_source_data_figure_2/figure_2C/8 weeks/._ptendel_fbxw7mut_tbnw_23_1d_ptendelr482q_h&e_@10x.jpg
- EMM-2022-17094_source_data_figure_2/figure_2C/8 weeks/trp53del_fbxw7mut_tbow_13.3f_trp53del_r482q_ck8_@10x.jpg
- __MACOSX/EMM-2022-17094_source_data_figure_2/figure_2C/8 weeks/._trp53del_fbxw7mut_tbow_13.3f_trp53del_r482q_ck8_@10x.jpg
- EMM-2022-17094_source_data_figure_2/figure_2C/8 weeks/tbpw_4.1c_wt_survival_he_10x.jpg
- __MACOSX/EMM-2022-17094_source_data_figure_2/figure_2C/8 weeks/._tbpw_4.1c_wt_survival_he_10x.jpg
- EMM-2022-17094_source_data_figure_2/figure_2C/8 weeks/trp53del_tbow_13.3e_tp53del_h&e_@2x.jpg
- __MACOSX/EMM-2022-17094_source_data_figure_2/figure_2C/8 weeks/._trp53del_tbow_13.3e_tp53del_h&e_@2x.jpg
- EMM-2022-17094_source_data_figure_2/figure_2C/8 weeks/trp53mut_fbxw7mut_tprp_11.3i_r172h_r482q_ck_10x.jpg
- __MACOSX/EMM-2022-17094_source_data_figure_2/figure_2C/8 weeks/._trp53mut_fbxw7mut_tprp_11.3i_r172h_r482q_ck_10x.jpg
- EMM-2022-17094_source_data_figure_2/figure_2C/8 weeks/wt_tbpw_8.2f_wt_h&e_@2x.jpg
- __MACOSX/EMM-2022-17094_source_data_figure_2/figure_2C/8 weeks/._wt_tbpw_8.2f_wt_h&e_@2x.jpg
- EMM-2022-17094_source_data_figure_2/figure_2C/8 weeks/trp53del_fbxw7mut_tbow_13.3f_trp53del_r482q_h&E_@10x.jpg
- __MACOSX/EMM-2022-17094_source_data_figure_2/figure_2C/8 weeks/._trp53del_fbxw7mut_tbow_13.3f_trp53del_r482q_h&E_@10x.jpg
- EMM-2022-17094_source_data_figure_2/figure_2C/8 weeks/pten_tbnw_15.1f_pten_ck8_@10x.jpg
- __MACOSX/EMM-2022-17094_source_data_figure_2/figure_2C/8 weeks/._pten_tbnw_15.1f_pten_ck8_@10x.jpg
- EMM-2022-17094_source_data_figure_2/figure_2C/8 weeks/trp53del_tbow_13.3e_tp53del_ck8_@10x.jpg
- __MACOSX/EMM-2022-17094_source_data_figure_2/figure_2C/8 weeks/._trp53del_tbow_13.3e_tp53del_ck8_@10x.jpg
- EMM-2022-17094_source_data_figure_2/figure_2C/8 weeks/fbxw7mut_tbpw_8.2g_r482q_ck8_@10x.jpg
- __MACOSX/EMM-2022-17094_source_data_figure_2/figure_2C/8 weeks/._fbxw7mut_tbpw_8.2g_r482q_ck8_@10x.jpg
- EMM-2022-17094_source_data_figure_2/figure_2C/8 weeks/trp53mut_fbxw7mut_tprp_11.3i_r172h_r482q_he_2x.jpg
- __MACOSX/EMM-2022-17094_source_data_figure_2/figure_2C/8 weeks/._trp53mut_fbxw7mut_tprp_11.3i_r172h_r482q_he_2x.jpg
- EMM-2022-17094_source_data_figure_2/figure_2C/8 weeks/wt_tbpw_8.2f_wt_ck8_@10x.jpg
- __MACOSX/EMM-2022-17094_source_data_figure_2/figure_2C/8 weeks/._wt_tbpw_8.2f_wt_ck8_@10x.jpg
- EMM-2022-17094_source_data_figure_2/figure_2C/8 weeks/ptendel_fbxw7mut_tbnw_23_1d_ptendelr482q_ck_@10x.jpg
- __MACOSX/EMM-2022-17094_source_data_figure_2/figure_2C/8 weeks/._ptendel_fbxw7mut_tbnw_23_1d_ptendelr482q_ck_@10x.jpg
- EMM-2022-17094_source_data_figure_2/figure_2C/survival/trp53del_fbxw7mut_tbow_11.1b_trp53del_r482q_@survival_he_10x.jpg
- __MACOSX/EMM-2022-17094_source_data_figure_2/figure_2C/survival/._trp53del_fbxw7mut_tbow_11.1b_trp53del_r482q_@survival_he_10x.jpg
- EMM-2022-17094_source_data_figure_2/figure_2C/survival/fbxw7mut_tbpw_5.1e_r482q_@survival_ck_10x_cropped_200mm.png
- __MACOSX/EMM-2022-17094_source_data_figure_2/figure_2C/survival/._fbxw7mut_tbpw_5.1e_r482q_@survival_ck_10x_cropped_200mm.png
- EMM-2022-17094_source_data_figure_2/figure_2C/survival/ptendel_tbnw_1.2i_pten_@survival_he_10x.jpg
- __MACOSX/EMM-2022-17094_source_data_figure_2/figure_2C/survival/._ptendel_tbnw_1.2i_pten_@survival_he_10x.jpg
- EMM-2022-17094_source_data_figure_2/figure_2C/survival/trp53del_fbxw7mut_tbow_11.1b_trp53del_r482q_@survival_he_2x.jpg
- __MACOSX/EMM-2022-17094_source_data_figure_2/figure_2C/survival/._trp53del_fbxw7mut_tbow_11.1b_trp53del_r482q_@survival_he_2x.jpg
- EMM-2022-17094_source_data_figure_2/figure_2C/survival/trp53del_tbow_11.1a_trp53del_@survival_ck_10x.jpg
- __MACOSX/EMM-2022-17094_source_data_figure_2/figure_2C/survival/._trp53del_tbow_11.1a_trp53del_@survival_ck_10x.jpg
- EMM-2022-17094_source_data_figure_2/figure_2C/survival/trp53del_fbxw7mut_tprp_5.2h_r172h_r482q_@survival_ck_10x.jpg
- __MACOSX/EMM-2022-17094_source_data_figure_2/figure_2C/survival/._trp53del_fbxw7mut_tprp_5.2h_r172h_r482q_@survival_ck_10x.jpg
- EMM-2022-17094_source_data_figure_2/figure_2C/survival/ptendel_fbxw7mut_tbnw_1.2g_pten_r482q_@survival_ck_10x.jpg
- __MACOSX/EMM-2022-17094_source_data_figure_2/figure_2C/survival/._ptendel_fbxw7mut_tbnw_1.2g_pten_r482q_@survival_ck_10x.jpg
- EMM-2022-17094_source_data_figure_2/figure_2C/survival/fbxw7mut_tbpw_5.1e_r482q_@survival_he_10x.jpg
- __MACOSX/EMM-2022-17094_source_data_figure_2/figure_2C/survival/._fbxw7mut_tbpw_5.1e_r482q_@survival_he_10x.jpg
- EMM-2022-17094_source_data_figure_2/figure_2C/survival/trp53mut_tprp_1.3d_r172h_@survival_he_10x.jpg
- __MACOSX/EMM-2022-17094_source_data_figure_2/figure_2C/survival/._trp53mut_tprp_1.3d_r172h_@survival_he_10x.jpg
- EMM-2022-17094_source_data_figure_2/figure_2C/survival/wt_tbpw_4.1c_wt_survival_he_2x.jpg
- __MACOSX/EMM-2022-17094_source_data_figure_2/figure_2C/survival/._wt_tbpw_4.1c_wt_survival_he_2x.jpg
- EMM-2022-17094_source_data_figure_2/figure_2C/survival/fbxw7mut_tbpw_5.1e_r482q_@survival_he_2x_20mm_@600dpi.jpg
- __MACOSX/EMM-2022-17094_source_data_figure_2/figure_2C/survival/._fbxw7mut_tbpw_5.1e_r482q_@survival_he_2x_20mm_@600dpi.jpg
- EMM-2022-17094_source_data_figure_2/figure_2C/survival/wt_tbpw_4.1c_wt_survival_ck_10x.jpg
- __MACOSX/EMM-2022-17094_source_data_figure_2/figure_2C/survival/._wt_tbpw_4.1c_wt_survival_ck_10x.jpg
- EMM-2022-17094_source_data_figure_2/figure_2C/survival/trp53del_fbxw7mut_tbow_11.1b_trp53del_r482q_@survival_ck_10x.jpg
- __MACOSX/EMM-2022-17094_source_data_figure_2/figure_2C/survival/._trp53del_fbxw7mut_tbow_11.1b_trp53del_r482q_@survival_ck_10x.jpg
- EMM-2022-17094_source_data_figure_2/figure_2C/survival/trp53del_fbxw7mut_tprp_5.2h_r172h_r482q_@survival_he_10x.jpg
- __MACOSX/EMM-2022-17094_source_data_figure_2/figure_2C/survival/._trp53del_fbxw7mut_tprp_5.2h_r172h_r482q_@survival_he_10x.jpg
- EMM-2022-17094_source_data_figure_2/figure_2C/survival/trp53del_tbow_11.1a_trp53del_@survival_he_10x.jpg
- __MACOSX/EMM-2022-17094_source_data_figure_2/figure_2C/survival/._trp53del_tbow_11.1a_trp53del_@survival_he_10x.jpg
- EMM-2022-17094_source_data_figure_2/figure_2C/survival/ptendel_tbnw_1.2i_pten_@survival_ck_10x.jpg
- __MACOSX/EMM-2022-17094_source_data_figure_2/figure_2C/survival/._ptendel_tbnw_1.2i_pten_@survival_ck_10x.jpg
- EMM-2022-17094_source_data_figure_2/figure_2C/survival/trp53del_tbow_11.1a_trp53del_@survival_he_2x.jpg
- __MACOSX/EMM-2022-17094_source_data_figure_2/figure_2C/survival/._trp53del_tbow_11.1a_trp53del_@survival_he_2x.jpg
- EMM-2022-17094_source_data_figure_2/figure_2C/survival/trp53del_fbxw7mut_tprp_5.2h_r172h_r482q_@survival_he_2x.jpg
- __MACOSX/EMM-2022-17094_source_data_figure_2/figure_2C/survival/._trp53del_fbxw7mut_tprp_5.2h_r172h_r482q_@survival_he_2x.jpg
- EMM-2022-17094_source_data_figure_2/figure_2C/survival/trp53mut_tprp_1.3d_r172h_@survival_he_2x.jpg
- __MACOSX/EMM-2022-17094_source_data_figure_2/figure_2C/survival/._trp53mut_tprp_1.3d_r172h_@survival_he_2x.jpg
- EMM-2022-17094_source_data_figure_2/figure_2C/survival/ptendel_fbxw7mut_tbnw_1.2g_pten_r482q_@survival_he_2x.jpg
- __MACOSX/EMM-2022-17094_source_data_figure_2/figure_2C/survival/._ptendel_fbxw7mut_tbnw_1.2g_pten_r482q_@survival_he_2x.jpg
- EMM-2022-17094_source_data_figure_2/figure_2C/survival/ptendel_fbxw7mut_tbnw_1.2g_pten_r482q_@survival_he_10x.jpg
- __MACOSX/EMM-2022-17094_source_data_figure_2/figure_2C/survival/._ptendel_fbxw7mut_tbnw_1.2g_pten_r482q_@survival_he_10x.jpg
- EMM-2022-17094_source_data_figure_2/figure_2C/survival/ptendel_tbnw_1.2i_pten_@survival_he_2x.jpg
- __MACOSX/EMM-2022-17094_source_data_figure_2/figure_2C/survival/._ptendel_tbnw_1.2i_pten_@survival_he_2x.jpg
- EMM-2022-17094_source_data_figure_2/figure_2C/survival/wt_tbpw_4.1c_wt_survival_he_10x.jpg
- __MACOSX/EMM-2022-17094_source_data_figure_2/figure_2C/survival/._wt_tbpw_4.1c_wt_survival_he_10x.jpg
- EMM-2022-17094_source_data_figure_2/figure_2C/survival/trp53mut_tprp_1.3d_r172h_@survival_ck_10x.jpg
- __MACOSX/EMM-2022-17094_source_data_figure_2/figure_2C/survival/._trp53mut_tprp_1.3d_r172h_@survival_ck_10x.jpg
