# Supplementary material for: Functional analysis reveals driver cooperativity and novel mechanisms in endometrial carcinogenesis
Source: EMBO Mol Med. 2023 Aug 17;15(10):e17094. doi: 10.15252/emmm.202217094 (PMC10565641; doi:10.15252/emmm.202217094)
Supplement: Supplementary file 15 — Source Data for Figure 2 [file EMMM-15-e17094-s003.zip › EMM-2022-17094_source_data_figure_2/EMM-2022-17094_source_data_figure_2b.xlsx]

## Sheet: 2b
Endometrial pathology at experimental endpoint
	normal	hyperplasia	squamous metaplasia	endometrioid adenocarcinoma	serous carcinoma	carcinosarcoma	sarcoma
Wild-type	100	0	0	0	0	0	0
Fbxw7 mut	100	0	0	0	0	0	0
Pten del	0	11	11	78	0	0	0
Pten del, Fbxw7 mut	0	0	0	100	0	0	0
Trp53 del	67	17	0	6	0	0	10
Trp53 del, Fbxw7 mut	64	9	0	18	0	0	9
Trp53 mut	9	9	0	18	18	36	9
Trp53 mut, Fbxw7 mut	0	0	0	22	11	56	11
