# Supplementary material for: Functional analysis reveals driver cooperativity and novel mechanisms in endometrial carcinogenesis
Source: EMBO Mol Med. 2023 Aug 17;15(10):e17094. doi: 10.15252/emmm.202217094 (PMC10565641; doi:10.15252/emmm.202217094)
Supplement: Supplementary file 15 — Source Data for Figure 2 [file EMMM-15-e17094-s003.zip › EMM-2022-17094_source_data_figure_2/EMM-2022-17094_source_data_figure_2d.xlsx]

## Sheet: 2d
Extrauterine tumours at experimental endpoint
	no extrauterinetumour	tumour not reviewed	inclusion cyst	carcinoma skin	breast	angiosarcoma	sarcoma	metastasis	Total
Wild-type	100	0	0	0	0	0	0	0
Fbxw7 mut	94.4	0	0	0	0	5.6	0	0
Pten del	90	0	0	10	0	0	0	0
Pten del, Fbxw7 mut	85.7	0	14.3	0	0	0	0	0
Trp53 del	25	0	0	5	5	0	65	0
Trp53 del, Fbxw7 mut	64.3	0	0	0	0	0	35.7	0
Trp53 mut	14.3	21.4	0	0	0	21.4	42.9	0
Trp53 mut, Fbxw7 mut	44.4	11.1	0	11.1	0	0	22.2	11
