# Supplementary material for: Functional analysis reveals driver cooperativity and novel mechanisms in endometrial carcinogenesis
Source: EMBO Mol Med. 2023 Aug 17;15(10):e17094. doi: 10.15252/emmm.202217094 (PMC10565641; doi:10.15252/emmm.202217094)
Supplement: Supplementary file 15 — Source Data for Figure 2 [file EMMM-15-e17094-s003.zip › EMM-2022-17094_source_data_figure_2/EMM-2022-17094_source_data_figure_2a.xlsx]

## Sheet: 2a
Genotype	Age (weeks)	Death
Wildtype	53	0
Wildtype	53	0
Wildtype	57.3	0
Wildtype	52.3	0
Wildtype	52.3	0
Wildtype	78.9	0
Wildtype	61.9	1
Wildtype	78.9	0
Wildtype	78.9	0
Wildtype	84	0
Wildtype	84	0
Wildtype	74.3	0
Wildtype	84	0
Wildtype	84	0
Wildtype	81.3	0
Wildtype	81.3	0
Wildtype	78.9	1
Wildtype	81.3	0
Wildtype	81.6	0
Wildtype	80.9	0
Wildtype	80.9	0
Fbxw7 mut	53	0
Fbxw7 mut	60.3	0
Fbxw7 mut	57.3	0
Fbxw7 mut	57.3	0
Fbxw7 mut	52.3	0
Fbxw7 mut	52.3	0
Fbxw7 mut	78.9	0
Fbxw7 mut	78.9	0
Fbxw7 mut	78.7	1
Fbxw7 mut	78.9	0
Fbxw7 mut	84	0
Fbxw7 mut	84	0
Fbxw7 mut	84	0
Fbxw7 mut	84	0
Fbxw7 mut	81.3	0
Fbxw7 mut	81.3	0
Fbxw7 mut	80.4	0
Fbxw7 mut	80.4	0
Fbxw7 mut	80.4	0
Fbxw7 mut	80.4	0
Fbxw7 mut	80.4	0
Fbxw7 mut	80.4	0
Fbxw7 mut	82.4	0
Fbxw7 mut	81.6	0
Fbxw7 mut	72	0
Pten del	36.4	0
Pten del	38.3	0
Pten del	28.3	1
Pten del	34.6	1
Pten del	35.1	0
Pten del	35.1	0
Pten del	20.4	1
Pten del	28.9	1
Pten del	11.4	1
Pten del	28.4	1
Pten del, Fbxw7 mut	16.1	1
Pten del, Fbxw7 mut	6.3	1
Pten del, Fbxw7 mut	19.6	1
Pten del, Fbxw7 mut	15.7	1
Pten del, Fbxw7 mut	11.9	1
Pten del, Fbxw7 mut	9.7	1
Pten del, Fbxw7 mut	11.4	1
Trp53 del	75.1	0
Trp53 del	59.1	1
Trp53 del	68.7	0
Trp53 del	68.7	0
Trp53 del	55.6	1
Trp53 del	46.7	1
Trp53 del	50.7	1
Trp53 del	51.7	1
Trp53 del	53.4	1
Trp53 del	66.6	0
Trp53 del	40.4	1
Trp53 del	62.7	1
Trp53 del	47.6	1
Trp53 del	50.9	1
Trp53 del	57.3	1
Trp53 del	23.7	1
Trp53 del	42.6	1
Trp53 del	48.9	1
Trp53 del	56.1	1
Trp53 del	50.3	1
Trp53 del, Fbxw7 mut	53.1	1
Trp53 del, Fbxw7 mut	50.1	1
Trp53 del, Fbxw7 mut	55.6	1
Trp53 del, Fbxw7 mut	40.6	1
Trp53 del, Fbxw7 mut	51.7	1
Trp53 del, Fbxw7 mut	49.6	1
Trp53 del, Fbxw7 mut	45.1	1
Trp53 del, Fbxw7 mut	47.9	1
Trp53 del, Fbxw7 mut	66.1	0
Trp53 del, Fbxw7 mut	62.1	1
Trp53 del, Fbxw7 mut	34	1
Trp53 del, Fbxw7 mut	47	1
Trp53 del, Fbxw7 mut	63.1	1
Trp53 del, Fbxw7 mut	61.7	1
Trp53 mut	76.9	1
Trp53 mut	61.4	1
Trp53 mut	64.1	1
Trp53 mut	58.6	1
Trp53 mut	48	1
Trp53 mut	54.9	1
Trp53 mut	60.4	1
Trp53 mut	59.6	1
Trp53 mut	59.6	1
Trp53 mut	56.9	1
Trp53 mut	49.9	1
Trp53 mut, Fbxw7 mut	52.3	1
Trp53 mut, Fbxw7 mut	47.4	1
Trp53 mut, Fbxw7 mut	46.3	1
Trp53 mut, Fbxw7 mut	58.1	1
Trp53 mut, Fbxw7 mut	40.3	1
Trp53 mut, Fbxw7 mut	49.4	1
Trp53 mut, Fbxw7 mut	50.6	1
Trp53 mut, Fbxw7 mut	52.3	1
Trp53 mut, Fbxw7 mut	46.6	1
