# Supplementary material for: Functional analysis reveals driver cooperativity and novel mechanisms in endometrial carcinogenesis
Source: EMBO Mol Med. 2023 Aug 17;15(10):e17094. doi: 10.15252/emmm.202217094 (PMC10565641; doi:10.15252/emmm.202217094)
Supplement: Supplementary file 16 — Source Data for Figure 3 [file EMMM-15-e17094-s018.zip › EMM-2022-17094_source_data_figure_3/EMM-2022-17094_source_data_figure_3c.xlsx]

## Sheet: 3c
ID	Description	setSize	enrichmentScore	NES	pvalue	p.adjust	qvalue	rank	leading_edge	core_enrichment
HOXA9_DN.V1_UP	HOXA9_DN.V1_UP	149	0.546485	1.81577	3.59e-06	0.000672	0.000507	2109	tags=31%, list=15%, signal=27%	ENSG00000188042/ENSG00000145632/ENSG00000080546/ENSG00000068024/ENSG00000180573/ENSG00000162783/ENSG00000120889/ENSG00000055163/ENSG00000026103/ENSG00000161513/ENSG00000038427/ENSG00000124788/ENSG00000145545/ENSG00000130513/ENSG00000087088/ENSG00000172667/ENSG00000116717/ENSG00000166401/ENSG00000025708/ENSG00000170385/ENSG00000165169/ENSG00000111328/ENSG00000179163/ENSG00000107796/ENSG00000132274…
MEK_UP.V1_UP	MEK_UP.V1_UP	172	0.523792	1.78252	1.17e-05	0.001098	0.000828	1359	tags=28%, list=9%, signal=26%	ENSG00000135480/ENSG00000188042/ENSG00000180891/ENSG00000020577/ENSG00000184254/ENSG00000133816/ENSG00000198910/ENSG00000205426/ENSG00000022267/ENSG00000006016/ENSG00000035862/ENSG00000124788/ENSG00000130513/ENSG00000100596/ENSG00000103888/ENSG00000140465/ENSG00000136205/ENSG00000165959/ENSG00000157985/ENSG00000160179/ENSG00000078401/ENSG00000182534/ENSG00000132470/ENSG00000159921/ENSG00000130193…
PTEN_DN.V2_UP	PTEN_DN.V2_UP	87	0.583038	1.8136	7.27e-05	0.003397	0.002562	1082	tags=30%, list=7%, signal=28%	ENSG00000197467/ENSG00000135373/ENSG00000188042/ENSG00000180891/ENSG00000020577/ENSG00000184254/ENSG00000171346/ENSG00000134531/ENSG00000173535/ENSG00000206075/ENSG00000053747/ENSG00000108759/ENSG00000134013/ENSG00000115295/ENSG00000172667/ENSG00000141574/ENSG00000144504/ENSG00000089723/ENSG00000162407/ENSG00000105327/ENSG00000111700/ENSG00000138772/ENSG00000128965/ENSG00000071575/ENSG00000128510…
LEF1_UP.V1_DN	LEF1_UP.V1_DN	150	-0.49141	-1.70947	5.47e-05	0.003397	0.002562	1955	tags=31%, list=14%, signal=27%	ENSG00000250506/ENSG00000164124/ENSG00000186205/ENSG00000131171/ENSG00000125968/ENSG00000129514/ENSG00000052344/ENSG00000128694/ENSG00000154153/ENSG00000166557/ENSG00000138642/ENSG00000164039/ENSG00000141441/ENSG00000184979/ENSG00000022556/ENSG00000013364/ENSG00000198203/ENSG00000184500/ENSG00000170011/ENSG00000121101/ENSG00000141448/ENSG00000170017/ENSG00000016402/ENSG00000114854/ENSG00000164093…
CSR_LATE_UP.V1_DN	CSR_LATE_UP.V1_DN	113	0.522944	1.67618	0.000347	0.009769	0.007369	1587	tags=35%, list=11%, signal=32%	ENSG00000172164/ENSG00000134574/ENSG00000164938/ENSG00000186480/ENSG00000198910/ENSG00000159388/ENSG00000165072/ENSG00000164237/ENSG00000185950/ENSG00000161513/ENSG00000099194/ENSG00000112972/ENSG00000170425/ENSG00000079459/ENSG00000183087/ENSG00000172915/ENSG00000067064/ENSG00000160285/ENSG00000148180/ENSG00000123933/ENSG00000130164/ENSG00000052802/ENSG00000113161/ENSG00000160752/ENSG00000089289…
PRC2_EZH2_UP.V1_UP	PRC2_EZH2_UP.V1_UP	131	0.511091	1.6652	0.000418	0.009769	0.007369	1468	tags=25%, list=10%, signal=23%	ENSG00000197467/ENSG00000163032/ENSG00000188042/ENSG00000184254/ENSG00000198910/ENSG00000106537/ENSG00000173210/ENSG00000204104/ENSG00000124788/ENSG00000145545/ENSG00000073849/ENSG00000160991/ENSG00000124225/ENSG00000182621/ENSG00000164171/ENSG00000102359/ENSG00000132688/ENSG00000078401/ENSG00000137819/ENSG00000125741/ENSG00000186792/ENSG00000089723/ENSG00000172059/ENSG00000075213/ENSG00000197461…
MTOR_UP.V1_UP	MTOR_UP.V1_UP	122	0.509048	1.64654	0.000394	0.009769	0.007369	1585	tags=31%, list=11%, signal=28%	ENSG00000137440/ENSG00000104549/ENSG00000164237/ENSG00000068079/ENSG00000135069/ENSG00000206075/ENSG00000112972/ENSG00000162433/ENSG00000170425/ENSG00000049239/ENSG00000079459/ENSG00000067064/ENSG00000160285/ENSG00000198796/ENSG00000130164/ENSG00000052802/ENSG00000105928/ENSG00000152104/ENSG00000160752/ENSG00000117394/ENSG00000088992/ENSG00000146776/ENSG00000147383/ENSG00000103381/ENSG00000015475…
MYC_UP.V1_UP	MYC_UP.V1_UP	144	-0.47443	-1.63586	0.000388	0.009769	0.007369	2978	tags=35%, list=21%, signal=28%	ENSG00000107745/ENSG00000164338/ENSG00000250479/ENSG00000180098/ENSG00000100591/ENSG00000184178/ENSG00000104369/ENSG00000083454/ENSG00000138083/ENSG00000127399/ENSG00000164077/ENSG00000073536/ENSG00000123545/ENSG00000087269/ENSG00000164649/ENSG00000175711/ENSG00000150995/ENSG00000091127/ENSG00000077348/ENSG00000196497/ENSG00000100029/ENSG00000150456/ENSG00000001497/ENSG00000127507/ENSG00000124383…
MEL18_DN.V1_DN	MEL18_DN.V1_DN	83	-0.53723	-1.71825	0.000489	0.010161	0.007664	774	tags=27%, list=5%, signal=25%	ENSG00000156587/ENSG00000165272/ENSG00000104413/ENSG00000105559/ENSG00000221818/ENSG00000152642/ENSG00000158050/ENSG00000119711/ENSG00000144645/ENSG00000111319/ENSG00000112773/ENSG00000170381/ENSG00000173801/ENSG00000120738/ENSG00000115594/ENSG00000250722/ENSG00000143320/ENSG00000170345/ENSG00000069535/ENSG00000104267/ENSG00000116741/ENSG00000115738
CORDENONSI_YAP_CONSERVED_SIGNATURE	CORDENONSI_YAP_CONSERVED_SIGNATURE	54	0.601791	1.73612	0.001642	0.021994	0.01659	1204	tags=30%, list=8%, signal=27%	ENSG00000198959/ENSG00000150938/ENSG00000104419/ENSG00000115419/ENSG00000082781/ENSG00000092621/ENSG00000153317/ENSG00000109099/ENSG00000099860/ENSG00000183087/ENSG00000118515/ENSG00000118523/ENSG00000163430/ENSG00000120913/ENSG00000153904/ENSG00000114019
CAHOY_ASTROGLIAL	CAHOY_ASTROGLIAL	66	0.55865	1.66155	0.001877	0.021994	0.01659	2013	tags=38%, list=14%, signal=33%	ENSG00000146674/ENSG00000026103/ENSG00000134013/ENSG00000150687/ENSG00000113328/ENSG00000156535/ENSG00000147065/ENSG00000012171/ENSG00000119681/ENSG00000107796/ENSG00000149591/ENSG00000162413/ENSG00000196975/ENSG00000168874/ENSG00000133131/ENSG00000085733/ENSG00000148346/ENSG00000173918/ENSG00000140092/ENSG00000107821/ENSG00000100300/ENSG00000162976/ENSG00000107551/ENSG00000138119/ENSG00000173013
BMI1_DN_MEL18_DN.V1_UP	BMI1_DN_MEL18_DN.V1_UP	99	0.517865	1.64264	0.001509	0.021994	0.01659	1289	tags=29%, list=9%, signal=27%	ENSG00000197467/ENSG00000188042/ENSG00000100139/ENSG00000117525/ENSG00000101255/ENSG00000173210/ENSG00000125657/ENSG00000135069/ENSG00000110092/ENSG00000115902/ENSG00000124225/ENSG00000163697/ENSG00000112715/ENSG00000116717/ENSG00000196517/ENSG00000078401/ENSG00000128165/ENSG00000113739/ENSG00000138772/ENSG00000105855/ENSG00000159363/ENSG00000175592/ENSG00000162772/ENSG00000149591/ENSG00000128510…
ATF2_UP.V1_UP	ATF2_UP.V1_UP	94	0.520673	1.63789	0.001999	0.021994	0.01659	1058	tags=17%, list=7%, signal=16%	ENSG00000108375/ENSG00000135480/ENSG00000137440/ENSG00000180801/ENSG00000120337/ENSG00000205426/ENSG00000173210/ENSG00000105255/ENSG00000132688/ENSG00000167106/ENSG00000128165/ENSG00000109452/ENSG00000159363/ENSG00000132205/ENSG00000101333/ENSG00000196154
LEF1_UP.V1_UP	LEF1_UP.V1_UP	138	0.493344	1.62527	0.00124	0.021994	0.01659	1888	tags=37%, list=13%, signal=32%	ENSG00000198959/ENSG00000092758/ENSG00000133083/ENSG00000239713/ENSG00000026025/ENSG00000102678/ENSG00000131620/ENSG00000174307/ENSG00000131711/ENSG00000198910/ENSG00000134531/ENSG00000205426/ENSG00000022267/ENSG00000196754/ENSG00000115414/ENSG00000176438/ENSG00000124225/ENSG00000171401/ENSG00000142156/ENSG00000113580/ENSG00000132688/ENSG00000113739/ENSG00000180644/ENSG00000147065/ENSG00000149485…
PRC2_SUZ12_UP.V1_UP	PRC2_SUZ12_UP.V1_UP	105	0.499761	1.58942	0.001958	0.021994	0.01659	1259	tags=21%, list=9%, signal=19%	ENSG00000197467/ENSG00000188042/ENSG00000184254/ENSG00000102678/ENSG00000171346/ENSG00000205426/ENSG00000204104/ENSG00000124788/ENSG00000124225/ENSG00000164171/ENSG00000196517/ENSG00000078401/ENSG00000125741/ENSG00000168453/ENSG00000089723/ENSG00000072818/ENSG00000175832/ENSG00000138061/ENSG00000100473/ENSG00000171310/ENSG00000181409/ENSG00000081087
ESC_V6.5_UP_LATE.V1_UP	ESC_V6.5_UP_LATE.V1_UP	132	-0.44552	-1.53836	0.001704	0.021994	0.01659	1706	tags=27%, list=12%, signal=24%	ENSG00000122707/ENSG00000129514/ENSG00000127418/ENSG00000052344/ENSG00000139971/ENSG00000108784/ENSG00000154153/ENSG00000170412/ENSG00000163754/ENSG00000114439/ENSG00000198961/ENSG00000168216/ENSG00000116729/ENSG00000163508/ENSG00000141448/ENSG00000114854/ENSG00000006453/ENSG00000122884/ENSG00000164093/ENSG00000275410/ENSG00000122378/ENSG00000138821/ENSG00000180447/ENSG00000101928/ENSG00000103811…
ERBB2_UP.V1_UP	ERBB2_UP.V1_UP	160	0.456299	1.53771	0.001488	0.021994	0.01659	1714	tags=28%, list=12%, signal=25%	ENSG00000135480/ENSG00000125398/ENSG00000205426/ENSG00000197249/ENSG00000260027/ENSG00000006016/ENSG00000124788/ENSG00000104419/ENSG00000130513/ENSG00000103888/ENSG00000140465/ENSG00000165959/ENSG00000160179/ENSG00000078401/ENSG00000135842/ENSG00000182534/ENSG00000070540/ENSG00000132470/ENSG00000121552/ENSG00000138311/ENSG00000130193/ENSG00000111674/ENSG00000153113/ENSG00000179750/ENSG00000129038…
STK33_NOMO_DN	STK33_NOMO_DN	202	0.431782	1.49673	0.00247	0.025657	0.019353	1235	tags=20%, list=9%, signal=18%	ENSG00000101311/ENSG00000244509/ENSG00000075223/ENSG00000133816/ENSG00000205426/ENSG00000165474/ENSG00000055163/ENSG00000144485/ENSG00000161513/ENSG00000099194/ENSG00000108828/ENSG00000152229/ENSG00000163697/ENSG00000056277/ENSG00000140044/ENSG00000151136/ENSG00000171791/ENSG00000142197/ENSG00000107719/ENSG00000117115/ENSG00000146733/ENSG00000154102/ENSG00000100290/ENSG00000114779/ENSG00000138031…
STK33_NOMO_UP	STK33_NOMO_UP	210	-0.3884	-1.40514	0.003262	0.032101	0.024213	1953	tags=27%, list=14%, signal=23%	ENSG00000110324/ENSG00000092978/ENSG00000196878/ENSG00000110002/ENSG00000177426/ENSG00000111269/ENSG00000221823/ENSG00000165410/ENSG00000135828/ENSG00000127507/ENSG00000106683/ENSG00000122861/ENSG00000197885/ENSG00000171951/ENSG00000138640/ENSG00000172379/ENSG00000163376/ENSG00000136235/ENSG00000111911/ENSG00000084444/ENSG00000159082/ENSG00000154222/ENSG00000185477/ENSG00000197405/ENSG00000136636…
MEL18_DN.V1_UP	MEL18_DN.V1_UP	102	0.49196	1.56132	0.004605	0.043053	0.032474	1202	tags=25%, list=8%, signal=24%	ENSG00000197467/ENSG00000188042/ENSG00000117525/ENSG00000173210/ENSG00000125657/ENSG00000110092/ENSG00000115902/ENSG00000124225/ENSG00000102359/ENSG00000168209/ENSG00000112715/ENSG00000196517/ENSG00000078401/ENSG00000113739/ENSG00000112149/ENSG00000105855/ENSG00000140564/ENSG00000159363/ENSG00000160326/ENSG00000175592/ENSG00000164930/ENSG00000128510/ENSG00000074410/ENSG00000151012/ENSG00000104368…
P53_DN.V1_UP	P53_DN.V1_UP	150	0.438057	1.45866	0.005022	0.044722	0.033733	1380	tags=24%, list=10%, signal=22%	ENSG00000197467/ENSG00000117525/ENSG00000088899/ENSG00000171346/ENSG00000125398/ENSG00000106546/ENSG00000150938/ENSG00000078114/ENSG00000112033/ENSG00000206075/ENSG00000137693/ENSG00000132329/ENSG00000171345/ENSG00000170425/ENSG00000103888/ENSG00000065618/ENSG00000164171/ENSG00000115641/ENSG00000163697/ENSG00000137936/ENSG00000184292/ENSG00000132470/ENSG00000134755/ENSG00000165215/ENSG00000111328…
P53_DN.V1_DN	P53_DN.V1_DN	114	0.466328	1.49261	0.005797	0.049275	0.037168	1665	tags=29%, list=12%, signal=26%	ENSG00000124762/ENSG00000134574/ENSG00000129422/ENSG00000026025/ENSG00000198910/ENSG00000159388/ENSG00000055163/ENSG00000026103/ENSG00000161513/ENSG00000038427/ENSG00000125657/ENSG00000115419/ENSG00000087088/ENSG00000118515/ENSG00000105928/ENSG00000147509/ENSG00000107796/ENSG00000115457/ENSG00000132274/ENSG00000021826/ENSG00000101333/ENSG00000184588/ENSG00000074410/ENSG00000184557/ENSG00000105835…
AKT_UP.V1_UP	AKT_UP.V1_UP	129	0.462383	1.49958	0.006511	0.050281	0.037927	1601	tags=28%, list=11%, signal=25%	ENSG00000170689/ENSG00000145632/ENSG00000006016/ENSG00000068028/ENSG00000162433/ENSG00000149177/ENSG00000170425/ENSG00000108828/ENSG00000079459/ENSG00000165959/ENSG00000067064/ENSG00000160285/ENSG00000161921/ENSG00000166224/ENSG00000130164/ENSG00000141574/ENSG00000052802/ENSG00000078401/ENSG00000184292/ENSG00000152104/ENSG00000135842/ENSG00000117394/ENSG00000088992/ENSG00000015475/ENSG00000162772…
E2F3_UP.V1_DN	E2F3_UP.V1_DN	114	0.462426	1.48012	0.006991	0.050281	0.037927	950	tags=13%, list=7%, signal=12%	ENSG00000177410/ENSG00000177494/ENSG00000198959/ENSG00000167767/ENSG00000239713/ENSG00000112033/ENSG00000141682/ENSG00000103355/ENSG00000153292/ENSG00000127603/ENSG00000128165/ENSG00000154102/ENSG00000160326/ENSG00000161243/ENSG00000249859
STK33_SKM_DN	STK33_SKM_DN	185	0.425553	1.461	0.006486	0.050281	0.037927	1377	tags=20%, list=10%, signal=18%	ENSG00000162458/ENSG00000172164/ENSG00000101311/ENSG00000150938/ENSG00000106537/ENSG00000055163/ENSG00000099194/ENSG00000174099/ENSG00000103888/ENSG00000171877/ENSG00000163697/ENSG00000099204/ENSG00000161921/ENSG00000166401/ENSG00000171791/ENSG00000117115/ENSG00000106070/ENSG00000113739/ENSG00000146733/ENSG00000114779/ENSG00000138031/ENSG00000145358/ENSG00000153113/ENSG00000162836/ENSG00000145779…
TGFB_UP.V1_UP	TGFB_UP.V1_UP	148	0.439811	1.4576	0.006908	0.050281	0.037927	1228	tags=21%, list=9%, signal=19%	ENSG00000002745/ENSG00000185650/ENSG00000100311/ENSG00000019186/ENSG00000114378/ENSG00000112033/ENSG00000109099/ENSG00000124225/ENSG00000099860/ENSG00000118515/ENSG00000160179/ENSG00000171608/ENSG00000078401/ENSG00000118523/ENSG00000141293/ENSG00000108379/ENSG00000188015/ENSG00000173852/ENSG00000119681/ENSG00000145779/ENSG00000169047/ENSG00000166016/ENSG00000162772/ENSG00000111145/ENSG00000197461…
RPS14_DN.V1_UP	RPS14_DN.V1_UP	91	0.492872	1.54155	0.007444	0.051554	0.038887	1092	tags=27%, list=8%, signal=26%	ENSG00000124762/ENSG00000188042/ENSG00000145632/ENSG00000080546/ENSG00000150938/ENSG00000134531/ENSG00000055163/ENSG00000173535/ENSG00000130513/ENSG00000172667/ENSG00000177106/ENSG00000117115/ENSG00000128266/ENSG00000121552/ENSG00000138772/ENSG00000179163/ENSG00000107796/ENSG00000132274/ENSG00000197461/ENSG00000042493/ENSG00000166949/ENSG00000138061/ENSG00000146070/ENSG00000078237/ENSG00000124145
RB_DN.V1_DN	RB_DN.V1_DN	98	0.469855	1.48417	0.009057	0.060485	0.045624	845	tags=23%, list=6%, signal=22%	ENSG00000182871/ENSG00000100311/ENSG00000133816/ENSG00000146674/ENSG00000104549/ENSG00000022267/ENSG00000165474/ENSG00000092010/ENSG00000104419/ENSG00000075275/ENSG00000140988/ENSG00000168209/ENSG00000116717/ENSG00000052802/ENSG00000119326/ENSG00000164976/ENSG00000167106/ENSG00000113739/ENSG00000108379/ENSG00000147383/ENSG00000140564/ENSG00000169136/ENSG00000128965
STK33_UP	STK33_UP	205	-0.3737	-1.34752	0.00943	0.060806	0.045865	679	tags=15%, list=5%, signal=14%	ENSG00000113070/ENSG00000174130/ENSG00000128016/ENSG00000164125/ENSG00000111276/ENSG00000117758/ENSG00000167470/ENSG00000089818/ENSG00000179388/ENSG00000152926/ENSG00000150347/ENSG00000177606/ENSG00000110315/ENSG00000134444/ENSG00000049130/ENSG00000122877/ENSG00000120738/ENSG00000151893/ENSG00000120129/ENSG00000005187/ENSG00000170345/ENSG00000198363/ENSG00000171223/ENSG00000113369/ENSG00000196730…
ATF2_S_UP.V1_DN	ATF2_S_UP.V1_DN	117	-0.42316	-1.42959	0.010196	0.063553	0.047937	705	tags=16%, list=5%, signal=16%	ENSG00000124171/ENSG00000196569/ENSG00000138821/ENSG00000180447/ENSG00000176595/ENSG00000119514/ENSG00000167772/ENSG00000178695/ENSG00000173801/ENSG00000137834/ENSG00000115594/ENSG00000077044/ENSG00000170345/ENSG00000196730/ENSG00000145623/ENSG00000109511/ENSG00000116741/ENSG00000197635/ENSG00000079215
KRAS.600_UP.V1_UP	KRAS.600_UP.V1_UP	129	0.44971	1.45848	0.01085	0.065449	0.049367	1597	tags=23%, list=11%, signal=21%	ENSG00000198959/ENSG00000188042/ENSG00000239713/ENSG00000102678/ENSG00000131620/ENSG00000125398/ENSG00000134531/ENSG00000107554/ENSG00000079385/ENSG00000109654/ENSG00000176438/ENSG00000164171/ENSG00000148735/ENSG00000075213/ENSG00000071575/ENSG00000101144/ENSG00000175832/ENSG00000120875/ENSG00000020181/ENSG00000104368/ENSG00000138639/ENSG00000135083/ENSG00000108960/ENSG00000249992/ENSG00000003436…
VEGF_A_UP.V1_DN	VEGF_A_UP.V1_DN	165	-0.38939	-1.36787	0.013164	0.076925	0.058024	2614	tags=30%, list=18%, signal=25%	ENSG00000065548/ENSG00000079616/ENSG00000164022/ENSG00000163918/ENSG00000100941/ENSG00000138398/ENSG00000153339/ENSG00000170775/ENSG00000188419/ENSG00000113810/ENSG00000143248/ENSG00000112742/ENSG00000169764/ENSG00000198517/ENSG00000093000/ENSG00000080608/ENSG00000138160/ENSG00000178567/ENSG00000008311/ENSG00000132334/ENSG00000138363/ENSG00000196504/ENSG00000124207/ENSG00000115942/ENSG00000130066…
ATM_DN.V1_UP	ATM_DN.V1_UP	65	0.506875	1.50455	0.014449	0.079654	0.060082	1464	tags=25%, list=10%, signal=22%	ENSG00000092758/ENSG00000019186/ENSG00000196754/ENSG00000145545/ENSG00000041880/ENSG00000049239/ENSG00000197702/ENSG00000112715/ENSG00000188015/ENSG00000107902/ENSG00000111700/ENSG00000111245/ENSG00000116745/ENSG00000070404/ENSG00000278540/ENSG00000179583
ATF2_S_UP.V1_UP	ATF2_S_UP.V1_UP	106	0.451168	1.43699	0.014483	0.079654	0.060082	2300	tags=26%, list=16%, signal=22%	ENSG00000137440/ENSG00000180801/ENSG00000120337/ENSG00000131711/ENSG00000205426/ENSG00000173210/ENSG00000169499/ENSG00000105255/ENSG00000125505/ENSG00000138772/ENSG00000050344/ENSG00000091409/ENSG00000101333/ENSG00000158445/ENSG00000196154/ENSG00000056736/ENSG00000127561/ENSG00000167113/ENSG00000169252/ENSG00000254389/ENSG00000158186/ENSG00000003249/ENSG00000009830/ENSG00000185664/ENSG00000143382…
DCA_UP.V1_UP	DCA_UP.V1_UP	91	0.46665	1.45953	0.018603	0.099395	0.074973	1222	tags=14%, list=8%, signal=13%	ENSG00000002745/ENSG00000197249/ENSG00000106078/ENSG00000176406/ENSG00000164002/ENSG00000176438/ENSG00000171401/ENSG00000008735/ENSG00000147394/ENSG00000182809/ENSG00000116745/ENSG00000060642/ENSG00000171517
RB_P107_DN.V1_UP	RB_P107_DN.V1_UP	108	-0.42038	-1.40065	0.020028	0.101221	0.07635	1942	tags=20%, list=13%, signal=18%	ENSG00000112312/ENSG00000123131/ENSG00000133134/ENSG00000138346/ENSG00000198056/ENSG00000171848/ENSG00000141756/ENSG00000187688/ENSG00000100297/ENSG00000183044/ENSG00000073111/ENSG00000129757/ENSG00000137310/ENSG00000187514/ENSG00000131462/ENSG00000101224/ENSG00000076003/ENSG00000111445/ENSG00000120129/ENSG00000140545/ENSG00000104267/ENSG00000198924
RB_P130_DN.V1_DN	RB_P130_DN.V1_DN	118	-0.40595	-1.36988	0.01964	0.101221	0.07635	2144	tags=22%, list=15%, signal=19%	ENSG00000086712/ENSG00000134186/ENSG00000123179/ENSG00000162923/ENSG00000117139/ENSG00000079785/ENSG00000176986/ENSG00000121350/ENSG00000170242/ENSG00000184979/ENSG00000138496/ENSG00000127914/ENSG00000205302/ENSG00000025772/ENSG00000162851/ENSG00000189266/ENSG00000124767/ENSG00000164307/ENSG00000140450/ENSG00000109861/ENSG00000111424/ENSG00000089177/ENSG00000077380/ENSG00000115053/ENSG00000159399…
EIF4E_UP	EIF4E_UP	84	0.461303	1.4228	0.022063	0.108571	0.081894	2028	tags=23%, list=14%, signal=20%	ENSG00000177494/ENSG00000172164/ENSG00000104419/ENSG00000135778/ENSG00000121653/ENSG00000185414/ENSG00000100221/ENSG00000167535/ENSG00000271303/ENSG00000107833/ENSG00000119782/ENSG00000174032/ENSG00000119640/ENSG00000128311/ENSG00000130270/ENSG00000272047/ENSG00000134461/ENSG00000170584/ENSG00000280789
TBK1.DF_UP	TBK1.DF_UP	262	0.361585	1.28132	0.025753	0.123482	0.093141	1470	tags=18%, list=10%, signal=16%	ENSG00000148120/ENSG00000164574/ENSG00000120889/ENSG00000105993/ENSG00000038427/ENSG00000163235/ENSG00000115687/ENSG00000130508/ENSG00000068323/ENSG00000136205/ENSG00000169902/ENSG00000136738/ENSG00000171608/ENSG00000101955/ENSG00000149557/ENSG00000112149/ENSG00000133639/ENSG00000143061/ENSG00000172059/ENSG00000198792/ENSG00000170385/ENSG00000173852/ENSG00000147509/ENSG00000111674/ENSG00000154640…
PTEN_DN.V1_UP	PTEN_DN.V1_UP	78	-0.44879	-1.42757	0.028488	0.131112	0.098897	1003	tags=18%, list=7%, signal=17%	ENSG00000117013/ENSG00000134986/ENSG00000160949/ENSG00000106066/ENSG00000176697/ENSG00000160145/ENSG00000166394/ENSG00000196781/ENSG00000101384/ENSG00000205189/ENSG00000250722/ENSG00000197872/ENSG00000116741/ENSG00000175745
E2F1_UP.V1_DN	E2F1_UP.V1_DN	147	0.404598	1.33865	0.028747	0.131112	0.098897	1575	tags=22%, list=11%, signal=20%	ENSG00000198959/ENSG00000117525/ENSG00000186591/ENSG00000145632/ENSG00000101255/ENSG00000144485/ENSG00000026103/ENSG00000138814/ENSG00000038427/ENSG00000112972/ENSG00000135540/ENSG00000050405/ENSG00000163697/ENSG00000099204/ENSG00000118515/ENSG00000116717/ENSG00000129474/ENSG00000171992/ENSG00000100219/ENSG00000182809/ENSG00000123104/ENSG00000138061/ENSG00000196975/ENSG00000104368/ENSG00000115266…
PRC2_EED_DN.V1_UP	PRC2_EED_DN.V1_UP	113	0.430138	1.37871	0.030016	0.133286	0.100537	1650	tags=24%, list=11%, signal=21%	ENSG00000188042/ENSG00000164099/ENSG00000180573/ENSG00000106537/ENSG00000124788/ENSG00000187837/ENSG00000140465/ENSG00000124225/ENSG00000135842/ENSG00000009413/ENSG00000111328/ENSG00000179163/ENSG00000162772/ENSG00000197461/ENSG00000145439/ENSG00000072818/ENSG00000114698/ENSG00000166228/ENSG00000138639/ENSG00000171310/ENSG00000181409/ENSG00000081087/ENSG00000198515/ENSG00000120690/ENSG00000156273…
PDGF_ERK_DN.V1_DN	PDGF_ERK_DN.V1_DN	128	-0.39416	-1.35178	0.030649	0.133286	0.100537	2373	tags=26%, list=16%, signal=22%	ENSG00000143878/ENSG00000065989/ENSG00000162063/ENSG00000173334/ENSG00000148926/ENSG00000048162/ENSG00000168040/ENSG00000146278/ENSG00000107938/ENSG00000130762/ENSG00000125744/ENSG00000049323/ENSG00000177426/ENSG00000013523/ENSG00000127334/ENSG00000083812/ENSG00000139531/ENSG00000105722/ENSG00000169635/ENSG00000155090/ENSG00000119397/ENSG00000172331/ENSG00000152518/ENSG00000111276/ENSG00000165030…
PTEN_DN.V2_DN	PTEN_DN.V2_DN	107	-0.40627	-1.34844	0.033765	0.143503	0.108243	1569	tags=16%, list=11%, signal=14%	ENSG00000149257/ENSG00000170412/ENSG00000163050/ENSG00000159247/ENSG00000015133/ENSG00000134986/ENSG00000135111/ENSG00000178878/ENSG00000183337/ENSG00000100867/ENSG00000250722/ENSG00000108244/ENSG00000170231/ENSG00000125378/ENSG00000109511/ENSG00000116741/ENSG00000177707
JNK_DN.V1_UP	JNK_DN.V1_UP	102	0.439506	1.39484	0.034695	0.144179	0.108753	2136	tags=24%, list=15%, signal=20%	ENSG00000146674/ENSG00000137693/ENSG00000135679/ENSG00000184845/ENSG00000128266/ENSG00000141293/ENSG00000113739/ENSG00000168453/ENSG00000112149/ENSG00000101986/ENSG00000101144/ENSG00000184588/ENSG00000165487/ENSG00000111737/ENSG00000198682/ENSG00000105270/ENSG00000101160/ENSG00000158186/ENSG00000167508/ENSG00000187605/ENSG00000183778/ENSG00000211460/ENSG00000185664/ENSG00000124813
ERBB2_UP.V1_DN	ERBB2_UP.V1_DN	177	-0.36553	-1.30137	0.035503	0.144328	0.108866	1509	tags=22%, list=10%, signal=20%	ENSG00000137628/ENSG00000168461/ENSG00000138642/ENSG00000111845/ENSG00000185745/ENSG00000198040/ENSG00000137040/ENSG00000111731/ENSG00000163781/ENSG00000155090/ENSG00000196678/ENSG00000164134/ENSG00000136636/ENSG00000006634/ENSG00000144674/ENSG00000109805/ENSG00000085831/ENSG00000108055/ENSG00000196247/ENSG00000134697/ENSG00000123739/ENSG00000105974/ENSG00000104412/ENSG00000164741/ENSG00000179388…
VEGF_A_UP.V1_UP	VEGF_A_UP.V1_UP	126	0.418661	1.36004	0.039277	0.156274	0.117876	1849	tags=29%, list=13%, signal=25%	ENSG00000188042/ENSG00000239713/ENSG00000120075/ENSG00000185950/ENSG00000149177/ENSG00000047578/ENSG00000168209/ENSG00000070366/ENSG00000158201/ENSG00000132470/ENSG00000111674/ENSG00000162772/ENSG00000087266/ENSG00000104856/ENSG00000123240/ENSG00000101335/ENSG00000126016/ENSG00000149591/ENSG00000149809/ENSG00000105339/ENSG00000132326/ENSG00000124145/ENSG00000165424/ENSG00000128604/ENSG00000239697…
CTIP_DN.V1_UP	CTIP_DN.V1_UP	45	0.515956	1.44242	0.044597	0.166684	0.125729	1541	tags=20%, list=11%, signal=18%	ENSG00000012124/ENSG00000116396/ENSG00000242498/ENSG00000126010/ENSG00000049246/ENSG00000100473/ENSG00000167748/ENSG00000160678/ENSG00000149150
KRAS.LUNG_UP.V1_DN	KRAS.LUNG_UP.V1_DN	63	0.477411	1.41783	0.045459	0.166684	0.125729	1494	tags=24%, list=10%, signal=21%	ENSG00000002745/ENSG00000171346/ENSG00000012124/ENSG00000106078/ENSG00000171401/ENSG00000168918/ENSG00000196517/ENSG00000133056/ENSG00000105327/ENSG00000129455/ENSG00000115457/ENSG00000060656/ENSG00000074660/ENSG00000185585/ENSG00000186832
RELA_DN.V1_UP	RELA_DN.V1_UP	92	-0.41057	-1.33868	0.045277	0.166684	0.125729	1652	tags=28%, list=11%, signal=25%	ENSG00000136866/ENSG00000164219/ENSG00000083812/ENSG00000165629/ENSG00000170579/ENSG00000187607/ENSG00000171503/ENSG00000014914/ENSG00000124216/ENSG00000026652/ENSG00000155090/ENSG00000124587/ENSG00000117013/ENSG00000121101/ENSG00000058085/ENSG00000128016/ENSG00000134709/ENSG00000179388/ENSG00000177606/ENSG00000114631/ENSG00000125740/ENSG00000120738/ENSG00000111424/ENSG00000170345/ENSG00000171223…
STK33_DN	STK33_DN	213	0.371234	1.29077	0.043831	0.166684	0.125729	1630	tags=21%, list=11%, signal=19%	ENSG00000101311/ENSG00000133816/ENSG00000165474/ENSG00000055163/ENSG00000144485/ENSG00000161513/ENSG00000099194/ENSG00000152229/ENSG00000163697/ENSG00000099204/ENSG00000056277/ENSG00000171791/ENSG00000107719/ENSG00000117115/ENSG00000113739/ENSG00000146733/ENSG00000154102/ENSG00000114779/ENSG00000138031/ENSG00000138772/ENSG00000183579/ENSG00000153113/ENSG00000166123/ENSG00000162836/ENSG00000145779…
MYC_UP.V1_DN	MYC_UP.V1_DN	121	0.414072	1.3407	0.047368	0.167464	0.126317	1999	tags=25%, list=14%, signal=22%	ENSG00000177494/ENSG00000198959/ENSG00000167767/ENSG00000164938/ENSG00000180573/ENSG00000112033/ENSG00000143816/ENSG00000103355/ENSG00000176438/ENSG00000140848/ENSG00000169499/ENSG00000153292/ENSG00000120437/ENSG00000154102/ENSG00000158201/ENSG00000100221/ENSG00000161243/ENSG00000149231/ENSG00000104368/ENSG00000169184/ENSG00000088280/ENSG00000169871/ENSG00000148200/ENSG00000198742/ENSG00000008086…
NFE2L2.V2	NFE2L2.V2	257	0.352495	1.2479	0.047463	0.167464	0.126317	1774	tags=21%, list=12%, signal=19%	ENSG00000125772/ENSG00000101311/ENSG00000163975/ENSG00000146674/ENSG00000198910/ENSG00000168646/ENSG00000063660/ENSG00000123485/ENSG00000135069/ENSG00000066926/ENSG00000092621/ENSG00000115902/ENSG00000065911/ENSG00000140044/ENSG00000070366/ENSG00000176046/ENSG00000113739/ENSG00000179046/ENSG00000151366/ENSG00000121552/ENSG00000159921/ENSG00000105855/ENSG00000244026/ENSG00000166123/ENSG00000111245…
ATM_DN.V1_DN	ATM_DN.V1_DN	55	0.471741	1.36647	0.05802	0.200923	0.151554	2254	tags=31%, list=16%, signal=26%	ENSG00000137440/ENSG00000185650/ENSG00000100596/ENSG00000116396/ENSG00000101986/ENSG00000132470/ENSG00000075213/ENSG00000101280/ENSG00000149591/ENSG00000171517/ENSG00000019485/ENSG00000158186/ENSG00000111450/ENSG00000164050/ENSG00000185664/ENSG00000184470/ENSG00000185917
ESC_V6.5_UP_EARLY.V1_DN	ESC_V6.5_UP_EARLY.V1_DN	113	0.411447	1.3188	0.061837	0.204099	0.15395	2017	tags=30%, list=14%, signal=26%	ENSG00000185650/ENSG00000146674/ENSG00000134531/ENSG00000035862/ENSG00000177469/ENSG00000182718/ENSG00000109099/ENSG00000115641/ENSG00000197702/ENSG00000204335/ENSG00000148180/ENSG00000167711/ENSG00000118523/ENSG00000176046/ENSG00000154102/ENSG00000138772/ENSG00000129038/ENSG00000168505/ENSG00000176014/ENSG00000149591/ENSG00000175793/ENSG00000196154/ENSG00000197956/ENSG00000184557/ENSG00000140682…
SIRNA_EIF4GI_UP	SIRNA_EIF4GI_UP	85	-0.40921	-1.31755	0.062212	0.204099	0.15395	1975	tags=21%, list=14%, signal=18%	ENSG00000105819/ENSG00000123064/ENSG00000115204/ENSG00000136628/ENSG00000221869/ENSG00000124207/ENSG00000068796/ENSG00000106211/ENSG00000172725/ENSG00000170142/ENSG00000002549/ENSG00000152518/ENSG00000103811/ENSG00000109861/ENSG00000064102/ENSG00000154165/ENSG00000104267/ENSG00000189334
IL15_UP.V1_UP	IL15_UP.V1_UP	133	-0.3725	-1.28326	0.06089	0.204099	0.15395	812	tags=14%, list=6%, signal=14%	ENSG00000137843/ENSG00000104524/ENSG00000166145/ENSG00000158050/ENSG00000179388/ENSG00000137193/ENSG00000113356/ENSG00000122877/ENSG00000178695/ENSG00000120738/ENSG00000143333/ENSG00000162496/ENSG00000111424/ENSG00000139318/ENSG00000170345/ENSG00000118785/ENSG00000171223/ENSG00000002587/ENSG00000159399
YAP1_UP	YAP1_UP	39	0.510668	1.38928	0.073043	0.22104	0.166729	603	tags=10%, list=4%, signal=10%	ENSG00000134574/ENSG00000075223/ENSG00000184384/ENSG00000147065
KRAS.PROSTATE_UP.V1_UP	KRAS.PROSTATE_UP.V1_UP	70	0.440433	1.3144	0.072695	0.22104	0.166729	1530	tags=21%, list=11%, signal=19%	ENSG00000239713/ENSG00000187720/ENSG00000142619/ENSG00000176438/ENSG00000164171/ENSG00000172915/ENSG00000105255/ENSG00000132688/ENSG00000128165/ENSG00000149557/ENSG00000127220/ENSG00000149328/ENSG00000138639/ENSG00000126337/ENSG00000148516
NOTCH_DN.V1_DN	NOTCH_DN.V1_DN	81	-0.41127	-1.31095	0.073286	0.22104	0.166729	829	tags=23%, list=6%, signal=22%	ENSG00000125968/ENSG00000118960/ENSG00000136866/ENSG00000163884/ENSG00000143847/ENSG00000135424/ENSG00000102580/ENSG00000149927/ENSG00000135111/ENSG00000106366/ENSG00000178538/ENSG00000133704/ENSG00000111319/ENSG00000105997/ENSG00000165125/ENSG00000127528/ENSG00000154165/ENSG00000187678/ENSG00000104267
DCA_UP.V1_DN	DCA_UP.V1_DN	131	-0.3661	-1.2588	0.06993	0.22104	0.166729	2325	tags=25%, list=16%, signal=21%	ENSG00000163531/ENSG00000157514/ENSG00000171124/ENSG00000131389/ENSG00000134186/ENSG00000173065/ENSG00000119121/ENSG00000100029/ENSG00000110324/ENSG00000185404/ENSG00000164934/ENSG00000112394/ENSG00000183718/ENSG00000131089/ENSG00000187607/ENSG00000160877/ENSG00000198040/ENSG00000088808/ENSG00000133961/ENSG00000183150/ENSG00000136636/ENSG00000006062/ENSG00000238083/ENSG00000102910/ENSG00000223501…
STK33_SKM_UP	STK33_SKM_UP	194	-0.34153	-1.22405	0.071053	0.22104	0.166729	679	tags=12%, list=5%, signal=12%	ENSG00000113070/ENSG00000174130/ENSG00000128016/ENSG00000100055/ENSG00000129757/ENSG00000117758/ENSG00000167470/ENSG00000089818/ENSG00000152926/ENSG00000150347/ENSG00000110315/ENSG00000197372/ENSG00000049130/ENSG00000120738/ENSG00000116285/ENSG00000120129/ENSG00000170345/ENSG00000198363/ENSG00000171223/ENSG00000113369/ENSG00000136999/ENSG00000116741/ENSG00000138166/ENSG00000129116
BMI1_DN_MEL18_DN.V1_DN	BMI1_DN_MEL18_DN.V1_DN	84	-0.40644	-1.30617	0.074592	0.221408	0.167006	1581	tags=26%, list=11%, signal=23%	ENSG00000150593/ENSG00000137628/ENSG00000105379/ENSG00000163536/ENSG00000185432/ENSG00000175595/ENSG00000135424/ENSG00000156587/ENSG00000165272/ENSG00000104413/ENSG00000166145/ENSG00000158050/ENSG00000144645/ENSG00000103811/ENSG00000111319/ENSG00000170381/ENSG00000115594/ENSG00000250722/ENSG00000170345/ENSG00000069535/ENSG00000104267/ENSG00000115738
ESC_J1_UP_EARLY.V1_UP	ESC_J1_UP_EARLY.V1_UP	130	0.386536	1.25753	0.077058	0.225153	0.169831	1196	tags=18%, list=8%, signal=17%	ENSG00000164099/ENSG00000135919/ENSG00000144485/ENSG00000134013/ENSG00000104419/ENSG00000135540/ENSG00000099860/ENSG00000160179/ENSG00000170175/ENSG00000161791/ENSG00000162407/ENSG00000025708/ENSG00000170734/ENSG00000103381/ENSG00000072954/ENSG00000175592/ENSG00000071575/ENSG00000167535/ENSG00000101144/ENSG00000166444/ENSG00000117472/ENSG00000145675/ENSG00000095539/ENSG00000116251
IL2_UP.V1_DN	IL2_UP.V1_DN	93	-0.38848	-1.26632	0.07907	0.227478	0.171585	2156	tags=27%, list=15%, signal=23%	ENSG00000163346/ENSG00000117971/ENSG00000197472/ENSG00000146278/ENSG00000182858/ENSG00000186205/ENSG00000150593/ENSG00000172379/ENSG00000104290/ENSG00000185432/ENSG00000103852/ENSG00000106004/ENSG00000072422/ENSG00000067715/ENSG00000099812/ENSG00000165757/ENSG00000129757/ENSG00000108840/ENSG00000064270/ENSG00000117461/ENSG00000185630/ENSG00000153253/ENSG00000142687/ENSG00000116741/ENSG00000156510
KRAS.LUNG.BREAST_UP.V1_DN	KRAS.LUNG.BREAST_UP.V1_DN	59	0.447845	1.30982	0.082051	0.229009	0.17274	1494	tags=22%, list=10%, signal=20%	ENSG00000106078/ENSG00000041880/ENSG00000171401/ENSG00000168918/ENSG00000196517/ENSG00000133056/ENSG00000115457/ENSG00000101335/ENSG00000060656/ENSG00000074660/ENSG00000129991/ENSG00000185585/ENSG00000186832
JNK_DN.V1_DN	JNK_DN.V1_DN	108	0.39987	1.2783	0.081416	0.229009	0.17274	2388	tags=24%, list=17%, signal=20%	ENSG00000197467/ENSG00000100311/ENSG00000131711/ENSG00000154310/ENSG00000128394/ENSG00000134954/ENSG00000140465/ENSG00000182621/ENSG00000167711/ENSG00000025708/ENSG00000012171/ENSG00000175063/ENSG00000101335/ENSG00000120875/ENSG00000105290/ENSG00000184489/ENSG00000116260/ENSG00000107338/ENSG00000157193/ENSG00000143479/ENSG00000139793/ENSG00000172476/ENSG00000170604/ENSG00000102096/ENSG00000149798…
RAF_UP.V1_DN	RAF_UP.V1_DN	149	0.371428	1.23412	0.083472	0.229549	0.173147	1054	tags=23%, list=7%, signal=21%	ENSG00000148120/ENSG00000092758/ENSG00000145632/ENSG00000125398/ENSG00000115963/ENSG00000134827/ENSG00000141682/ENSG00000162433/ENSG00000049759/ENSG00000110092/ENSG00000144366/ENSG00000109099/ENSG00000130508/ENSG00000182621/ENSG00000163697/ENSG00000099204/ENSG00000168209/ENSG00000144283/ENSG00000171791/ENSG00000119326/ENSG00000113739/ENSG00000109452/ENSG00000121552/ENSG00000154640/ENSG00000146950…
IL2_UP.V1_UP	IL2_UP.V1_UP	127	-0.35631	-1.21712	0.089623	0.236048	0.178049	857	tags=14%, list=6%, signal=13%	ENSG00000163814/ENSG00000137843/ENSG00000104524/ENSG00000158050/ENSG00000179388/ENSG00000137193/ENSG00000113356/ENSG00000122877/ENSG00000178695/ENSG00000120738/ENSG00000143333/ENSG00000162496/ENSG00000111424/ENSG00000139318/ENSG00000170345/ENSG00000118785/ENSG00000171223/ENSG00000159399
EGFR_UP.V1_UP	EGFR_UP.V1_UP	158	0.360895	1.21333	0.087171	0.236048	0.178049	2182	tags=32%, list=15%, signal=27%	ENSG00000135480/ENSG00000020577/ENSG00000205426/ENSG00000124788/ENSG00000141682/ENSG00000134013/ENSG00000100596/ENSG00000103888/ENSG00000136205/ENSG00000164171/ENSG00000023330/ENSG00000078401/ENSG00000118523/ENSG00000119326/ENSG00000047365/ENSG00000134324/ENSG00000070540/ENSG00000091490/ENSG00000145779/ENSG00000179750/ENSG00000104450/ENSG00000162772/ENSG00000111145/ENSG00000101144/ENSG00000023608…
HOXA9_DN.V1_DN	HOXA9_DN.V1_DN	160	0.358556	1.20832	0.088962	0.236048	0.178049	2100	tags=21%, list=15%, signal=18%	ENSG00000092758/ENSG00000184254/ENSG00000104549/ENSG00000101255/ENSG00000112972/ENSG00000082781/ENSG00000151748/ENSG00000078399/ENSG00000160285/ENSG00000136738/ENSG00000052802/ENSG00000123427/ENSG00000113161/ENSG00000106070/ENSG00000149485/ENSG00000165996/ENSG00000179750/ENSG00000115457/ENSG00000169136/ENSG00000164930/ENSG00000132326/ENSG00000100473/ENSG00000115392/ENSG00000134824/ENSG00000134291…
MEK_UP.V1_DN	MEK_UP.V1_DN	151	-0.35451	-1.23348	0.094527	0.245509	0.185185	2296	tags=32%, list=16%, signal=28%	ENSG00000101166/ENSG00000172594/ENSG00000172575/ENSG00000198825/ENSG00000168280/ENSG00000134186/ENSG00000162688/ENSG00000075089/ENSG00000174373/ENSG00000104381/ENSG00000144452/ENSG00000135899/ENSG00000123636/ENSG00000150593/ENSG00000137628/ENSG00000138642/ENSG00000185745/ENSG00000198040/ENSG00000184979/ENSG00000119042/ENSG00000136636/ENSG00000134986/ENSG00000108932/ENSG00000144674/ENSG00000151093…
KRAS.KIDNEY_UP.V1_UP	KRAS.KIDNEY_UP.V1_UP	60	-0.43003	-1.28202	0.100719	0.258007	0.194613	1397	tags=27%, list=10%, signal=24%	ENSG00000136235/ENSG00000104290/ENSG00000163536/ENSG00000116983/ENSG00000185432/ENSG00000183150/ENSG00000067715/ENSG00000100505/ENSG00000137642/ENSG00000151150/ENSG00000250722/ENSG00000182568/ENSG00000139318/ENSG00000081189/ENSG00000104267/ENSG00000079215
TBK1.DN.48HRS_UP	TBK1.DN.48HRS_UP	48	0.457007	1.28749	0.104991	0.265316	0.200126	1655	tags=21%, list=11%, signal=19%	ENSG00000188042/ENSG00000146674/ENSG00000105255/ENSG00000078401/ENSG00000133056/ENSG00000259956/ENSG00000067369/ENSG00000110917/ENSG00000108861/ENSG00000147889
CTIP_DN.V1_DN	CTIP_DN.V1_DN	76	0.422982	1.28441	0.106529	0.265613	0.20035	1481	tags=21%, list=10%, signal=19%	ENSG00000002745/ENSG00000131620/ENSG00000103888/ENSG00000171401/ENSG00000165959/ENSG00000078401/ENSG00000185386/ENSG00000213722/ENSG00000138622/ENSG00000167754/ENSG00000058335/ENSG00000260804/ENSG00000105357/ENSG00000116151/ENSG00000149654/ENSG00000185585
LTE2_UP.V1_UP	LTE2_UP.V1_UP	159	0.354961	1.19572	0.10802	0.265785	0.20048	1855	tags=22%, list=13%, signal=19%	ENSG00000135373/ENSG00000197249/ENSG00000055163/ENSG00000112972/ENSG00000100596/ENSG00000103888/ENSG00000152229/ENSG00000136205/ENSG00000165959/ENSG00000100784/ENSG00000078401/ENSG00000133639/ENSG00000092964/ENSG00000134755/ENSG00000158470/ENSG00000101144/ENSG00000101333/ENSG00000100577/ENSG00000137575/ENSG00000138061/ENSG00000120875/ENSG00000106524/ENSG00000171310/ENSG00000057252/ENSG00000140025…
ALK_DN.V1_UP	ALK_DN.V1_UP	58	0.431475	1.25773	0.11414	0.277196	0.209087	845	tags=24%, list=6%, signal=23%	ENSG00000091879/ENSG00000205426/ENSG00000101255/ENSG00000135069/ENSG00000130513/ENSG00000065911/ENSG00000168209/ENSG00000112715/ENSG00000196517/ENSG00000113739/ENSG00000121552/ENSG00000100219/ENSG00000126010/ENSG00000128965
SNF5_DN.V1_DN	SNF5_DN.V1_DN	87	0.396963	1.23479	0.119792	0.287193	0.216627	614	tags=11%, list=4%, signal=11%	ENSG00000162458/ENSG00000170689/ENSG00000152894/ENSG00000164099/ENSG00000142910/ENSG00000163110/ENSG00000138131/ENSG00000170175/ENSG00000103876/ENSG00000071242
KRAS.BREAST_UP.V1_UP	KRAS.BREAST_UP.V1_UP	56	0.430949	1.25284	0.122658	0.289069	0.218042	2137	tags=25%, list=15%, signal=21%	ENSG00000002745/ENSG00000092758/ENSG00000146674/ENSG00000079385/ENSG00000144366/ENSG00000127603/ENSG00000056736/ENSG00000003436/ENSG00000140961/ENSG00000057657/ENSG00000136158/ENSG00000173221/ENSG00000104903/ENSG00000105672
SRC_UP.V1_DN	SRC_UP.V1_DN	116	0.375345	1.20309	0.124774	0.289069	0.218042	1680	tags=18%, list=12%, signal=16%	ENSG00000177494/ENSG00000180801/ENSG00000106078/ENSG00000103355/ENSG00000153292/ENSG00000169247/ENSG00000127603/ENSG00000133056/ENSG00000158201/ENSG00000103381/ENSG00000160326/ENSG00000104368/ENSG00000150756/ENSG00000167113/ENSG00000169184/ENSG00000057252/ENSG00000131748/ENSG00000115392/ENSG00000141295/ENSG00000104047/ENSG00000115827
AKT_UP_MTOR_DN.V1_UP	AKT_UP_MTOR_DN.V1_UP	136	0.363242	1.19202	0.125212	0.289069	0.218042	1632	tags=20%, list=11%, signal=18%	ENSG00000145632/ENSG00000120075/ENSG00000006016/ENSG00000068028/ENSG00000162433/ENSG00000149177/ENSG00000170425/ENSG00000108828/ENSG00000120093/ENSG00000165959/ENSG00000160285/ENSG00000161921/ENSG00000166224/ENSG00000078401/ENSG00000184292/ENSG00000135842/ENSG00000088992/ENSG00000131323/ENSG00000162772/ENSG00000053918/ENSG00000104368/ENSG00000104756/ENSG00000049769/ENSG00000167306/ENSG00000147883…
CYCLIN_D1_KE_.V1_UP	CYCLIN_D1_KE_.V1_UP	150	0.352377	1.17336	0.134775	0.307354	0.231834	1024	tags=13%, list=7%, signal=12%	ENSG00000124762/ENSG00000112977/ENSG00000105810/ENSG00000182871/ENSG00000106546/ENSG00000157168/ENSG00000196754/ENSG00000124788/ENSG00000115641/ENSG00000099204/ENSG00000136738/ENSG00000196937/ENSG00000136098/ENSG00000142798/ENSG00000163513/ENSG00000110721/ENSG00000110619/ENSG00000159692/ENSG00000120875
CSR_LATE_UP.V1_UP	CSR_LATE_UP.V1_UP	138	-0.34082	-1.17251	0.137592	0.309997	0.233828	2098	tags=29%, list=15%, signal=25%	ENSG00000171241/ENSG00000106263/ENSG00000141526/ENSG00000276043/ENSG00000122952/ENSG00000112312/ENSG00000170515/ENSG00000112118/ENSG00000125148/ENSG00000132507/ENSG00000198056/ENSG00000058804/ENSG00000161980/ENSG00000123737/ENSG00000171848/ENSG00000094804/ENSG00000171793/ENSG00000106462/ENSG00000170190/ENSG00000151287/ENSG00000179115/ENSG00000189159/ENSG00000188976/ENSG00000169299/ENSG00000127946…
KRAS.600_UP.V1_DN	KRAS.600_UP.V1_DN	105	0.379883	1.20816	0.144643	0.319292	0.240839	1494	tags=18%, list=10%, signal=16%	ENSG00000120068/ENSG00000002745/ENSG00000106078/ENSG00000171401/ENSG00000078401/ENSG00000133056/ENSG00000105327/ENSG00000171992/ENSG00000183049/ENSG00000101335/ENSG00000060656/ENSG00000149591/ENSG00000131669/ENSG00000129991/ENSG00000131094/ENSG00000137103/ENSG00000179583/ENSG00000185585/ENSG00000186832
PGF_UP.V1_DN	PGF_UP.V1_DN	108	0.37378	1.1949	0.145133	0.319292	0.240839	2363	tags=25%, list=16%, signal=21%	ENSG00000186591/ENSG00000182871/ENSG00000162433/ENSG00000140465/ENSG00000120437/ENSG00000070366/ENSG00000132470/ENSG00000147394/ENSG00000115457/ENSG00000129038/ENSG00000104856/ENSG00000101335/ENSG00000060656/ENSG00000196154/ENSG00000124145/ENSG00000239697/ENSG00000249992/ENSG00000216775/ENSG00000148200/ENSG00000066117/ENSG00000187244/ENSG00000104805/ENSG00000142347/ENSG00000010626/ENSG00000170604…
BMI1_DN.V1_DN	BMI1_DN.V1_DN	87	-0.36707	-1.18196	0.152582	0.331777	0.250257	1625	tags=25%, list=11%, signal=23%	ENSG00000083937/ENSG00000150593/ENSG00000137628/ENSG00000105379/ENSG00000163884/ENSG00000013364/ENSG00000185432/ENSG00000124216/ENSG00000108176/ENSG00000121101/ENSG00000104413/ENSG00000105559/ENSG00000152642/ENSG00000111319/ENSG00000117461/ENSG00000170381/ENSG00000120738/ENSG00000115594/ENSG00000250722/ENSG00000170345/ENSG00000069535/ENSG00000104267
KRAS.PROSTATE_UP.V1_DN	KRAS.PROSTATE_UP.V1_DN	54	0.419644	1.21064	0.16436	0.343156	0.25884	1675	tags=26%, list=12%, signal=23%	ENSG00000146674/ENSG00000106078/ENSG00000182621/ENSG00000171401/ENSG00000078401/ENSG00000183049/ENSG00000153283/ENSG00000149591/ENSG00000181409/ENSG00000148346/ENSG00000155666/ENSG00000186832/ENSG00000130270/ENSG00000197594
PKCA_DN.V1_UP	PKCA_DN.V1_UP	82	0.387436	1.19277	0.176166	0.343156	0.25884	1252	tags=20%, list=9%, signal=18%	ENSG00000182742/ENSG00000170425/ENSG00000115687/ENSG00000089057/ENSG00000144136/ENSG00000141574/ENSG00000077942/ENSG00000172831/ENSG00000025708/ENSG00000138031/ENSG00000074047/ENSG00000167074/ENSG00000182704/ENSG00000132326/ENSG00000171517/ENSG00000141337
SIRNA_EIF4GI_DN	SIRNA_EIF4GI_DN	79	0.389013	1.19045	0.174439	0.343156	0.25884	1818	tags=22%, list=13%, signal=19%	ENSG00000214517/ENSG00000134013/ENSG00000071539/ENSG00000176406/ENSG00000109099/ENSG00000263465/ENSG00000163430/ENSG00000108854/ENSG00000117143/ENSG00000120875/ENSG00000198682/ENSG00000119640/ENSG00000136868/ENSG00000173918/ENSG00000104312/ENSG00000104888/ENSG00000124356
CRX_DN.V1_DN	CRX_DN.V1_DN	88	0.380785	1.18293	0.167247	0.343156	0.25884	1421	tags=23%, list=10%, signal=21%	ENSG00000198959/ENSG00000124762/ENSG00000130147/ENSG00000182718/ENSG00000049239/ENSG00000113645/ENSG00000119326/ENSG00000176046/ENSG00000135926/ENSG00000091490/ENSG00000128965/ENSG00000176014/ENSG00000214944/ENSG00000104368/ENSG00000197956/ENSG00000128604/ENSG00000184557/ENSG00000204592/ENSG00000127920/ENSG00000175048
KRAS.DF.V1_DN	KRAS.DF.V1_DN	133	0.358416	1.16603	0.166957	0.343156	0.25884	1152	tags=14%, list=8%, signal=13%	ENSG00000108375/ENSG00000075223/ENSG00000146674/ENSG00000172175/ENSG00000106546/ENSG00000106078/ENSG00000140465/ENSG00000152104/ENSG00000146733/ENSG00000172059/ENSG00000129455/ENSG00000115457/ENSG00000261150/ENSG00000197461/ENSG00000154134/ENSG00000149591/ENSG00000132326/ENSG00000154639/ENSG00000167754
BMI1_DN.V1_UP	BMI1_DN.V1_UP	102	-0.35105	-1.16218	0.160271	0.343156	0.25884	959	tags=20%, list=7%, signal=18%	ENSG00000145685/ENSG00000138074/ENSG00000163814/ENSG00000161638/ENSG00000113070/ENSG00000102287/ENSG00000123146/ENSG00000137842/ENSG00000005884/ENSG00000172375/ENSG00000076356/ENSG00000101384/ENSG00000144749/ENSG00000162496/ENSG00000140545/ENSG00000198363/ENSG00000100234/ENSG00000125378/ENSG00000136999/ENSG00000107984
RAF_UP.V1_UP	RAF_UP.V1_UP	160	0.341664	1.15139	0.16804	0.343156	0.25884	1673	tags=24%, list=12%, signal=21%	ENSG00000179348/ENSG00000133816/ENSG00000172175/ENSG00000198910/ENSG00000150938/ENSG00000165959/ENSG00000197702/ENSG00000023330/ENSG00000196743/ENSG00000106070/ENSG00000165996/ENSG00000134755/ENSG00000159921/ENSG00000050344/ENSG00000132170/ENSG00000153113/ENSG00000157045/ENSG00000145779/ENSG00000160326/ENSG00000091409/ENSG00000123240/ENSG00000049246/ENSG00000137575/ENSG00000138061/ENSG00000120875…
MTOR_UP.N4.V1_UP	MTOR_UP.N4.V1_UP	166	0.340615	1.15086	0.169435	0.343156	0.25884	1990	tags=22%, list=14%, signal=19%	ENSG00000152894/ENSG00000101255/ENSG00000026103/ENSG00000050405/ENSG00000092621/ENSG00000182621/ENSG00000168209/ENSG00000130164/ENSG00000112715/ENSG00000052802/ENSG00000196517/ENSG00000186792/ENSG00000139163/ENSG00000146733/ENSG00000135842/ENSG00000103876/ENSG00000111981/ENSG00000138772/ENSG00000171992/ENSG00000128965/ENSG00000162772/ENSG00000148154/ENSG00000107960/ENSG00000110619/ENSG00000151012…
ESC_J1_UP_LATE.V1_DN	ESC_J1_UP_LATE.V1_DN	128	-0.33032	-1.13284	0.171296	0.343156	0.25884	1549	tags=17%, list=11%, signal=15%	ENSG00000114767/ENSG00000161980/ENSG00000181649/ENSG00000160818/ENSG00000058729/ENSG00000204219/ENSG00000101868/ENSG00000102879/ENSG00000079246/ENSG00000149927/ENSG00000102967/ENSG00000104812/ENSG00000065320/ENSG00000154845/ENSG00000164741/ENSG00000137561/ENSG00000167772/ENSG00000136997/ENSG00000120738/ENSG00000124787/ENSG00000187678/ENSG00000090339
EGFR_UP.V1_DN	EGFR_UP.V1_DN	159	-0.32032	-1.11856	0.173913	0.343156	0.25884	1813	tags=24%, list=13%, signal=21%	ENSG00000049323/ENSG00000138160/ENSG00000125968/ENSG00000123636/ENSG00000150593/ENSG00000058804/ENSG00000137628/ENSG00000138642/ENSG00000084444/ENSG00000119042/ENSG00000025293/ENSG00000106462/ENSG00000198039/ENSG00000108176/ENSG00000122779/ENSG00000173848/ENSG00000134986/ENSG00000076650/ENSG00000085831/ENSG00000196247/ENSG00000110492/ENSG00000105974/ENSG00000164741/ENSG00000161267/ENSG00000138821…
PRC1_BMI_UP.V1_UP	PRC1_BMI_UP.V1_UP	97	0.371069	1.17201	0.178322	0.343775	0.259307	1460	tags=14%, list=10%, signal=13%	ENSG00000197467/ENSG00000188042/ENSG00000105810/ENSG00000124225/ENSG00000078401/ENSG00000125741/ENSG00000186792/ENSG00000170456/ENSG00000165215/ENSG00000184208/ENSG00000181409/ENSG00000171517/ENSG00000198515/ENSG00000149654
RB_DN.V1_UP	RB_DN.V1_UP	100	0.369722	1.17409	0.186949	0.356729	0.269078	1735	tags=20%, list=12%, signal=18%	ENSG00000116062/ENSG00000159388/ENSG00000125657/ENSG00000196562/ENSG00000135679/ENSG00000215305/ENSG00000102038/ENSG00000111725/ENSG00000149547/ENSG00000105327/ENSG00000180155/ENSG00000145358/ENSG00000182809/ENSG00000094914/ENSG00000130717/ENSG00000095380/ENSG00000213551/ENSG00000157593/ENSG00000143819/ENSG00000109667
CAMP_UP.V1_UP	CAMP_UP.V1_UP	187	0.327573	1.12807	0.18932	0.357605	0.269739	1659	tags=14%, list=11%, signal=13%	ENSG00000244509/ENSG00000143811/ENSG00000125826/ENSG00000161642/ENSG00000154310/ENSG00000141682/ENSG00000115677/ENSG00000109654/ENSG00000128272/ENSG00000023330/ENSG00000065911/ENSG00000155096/ENSG00000126001/ENSG00000025708/ENSG00000050426/ENSG00000070540/ENSG00000114982/ENSG00000167792/ENSG00000081791/ENSG00000166619/ENSG00000094914/ENSG00000100949/ENSG00000137103/ENSG00000019582/ENSG00000117533…
KRAS.600.LUNG.BREAST_UP.V1_DN	KRAS.600.LUNG.BREAST_UP.V1_DN	123	0.352634	1.14047	0.207381	0.387803	0.292517	1575	tags=20%, list=11%, signal=18%	ENSG00000106078/ENSG00000041880/ENSG00000149177/ENSG00000120093/ENSG00000171401/ENSG00000168918/ENSG00000110400/ENSG00000196517/ENSG00000133056/ENSG00000162777/ENSG00000115457/ENSG00000101335/ENSG00000060656/ENSG00000158445/ENSG00000115266/ENSG00000094914/ENSG00000074660/ENSG00000131669/ENSG00000129991/ENSG00000184602/ENSG00000137103/ENSG00000179583/ENSG00000185585/ENSG00000186832/ENSG00000004399
ESC_V6.5_UP_EARLY.V1_UP	ESC_V6.5_UP_EARLY.V1_UP	117	-0.32562	-1.10008	0.211581	0.39174	0.295486	814	tags=14%, list=6%, signal=13%	ENSG00000186635/ENSG00000100319/ENSG00000114439/ENSG00000128849/ENSG00000172197/ENSG00000149927/ENSG00000164741/ENSG00000137561/ENSG00000137501/ENSG00000135365/ENSG00000144749/ENSG00000250722/ENSG00000182568/ENSG00000111961/ENSG00000118513/ENSG00000142875
BCAT_BILD_ET_AL_UP	BCAT_BILD_ET_AL_UP	40	0.425681	1.16435	0.22028	0.403846	0.304618	2287	tags=32%, list=16%, signal=27%	ENSG00000019186/ENSG00000168646/ENSG00000164379/ENSG00000070540/ENSG00000101335/ENSG00000149591/ENSG00000117676/ENSG00000169217/ENSG00000086062/ENSG00000071564/ENSG00000105519/ENSG00000166441/ENSG00000197756
BCAT.100_UP.V1_UP	BCAT.100_UP.V1_UP	36	-0.4219	-1.16839	0.231461	0.416554	0.314204	1746	tags=31%, list=12%, signal=27%	ENSG00000103316/ENSG00000174951/ENSG00000135447/ENSG00000163536/ENSG00000092068/ENSG00000050327/ENSG00000102580/ENSG00000135111/ENSG00000139318/ENSG00000125378/ENSG00000107984
TGFB_UP.V1_DN	TGFB_UP.V1_DN	151	0.33346	1.11149	0.231667	0.416554	0.314204	1289	tags=17%, list=9%, signal=15%	ENSG00000108375/ENSG00000135373/ENSG00000176406/ENSG00000151748/ENSG00000169247/ENSG00000105227/ENSG00000137819/ENSG00000144504/ENSG00000089723/ENSG00000170385/ENSG00000159921/ENSG00000142798/ENSG00000111328/ENSG00000185730/ENSG00000067369/ENSG00000120875/ENSG00000106524/ENSG00000198743/ENSG00000185551/ENSG00000070404/ENSG00000154639/ENSG00000058335/ENSG00000128604/ENSG00000169184/ENSG00000169252
CSR_EARLY_UP.V1_UP	CSR_EARLY_UP.V1_UP	143	-0.31656	-1.09379	0.236318	0.420872	0.31746	2666	tags=32%, list=18%, signal=26%	ENSG00000198805/ENSG00000117318/ENSG00000109814/ENSG00000115756/ENSG00000137309/ENSG00000174780/ENSG00000115091/ENSG00000144560/ENSG00000161960/ENSG00000174136/ENSG00000073756/ENSG00000170027/ENSG00000048162/ENSG00000135002/ENSG00000048405/ENSG00000107937/ENSG00000129292/ENSG00000080608/ENSG00000181472/ENSG00000155438/ENSG00000083520/ENSG00000114767/ENSG00000083812/ENSG00000113615/ENSG00000138750…
PGF_UP.V1_UP	PGF_UP.V1_UP	158	-0.30982	-1.08293	0.241117	0.425366	0.32085	2504	tags=23%, list=17%, signal=19%	ENSG00000164022/ENSG00000012174/ENSG00000115145/ENSG00000138398/ENSG00000072518/ENSG00000073756/ENSG00000139187/ENSG00000170775/ENSG00000113810/ENSG00000135002/ENSG00000162688/ENSG00000169764/ENSG00000111802/ENSG00000115486/ENSG00000198517/ENSG00000049323/ENSG00000070081/ENSG00000118482/ENSG00000123636/ENSG00000171428/ENSG00000136143/ENSG00000130066/ENSG00000116711/ENSG00000127914/ENSG00000198399…
KRAS.600.LUNG.BREAST_UP.V1_UP	KRAS.600.LUNG.BREAST_UP.V1_UP	110	0.349647	1.11904	0.248227	0.433817	0.327225	1389	tags=17%, list=10%, signal=16%	ENSG00000092758/ENSG00000131620/ENSG00000146674/ENSG00000117069/ENSG00000134954/ENSG00000144366/ENSG00000164171/ENSG00000127603/ENSG00000170456/ENSG00000012171/ENSG00000075213/ENSG00000175832/ENSG00000117472/ENSG00000020181/ENSG00000197444/ENSG00000138639/ENSG00000249992/ENSG00000003436/ENSG00000127920
YAP1_DN	YAP1_DN	29	-0.44531	-1.16978	0.252212	0.436701	0.3294	1855	tags=31%, list=13%, signal=27%	ENSG00000198542/ENSG00000115942/ENSG00000140854/ENSG00000182389/ENSG00000170500/ENSG00000165282/ENSG00000156500/ENSG00000100234/ENSG00000090020
KRAS.KIDNEY_UP.V1_DN	KRAS.KIDNEY_UP.V1_DN	47	-0.39018	-1.1258	0.261905	0.446506	0.336796	870	tags=15%, list=6%, signal=14%	ENSG00000124882/ENSG00000109787/ENSG00000079435/ENSG00000128039/ENSG00000163817/ENSG00000151090/ENSG00000125378
KRAS.LUNG_UP.V1_UP	KRAS.LUNG_UP.V1_UP	58	-0.37019	-1.10027	0.262651	0.446506	0.336796	797	tags=16%, list=6%, signal=15%	ENSG00000135111/ENSG00000144596/ENSG00000151876/ENSG00000113070/ENSG00000134716/ENSG00000167772/ENSG00000144749/ENSG00000006555/ENSG00000148680
PTEN_DN.V1_DN	PTEN_DN.V1_DN	84	0.355676	1.09701	0.268761	0.449975	0.339412	1748	tags=24%, list=12%, signal=21%	ENSG00000002745/ENSG00000026025/ENSG00000135919/ENSG00000205426/ENSG00000163235/ENSG00000112972/ENSG00000006607/ENSG00000109452/ENSG00000111981/ENSG00000183049/ENSG00000175592/ENSG00000127920/ENSG00000173918/ENSG00000163909/ENSG00000149654/ENSG00000120149/ENSG00000174607/ENSG00000171903/ENSG00000130270/ENSG00000183778
ATF2_UP.V1_DN	ATF2_UP.V1_DN	118	0.340856	1.09579	0.269504	0.449975	0.339412	1384	tags=21%, list=10%, signal=19%	ENSG00000102678/ENSG00000006016/ENSG00000185950/ENSG00000099194/ENSG00000162512/ENSG00000186834/ENSG00000162433/ENSG00000170425/ENSG00000103888/ENSG00000197563/ENSG00000162777/ENSG00000188015/ENSG00000009413/ENSG00000147862/ENSG00000115457/ENSG00000241878/ENSG00000049246/ENSG00000114698/ENSG00000138061/ENSG00000139178/ENSG00000162413/ENSG00000103479/ENSG00000169184/ENSG00000278540/ENSG00000163947
RAPA_EARLY_UP.V1_UP	RAPA_EARLY_UP.V1_UP	102	0.344137	1.09217	0.282648	0.467744	0.352816	1513	tags=16%, list=10%, signal=14%	ENSG00000088832/ENSG00000198910/ENSG00000138814/ENSG00000035862/ENSG00000171345/ENSG00000171401/ENSG00000142156/ENSG00000116396/ENSG00000158486/ENSG00000126010/ENSG00000124920/ENSG00000126016/ENSG00000101213/ENSG00000131669/ENSG00000185585/ENSG00000071859
BRCA1_DN.V1_DN	BRCA1_DN.V1_DN	79	0.356243	1.09016	0.291883	0.475167	0.358415	1371	tags=15%, list=10%, signal=14%	ENSG00000100170/ENSG00000102678/ENSG00000068079/ENSG00000196743/ENSG00000187609/ENSG00000131323/ENSG00000114982/ENSG00000116237/ENSG00000182795/ENSG00000012048/ENSG00000074660/ENSG00000141449
GCNP_SHH_UP_LATE.V1_DN	GCNP_SHH_UP_LATE.V1_DN	134	0.332532	1.08381	0.294828	0.475167	0.358415	1943	tags=19%, list=13%, signal=16%	ENSG00000163032/ENSG00000164236/ENSG00000149177/ENSG00000104774/ENSG00000113645/ENSG00000078401/ENSG00000164976/ENSG00000117394/ENSG00000142798/ENSG00000129455/ENSG00000162104/ENSG00000130414/ENSG00000060656/ENSG00000130311/ENSG00000114019/ENSG00000163191/ENSG00000115170/ENSG00000169252/ENSG00000132535/ENSG00000242372/ENSG00000197594/ENSG00000111912/ENSG00000111450/ENSG00000186994/ENSG00000124104
CRX_NRL_DN.V1_DN	CRX_NRL_DN.V1_DN	92	-0.32953	-1.07446	0.296552	0.475167	0.358415	3502	tags=38%, list=24%, signal=29%	ENSG00000227051/ENSG00000163629/ENSG00000102886/ENSG00000122696/ENSG00000103978/ENSG00000167635/ENSG00000263001/ENSG00000131067/ENSG00000139926/ENSG00000068976/ENSG00000095739/ENSG00000163481/ENSG00000198805/ENSG00000127990/ENSG00000161654/ENSG00000163162/ENSG00000248905/ENSG00000196208/ENSG00000172594/ENSG00000168280/ENSG00000171617/ENSG00000117971/ENSG00000100060/ENSG00000170854/ENSG00000133055…
ESC_V6.5_UP_LATE.V1_DN	ESC_V6.5_UP_LATE.V1_DN	138	-0.30815	-1.06011	0.297297	0.475167	0.358415	2298	tags=25%, list=16%, signal=22%	ENSG00000175416/ENSG00000109323/ENSG00000148459/ENSG00000119715/ENSG00000129451/ENSG00000227057/ENSG00000160460/ENSG00000155158/ENSG00000150456/ENSG00000147130/ENSG00000182459/ENSG00000114767/ENSG00000160818/ENSG00000058729/ENSG00000204219/ENSG00000101868/ENSG00000121101/ENSG00000116761/ENSG00000106366/ENSG00000104812/ENSG00000105559/ENSG00000174840/ENSG00000273604/ENSG00000185033/ENSG00000184517…
ESC_J1_UP_LATE.V1_UP	ESC_J1_UP_LATE.V1_UP	121	0.331917	1.0747	0.301754	0.478204	0.360706	1282	tags=23%, list=9%, signal=21%	ENSG00000117525/ENSG00000164099/ENSG00000135919/ENSG00000150938/ENSG00000185950/ENSG00000134013/ENSG00000070778/ENSG00000164379/ENSG00000099860/ENSG00000115641/ENSG00000197702/ENSG00000148180/ENSG00000170175/ENSG00000118523/ENSG00000162430/ENSG00000047365/ENSG00000139174/ENSG00000136153/ENSG00000091490/ENSG00000162772/ENSG00000166444/ENSG00000126016/ENSG00000214944/ENSG00000166126/ENSG00000166228…
CAHOY_NEURONAL	CAHOY_NEURONAL	40	-0.38685	-1.0897	0.304651	0.478738	0.361108	1478	tags=28%, list=10%, signal=25%	ENSG00000177542/ENSG00000171951/ENSG00000119042/ENSG00000113327/ENSG00000067715/ENSG00000127152/ENSG00000119866/ENSG00000105376/ENSG00000019505/ENSG00000081189/ENSG00000147676
CAHOY_ASTROCYTIC	CAHOY_ASTROCYTIC	58	0.372793	1.08667	0.313458	0.479134	0.361407	1647	tags=29%, list=11%, signal=26%	ENSG00000170425/ENSG00000171877/ENSG00000112715/ENSG00000164976/ENSG00000133639/ENSG00000147509/ENSG00000144730/ENSG00000144959/ENSG00000130304/ENSG00000142661/ENSG00000151012/ENSG00000198682/ENSG00000123684/ENSG00000171903/ENSG00000127863/ENSG00000142192/ENSG00000198435
NOTCH_DN.V1_UP	NOTCH_DN.V1_UP	116	0.333549	1.06912	0.311031	0.479134	0.361407	1389	tags=16%, list=10%, signal=15%	ENSG00000124762/ENSG00000100170/ENSG00000159388/ENSG00000221890/ENSG00000006607/ENSG00000165959/ENSG00000130943/ENSG00000171368/ENSG00000101280/ENSG00000100344/ENSG00000166016/ENSG00000146070/ENSG00000162413/ENSG00000125895/ENSG00000169184/ENSG00000140682/ENSG00000129991/ENSG00000197892/ENSG00000127920
PKCA_DN.V1_DN	PKCA_DN.V1_DN	85	-0.33066	-1.06463	0.320276	0.479134	0.361407	2286	tags=27%, list=16%, signal=23%	ENSG00000173334/ENSG00000148926/ENSG00000169116/ENSG00000144802/ENSG00000163625/ENSG00000070081/ENSG00000102158/ENSG00000122861/ENSG00000196504/ENSG00000278311/ENSG00000139531/ENSG00000149781/ENSG00000177463/ENSG00000145088/ENSG00000163412/ENSG00000187688/ENSG00000087903/ENSG00000172197/ENSG00000165282/ENSG00000164125/ENSG00000165030/ENSG00000170231/ENSG00000159399
JAK2_DN.V1_DN	JAK2_DN.V1_DN	107	-0.31614	-1.04931	0.3125	0.479134	0.361407	3759	tags=37%, list=26%, signal=28%	ENSG00000197857/ENSG00000134285/ENSG00000143079/ENSG00000106477/ENSG00000131558/ENSG00000176681/ENSG00000264538/ENSG00000235437/ENSG00000137871/ENSG00000242125/ENSG00000204519/ENSG00000182903/ENSG00000241058/ENSG00000156304/ENSG00000075826/ENSG00000159905/ENSG00000110888/ENSG00000166004/ENSG00000127990/ENSG00000139631/ENSG00000030419/ENSG00000180914/ENSG00000242485/ENSG00000198542/ENSG00000164934…
PDGF_ERK_DN.V1_UP	PDGF_ERK_DN.V1_UP	106	-0.31483	-1.04883	0.318907	0.479134	0.361407	1394	tags=19%, list=10%, signal=17%	ENSG00000074695/ENSG00000198040/ENSG00000181649/ENSG00000162390/ENSG00000167004/ENSG00000204842/ENSG00000114859/ENSG00000060688/ENSG00000082512/ENSG00000165272/ENSG00000196782/ENSG00000115339/ENSG00000117758/ENSG00000176595/ENSG00000122359/ENSG00000083720/ENSG00000181418/ENSG00000180530/ENSG00000109511/ENSG00000125844
TBK1.DF_DN	TBK1.DF_DN	272	-0.27955	-1.04294	0.31701	0.479134	0.361407	1997	tags=20%, list=14%, signal=17%	ENSG00000110723/ENSG00000122952/ENSG00000186918/ENSG00000143013/ENSG00000270647/ENSG00000132541/ENSG00000180198/ENSG00000113552/ENSG00000179409/ENSG00000147475/ENSG00000083937/ENSG00000175105/ENSG00000137628/ENSG00000170854/ENSG00000130544/ENSG00000101407/ENSG00000185745/ENSG00000084444/ENSG00000038532/ENSG00000080503/ENSG00000131437/ENSG00000124151/ENSG00000104691/ENSG00000140743/ENSG00000149636…
KRAS.300_UP.V1_DN	KRAS.300_UP.V1_DN	56	0.370544	1.07723	0.32368	0.480382	0.362348	1494	tags=21%, list=10%, signal=19%	ENSG00000120068/ENSG00000106078/ENSG00000171401/ENSG00000171992/ENSG00000183049/ENSG00000101335/ENSG00000149591/ENSG00000129991/ENSG00000137103/ENSG00000179583/ENSG00000185585/ENSG00000186832
IL21_UP.V1_UP	IL21_UP.V1_UP	102	-0.31824	-1.05354	0.336343	0.487567	0.367768	670	tags=12%, list=5%, signal=11%	ENSG00000154814/ENSG00000174130/ENSG00000166145/ENSG00000137193/ENSG00000111319/ENSG00000122877/ENSG00000125740/ENSG00000111424/ENSG00000144821/ENSG00000181885/ENSG00000118785/ENSG00000187678
CAMP_UP.V1_DN	CAMP_UP.V1_DN	169	0.308791	1.04555	0.335537	0.487567	0.367768	1423	tags=17%, list=10%, signal=16%	ENSG00000125877/ENSG00000145349/ENSG00000102804/ENSG00000186480/ENSG00000035862/ENSG00000145730/ENSG00000104419/ENSG00000115419/ENSG00000124831/ENSG00000099204/ENSG00000120437/ENSG00000135926/ENSG00000112149/ENSG00000163430/ENSG00000091490/ENSG00000111674/ENSG00000008083/ENSG00000160767/ENSG00000063046/ENSG00000266714/ENSG00000168785/ENSG00000153904/ENSG00000171914/ENSG00000205726/ENSG00000173402…
LTE2_UP.V1_DN	LTE2_UP.V1_DN	164	0.307869	1.04249	0.333333	0.487567	0.367768	1151	tags=15%, list=8%, signal=14%	ENSG00000092758/ENSG00000152894/ENSG00000180573/ENSG00000068079/ENSG00000135069/ENSG00000053747/ENSG00000141682/ENSG00000150687/ENSG00000182621/ENSG00000115641/ENSG00000116717/ENSG00000171791/ENSG00000106070/ENSG00000113739/ENSG00000148400/ENSG00000121552/ENSG00000138772/ENSG00000154640/ENSG00000197321/ENSG00000162772/ENSG00000148154/ENSG00000090612/ENSG00000074410/ENSG00000151012/ENSG00000067066
SRC_UP.V1_UP	SRC_UP.V1_UP	93	-0.32377	-1.0554	0.339535	0.488408	0.368402	1478	tags=15%, list=10%, signal=14%	ENSG00000177542/ENSG00000185482/ENSG00000204576/ENSG00000186567/ENSG00000160949/ENSG00000140320/ENSG00000105649/ENSG00000166562/ENSG00000105376/ENSG00000106327/ENSG00000204610/ENSG00000170345/ENSG00000154165/ENSG00000198924
AKT_UP.V1_DN	AKT_UP.V1_DN	125	0.324188	1.05217	0.34375	0.490697	0.370129	1052	tags=14%, list=7%, signal=13%	ENSG00000161642/ENSG00000171346/ENSG00000168646/ENSG00000142619/ENSG00000026103/ENSG00000185950/ENSG00000132329/ENSG00000065618/ENSG00000111696/ENSG00000167711/ENSG00000162407/ENSG00000103876/ENSG00000245910/ENSG00000169047/ENSG00000112511/ENSG00000133243/ENSG00000184588
JAK2_DN.V1_UP	JAK2_DN.V1_UP	56	-0.3533	-1.04765	0.346988	0.491566	0.370785	740	tags=14%, list=5%, signal=14%	ENSG00000151876/ENSG00000104885/ENSG00000049130/ENSG00000166833/ENSG00000144749/ENSG00000181885/ENSG00000108244/ENSG00000154165
ALK_DN.V1_DN	ALK_DN.V1_DN	63	0.355918	1.05701	0.361486	0.497044	0.374916	1225	tags=17%, list=8%, signal=16%	ENSG00000177494/ENSG00000092758/ENSG00000187720/ENSG00000156299/ENSG00000168918/ENSG00000167711/ENSG00000138623/ENSG00000127220/ENSG00000142949/ENSG00000064547/ENSG00000141391
PDGF_UP.V1_UP	PDGF_UP.V1_UP	128	0.321544	1.04449	0.354386	0.497044	0.374916	1263	tags=16%, list=9%, signal=14%	ENSG00000124762/ENSG00000105810/ENSG00000068024/ENSG00000162512/ENSG00000115677/ENSG00000144136/ENSG00000168209/ENSG00000116717/ENSG00000196937/ENSG00000170385/ENSG00000100221/ENSG00000179456/ENSG00000110721/ENSG00000111245/ENSG00000175592/ENSG00000162772/ENSG00000117143/ENSG00000198743/ENSG00000111737/ENSG00000249992
KRAS.DF.V1_UP	KRAS.DF.V1_UP	152	0.311594	1.04299	0.356908	0.497044	0.374916	2124	tags=24%, list=15%, signal=20%	ENSG00000134574/ENSG00000184254/ENSG00000038427/ENSG00000068079/ENSG00000134013/ENSG00000102038/ENSG00000171552/ENSG00000130508/ENSG00000100784/ENSG00000139163/ENSG00000101955/ENSG00000109452/ENSG00000092964/ENSG00000159921/ENSG00000120913/ENSG00000111145/ENSG00000145439/ENSG00000107960/ENSG00000119782/ENSG00000104368/ENSG00000168785/ENSG00000122507/ENSG00000249992/ENSG00000134824/ENSG00000163947…
PRC2_SUZ12_UP.V1_DN	PRC2_SUZ12_UP.V1_DN	103	-0.3116	-1.03425	0.359551	0.497044	0.374916	2049	tags=28%, list=14%, signal=24%	ENSG00000131389/ENSG00000162813/ENSG00000167880/ENSG00000197472/ENSG00000169598/ENSG00000160957/ENSG00000110324/ENSG00000130762/ENSG00000050438/ENSG00000112394/ENSG00000116141/ENSG00000052344/ENSG00000170579/ENSG00000163884/ENSG00000110046/ENSG00000085840/ENSG00000109390/ENSG00000124641/ENSG00000102879/ENSG00000087903/ENSG00000029534/ENSG00000104524/ENSG00000160145/ENSG00000129354/ENSG00000134138…
KRAS.AMP.LUNG_UP.V1_DN	KRAS.AMP.LUNG_UP.V1_DN	72	0.342177	1.02624	0.385563	0.52628	0.396969	1744	tags=21%, list=12%, signal=18%	ENSG00000108759/ENSG00000168918/ENSG00000128266/ENSG00000101986/ENSG00000132205/ENSG00000104856/ENSG00000184208/ENSG00000115266/ENSG00000127561/ENSG00000181409/ENSG00000074660/ENSG00000184160/ENSG00000159423/ENSG00000197594/ENSG00000213762
RELA_DN.V1_DN	RELA_DN.V1_DN	54	0.360909	1.0412	0.399654	0.537411	0.405365	1312	tags=17%, list=9%, signal=15%	ENSG00000198910/ENSG00000132329/ENSG00000102359/ENSG00000110400/ENSG00000184292/ENSG00000167074/ENSG00000075213/ENSG00000056736/ENSG00000129991
CYCLIN_D1_KE_.V1_DN	CYCLIN_D1_KE_.V1_DN	95	0.325782	1.02673	0.400347	0.537411	0.405365	2033	tags=24%, list=14%, signal=21%	ENSG00000117525/ENSG00000019186/ENSG00000100596/ENSG00000171401/ENSG00000128266/ENSG00000273079/ENSG00000158486/ENSG00000107262/ENSG00000175567/ENSG00000042493/ENSG00000081791/ENSG00000145675/ENSG00000109458/ENSG00000139546/ENSG00000148200/ENSG00000276293/ENSG00000111540/ENSG00000124299/ENSG00000143437/ENSG00000142347/ENSG00000084652/ENSG00000119917/ENSG00000119950
RAPA_EARLY_UP.V1_DN	RAPA_EARLY_UP.V1_DN	124	0.313596	1.01754	0.404514	0.537411	0.405365	1903	tags=19%, list=13%, signal=17%	ENSG00000172164/ENSG00000146674/ENSG00000006607/ENSG00000101871/ENSG00000052802/ENSG00000162407/ENSG00000105327/ENSG00000241878/ENSG00000160789/ENSG00000166016/ENSG00000132274/ENSG00000182809/ENSG00000030582/ENSG00000053918/ENSG00000082641/ENSG00000204592/ENSG00000149654/ENSG00000004399/ENSG00000049089/ENSG00000111540/ENSG00000122966/ENSG00000105976/ENSG00000167601/ENSG00000136425
BRCA1_DN.V1_UP	BRCA1_DN.V1_UP	44	-0.3525	-1.0065	0.405213	0.537411	0.405365	1730	tags=20%, list=12%, signal=18%	ENSG00000110811/ENSG00000161681/ENSG00000116254/ENSG00000275395/ENSG00000108932/ENSG00000128000/ENSG00000149948/ENSG00000166313/ENSG00000165125
ESC_J1_UP_EARLY.V1_DN	ESC_J1_UP_EARLY.V1_DN	133	-0.29462	-1.01494	0.419204	0.55205	0.416407	1752	tags=19%, list=12%, signal=17%	ENSG00000175634/ENSG00000135828/ENSG00000213853/ENSG00000125968/ENSG00000155438/ENSG00000221869/ENSG00000135447/ENSG00000105722/ENSG00000160818/ENSG00000058729/ENSG00000187189/ENSG00000058085/ENSG00000106366/ENSG00000141524/ENSG00000128016/ENSG00000273604/ENSG00000167772/ENSG00000136997/ENSG00000120738/ENSG00000139318/ENSG00000171223/ENSG00000166886/ENSG00000125378/ENSG00000006042/ENSG00000187678
IL21_UP.V1_DN	IL21_UP.V1_DN	76	0.330254	1.00284	0.426117	0.55723	0.420314	1650	tags=21%, list=11%, signal=19%	ENSG00000120068/ENSG00000142910/ENSG00000119899/ENSG00000108759/ENSG00000164171/ENSG00000116396/ENSG00000186792/ENSG00000076716/ENSG00000091409/ENSG00000198816/ENSG00000101333/ENSG00000154529/ENSG00000129991/ENSG00000148346/ENSG00000188910/ENSG00000140961
PDGF_UP.V1_DN	PDGF_UP.V1_DN	59	0.346956	1.01475	0.437607	0.557516	0.42053	571	tags=12%, list=4%, signal=11%	ENSG00000075223/ENSG00000107554/ENSG00000140465/ENSG00000171401/ENSG00000163132/ENSG00000186792/ENSG00000184292
PRC2_EZH2_UP.V1_DN	PRC2_EZH2_UP.V1_DN	132	-0.29327	-1.01265	0.43649	0.557516	0.42053	2501	tags=28%, list=17%, signal=23%	ENSG00000163918/ENSG00000069011/ENSG00000120253/ENSG00000164045/ENSG00000188419/ENSG00000180914/ENSG00000023892/ENSG00000091127/ENSG00000107937/ENSG00000112742/ENSG00000145604/ENSG00000112394/ENSG00000138346/ENSG00000167513/ENSG00000065328/ENSG00000198056/ENSG00000119969/ENSG00000164078/ENSG00000185745/ENSG00000184445/ENSG00000140471/ENSG00000106462/ENSG00000107949/ENSG00000154814/ENSG00000102879…
AKT_UP_MTOR_DN.V1_DN	AKT_UP_MTOR_DN.V1_DN	133	0.30879	1.00458	0.438261	0.557516	0.42053	1180	tags=14%, list=8%, signal=13%	ENSG00000155189/ENSG00000115648/ENSG00000026103/ENSG00000038427/ENSG00000135069/ENSG00000132329/ENSG00000065618/ENSG00000163132/ENSG00000167711/ENSG00000162407/ENSG00000172831/ENSG00000025708/ENSG00000245910/ENSG00000169047/ENSG00000091409/ENSG00000101144/ENSG00000105655/ENSG00000205726
E2F3_UP.V1_UP	E2F3_UP.V1_UP	153	-0.28653	-0.99796	0.429648	0.557516	0.42053	814	tags=11%, list=6%, signal=11%	ENSG00000172197/ENSG00000149679/ENSG00000187634/ENSG00000139438/ENSG00000178878/ENSG00000129757/ENSG00000148835/ENSG00000134326/ENSG00000066248/ENSG00000100167/ENSG00000122877/ENSG00000137834/ENSG00000197183/ENSG00000242265/ENSG00000118513/ENSG00000198945/ENSG00000175745
NRL_DN.V1_UP	NRL_DN.V1_UP	95	-0.30772	-1.00043	0.444706	0.561892	0.423831	1624	tags=25%, list=11%, signal=23%	ENSG00000103202/ENSG00000071205/ENSG00000119715/ENSG00000123179/ENSG00000121957/ENSG00000175895/ENSG00000117595/ENSG00000149499/ENSG00000169635/ENSG00000114739/ENSG00000140743/ENSG00000125834/ENSG00000108932/ENSG00000087903/ENSG00000155846/ENSG00000187634/ENSG00000164105/ENSG00000152518/ENSG00000081181/ENSG00000104783/ENSG00000008513/ENSG00000159166/ENSG00000162496/ENSG00000081189
P53_DN.V2_UP	P53_DN.V2_UP	53	0.348417	1.00355	0.448454	0.562824	0.424534	2644	tags=32%, list=18%, signal=26%	ENSG00000049239/ENSG00000087088/ENSG00000168918/ENSG00000008441/ENSG00000112149/ENSG00000108379/ENSG00000100906/ENSG00000104856/ENSG00000124145/ENSG00000019485/ENSG00000140961/ENSG00000108479/ENSG00000075426/ENSG00000244165/ENSG00000101188/ENSG00000177595/ENSG00000163739
KRAS.50_UP.V1_DN	KRAS.50_UP.V1_DN	15	-0.43035	-0.98147	0.473913	0.590812	0.445645	279	tags=20%, list=2%, signal=20%	ENSG00000177380/ENSG00000138028/ENSG00000151090
IL15_UP.V1_DN	IL15_UP.V1_DN	90	0.312321	0.975561	0.489619	0.60635	0.457365	1630	tags=16%, list=11%, signal=14%	ENSG00000188042/ENSG00000080546/ENSG00000134827/ENSG00000136205/ENSG00000116396/ENSG00000188015/ENSG00000076716/ENSG00000053918/ENSG00000154529/ENSG00000070404/ENSG00000140682/ENSG00000019485/ENSG00000180340/ENSG00000216775
RB_P107_DN.V1_DN	RB_P107_DN.V1_DN	112	0.305777	0.979507	0.49556	0.609669	0.459868	2110	tags=25%, list=15%, signal=22%	ENSG00000164099/ENSG00000165474/ENSG00000099194/ENSG00000037474/ENSG00000115295/ENSG00000168209/ENSG00000078401/ENSG00000128965/ENSG00000158109/ENSG00000145439/ENSG00000196975/ENSG00000116574/ENSG00000166619/ENSG00000082641/ENSG00000249915/ENSG00000134440/ENSG00000171517/ENSG00000079950/ENSG00000123684/ENSG00000169410/ENSG00000130349/ENSG00000146066/ENSG00000172380/ENSG00000265241/ENSG00000137500…
MTOR_UP.V1_DN	MTOR_UP.V1_DN	135	0.300028	0.980121	0.509402	0.616776	0.465229	1781	tags=18%, list=12%, signal=16%	ENSG00000171346/ENSG00000107554/ENSG00000120075/ENSG00000185950/ENSG00000048392/ENSG00000150687/ENSG00000167363/ENSG00000124067/ENSG00000107719/ENSG00000186792/ENSG00000103876/ENSG00000125457/ENSG00000197461/ENSG00000112511/ENSG00000053918/ENSG00000184588/ENSG00000125124/ENSG00000255529/ENSG00000174365/ENSG00000104946/ENSG00000070214/ENSG00000140961/ENSG00000165171/ENSG00000071564
KRAS.300_UP.V1_UP	KRAS.300_UP.V1_UP	64	0.328786	0.974926	0.51453	0.616776	0.465229	1292	tags=16%, list=9%, signal=14%	ENSG00000239713/ENSG00000102678/ENSG00000131620/ENSG00000079385/ENSG00000164171/ENSG00000075213/ENSG00000071575/ENSG00000175832/ENSG00000138639/ENSG00000003436
CAHOY_OLIGODENDROCUTIC	CAHOY_OLIGODENDROCUTIC	71	0.32234	0.965241	0.511464	0.616776	0.465229	951	tags=14%, list=7%, signal=13%	ENSG00000106546/ENSG00000005513/ENSG00000152229/ENSG00000106617/ENSG00000118523/ENSG00000163430/ENSG00000142634/ENSG00000182809/ENSG00000124920/ENSG00000127220
BCAT_GDS748_UP	BCAT_GDS748_UP	38	-0.34443	-0.95535	0.505855	0.616776	0.465229	703	tags=13%, list=5%, signal=13%	ENSG00000165272/ENSG00000178695/ENSG00000118513/ENSG00000113448/ENSG00000104267
GCNP_SHH_UP_EARLY.V1_DN	GCNP_SHH_UP_EARLY.V1_DN	117	0.299086	0.95868	0.540687	0.639927	0.482692	1765	tags=19%, list=12%, signal=17%	ENSG00000170689/ENSG00000145632/ENSG00000134531/ENSG00000134954/ENSG00000132329/ENSG00000171877/ENSG00000120093/ENSG00000104774/ENSG00000148400/ENSG00000162104/ENSG00000124920/ENSG00000144824/ENSG00000124155/ENSG00000114019/ENSG00000132570/ENSG00000167306/ENSG00000174500/ENSG00000151718/ENSG00000148200/ENSG00000160703/ENSG00000124299/ENSG00000184678
SINGH_KRAS_DEPENDENCY_SIGNATURE	SINGH_KRAS_DEPENDENCY_SIGNATURE	18	-0.40332	-0.95377	0.538293	0.639927	0.482692	932	tags=44%, list=6%, signal=42%	ENSG00000133805/ENSG00000164078/ENSG00000058085/ENSG00000185033/ENSG00000159166/ENSG00000197261/ENSG00000170786/ENSG00000181885
CYCLIN_D1_UP.V1_DN	CYCLIN_D1_UP.V1_DN	124	-0.27831	-0.94582	0.565728	0.665353	0.50187	1145	tags=16%, list=8%, signal=15%	ENSG00000106462/ENSG00000196639/ENSG00000175595/ENSG00000114573/ENSG00000112763/ENSG00000067715/ENSG00000104812/ENSG00000105974/ENSG00000104412/ENSG00000119138/ENSG00000152495/ENSG00000167315/ENSG00000005884/ENSG00000151150/ENSG00000196591/ENSG00000065675/ENSG00000143333/ENSG00000127824/ENSG00000060971/ENSG00000125846
GCNP_SHH_UP_EARLY.V1_UP	GCNP_SHH_UP_EARLY.V1_UP	142	0.288128	0.954163	0.57309	0.665638	0.502086	1880	tags=15%, list=13%, signal=14%	ENSG00000111885/ENSG00000116062/ENSG00000162512/ENSG00000134013/ENSG00000115295/ENSG00000089057/ENSG00000155096/ENSG00000238227/ENSG00000131941/ENSG00000175592/ENSG00000125351/ENSG00000130304/ENSG00000164916/ENSG00000128604/ENSG00000169217/ENSG00000187109/ENSG00000176890/ENSG00000149554/ENSG00000185753/ENSG00000163785/ENSG00000078403/ENSG00000119638
EIF4E_DN	EIF4E_DN	91	-0.2914	-0.94599	0.571429	0.665638	0.502086	1611	tags=20%, list=11%, signal=18%	ENSG00000163625/ENSG00000123131/ENSG00000122861/ENSG00000073331/ENSG00000170242/ENSG00000104290/ENSG00000154781/ENSG00000066084/ENSG00000163510/ENSG00000198408/ENSG00000141448/ENSG00000104413/ENSG00000133026/ENSG00000167772/ENSG00000109861/ENSG00000003400/ENSG00000170786/ENSG00000046651
MTOR_UP.N4.V1_DN	MTOR_UP.N4.V1_DN	151	0.286258	0.954157	0.586667	0.673047	0.507674	2331	tags=21%, list=16%, signal=17%	ENSG00000180573/ENSG00000159388/ENSG00000089057/ENSG00000136451/ENSG00000123933/ENSG00000127603/ENSG00000238227/ENSG00000089289/ENSG00000031003/ENSG00000170734/ENSG00000146834/ENSG00000163818/ENSG00000090612/ENSG00000177042/ENSG00000158234/ENSG00000197903/ENSG00000166340/ENSG00000003436/ENSG00000123352/ENSG00000135749/ENSG00000109586/ENSG00000140092/ENSG00000138380/ENSG00000166398/ENSG00000164111…
CSR_EARLY_UP.V1_DN	CSR_EARLY_UP.V1_DN	108	-0.28573	-0.95203	0.585812	0.673047	0.507674	1919	tags=18%, list=13%, signal=15%	ENSG00000154889/ENSG00000270647/ENSG00000136010/ENSG00000145604/ENSG00000198728/ENSG00000118596/ENSG00000198736/ENSG00000139263/ENSG00000111731/ENSG00000124587/ENSG00000167371/ENSG00000164209/ENSG00000163872/ENSG00000111276/ENSG00000134317/ENSG00000162496/ENSG00000181444/ENSG00000171681/ENSG00000113369
TBK1.DN.48HRS_DN	TBK1.DN.48HRS_DN	46	0.32907	0.919889	0.592083	0.675119	0.509237	1024	tags=17%, list=7%, signal=16%	ENSG00000101255/ENSG00000171791/ENSG00000119326/ENSG00000109452/ENSG00000100219/ENSG00000197461/ENSG00000088448/ENSG00000120875
BCAT.100_UP.V1_DN	BCAT.100_UP.V1_DN	21	-0.36344	-0.89114	0.61488	0.696864	0.525639	1050	tags=19%, list=7%, signal=18%	ENSG00000155090/ENSG00000112773/ENSG00000147180/ENSG00000142687
CRX_NRL_DN.V1_UP	CRX_NRL_DN.V1_UP	101	0.290483	0.923702	0.624779	0.696966	0.525716	2419	tags=24%, list=17%, signal=20%	ENSG00000164236/ENSG00000164574/ENSG00000111725/ENSG00000169499/ENSG00000135686/ENSG00000116717/ENSG00000139734/ENSG00000183049/ENSG00000063438/ENSG00000168807/ENSG00000158445/ENSG00000122507/ENSG00000158234/ENSG00000086062/ENSG00000198515/ENSG00000058453/ENSG00000148426/ENSG00000106333/ENSG00000186951/ENSG00000248487/ENSG00000178053/ENSG00000074621/ENSG00000018408/ENSG00000135127
KRAS.BREAST_UP.V1_DN	KRAS.BREAST_UP.V1_DN	60	-0.30816	-0.91868	0.618705	0.696966	0.525716	1437	tags=20%, list=10%, signal=18%	ENSG00000134453/ENSG00000173898/ENSG00000115194/ENSG00000089041/ENSG00000036448/ENSG00000115604/ENSG00000144596/ENSG00000100505/ENSG00000196782/ENSG00000174130/ENSG00000185630/ENSG00000093217
GLI1_UP.V1_UP	GLI1_UP.V1_UP	20	0.376303	0.894516	0.626151	0.696966	0.525716	1568	tags=25%, list=11%, signal=22%	ENSG00000138594/ENSG00000136153/ENSG00000117862/ENSG00000205808/ENSG00000065978
CYCLIN_D1_UP.V1_UP	CYCLIN_D1_UP.V1_UP	125	0.277378	0.900243	0.670139	0.737153	0.556029	1303	tags=14%, list=9%, signal=13%	ENSG00000161513/ENSG00000070778/ENSG00000115641/ENSG00000099204/ENSG00000124067/ENSG00000116717/ENSG00000196517/ENSG00000136098/ENSG00000147065/ENSG00000142798/ENSG00000166548/ENSG00000130675/ENSG00000149591/ENSG00000175832/ENSG00000186350/ENSG00000058335/ENSG00000117676/ENSG00000092841
KRAS.AMP.LUNG_UP.V1_UP	KRAS.AMP.LUNG_UP.V1_UP	43	0.313629	0.873341	0.669521	0.737153	0.556029	1122	tags=9%, list=8%, signal=9%	ENSG00000177732/ENSG00000130829/ENSG00000148735/ENSG00000138622
RB_P130_DN.V1_UP	RB_P130_DN.V1_UP	91	-0.2782	-0.90314	0.681499	0.745265	0.562147	1436	tags=13%, list=10%, signal=12%	ENSG00000163050/ENSG00000128228/ENSG00000085840/ENSG00000170791/ENSG00000148343/ENSG00000134802/ENSG00000130713/ENSG00000145506/ENSG00000114784/ENSG00000149948/ENSG00000143333/ENSG00000167680
PRC1_BMI_UP.V1_DN	PRC1_BMI_UP.V1_DN	95	0.277356	0.874112	0.708839	0.766202	0.57794	2539	tags=22%, list=18%, signal=18%	ENSG00000100311/ENSG00000128394/ENSG00000114378/ENSG00000142623/ENSG00000167363/ENSG00000105327/ENSG00000136378/ENSG00000100344/ENSG00000106025/ENSG00000138622/ENSG00000179583/ENSG00000162976/ENSG00000108479/ENSG00000143554/ENSG00000101888/ENSG00000115226/ENSG00000007402/ENSG00000125648/ENSG00000176092/ENSG00000197852/ENSG00000059377
KRAS.50_UP.V1_UP	KRAS.50_UP.V1_UP	22	-0.33496	-0.82727	0.707965	0.766202	0.57794	321	tags=18%, list=2%, signal=18%	ENSG00000168280/ENSG00000006468/ENSG00000167772/ENSG00000148680
GCNP_SHH_UP_LATE.V1_UP	GCNP_SHH_UP_LATE.V1_UP	153	-0.26226	-0.91343	0.743719	0.799284	0.602893	2513	tags=22%, list=17%, signal=18%	ENSG00000129083/ENSG00000168883/ENSG00000120948/ENSG00000164045/ENSG00000187790/ENSG00000113810/ENSG00000116679/ENSG00000170542/ENSG00000131263/ENSG00000164654/ENSG00000129514/ENSG00000163938/ENSG00000181061/ENSG00000124383/ENSG00000065328/ENSG00000196792/ENSG00000101361/ENSG00000153187/ENSG00000171848/ENSG00000171365/ENSG00000144354/ENSG00000164134/ENSG00000123136/ENSG00000129810/ENSG00000100297…
SNF5_DN.V1_UP	SNF5_DN.V1_UP	109	0.269188	0.860895	0.753954	0.805654	0.607699	2418	tags=22%, list=17%, signal=18%	ENSG00000231925/ENSG00000123485/ENSG00000163132/ENSG00000156535/ENSG00000157227/ENSG00000077942/ENSG00000101955/ENSG00000160752/ENSG00000175063/ENSG00000105223/ENSG00000204592/ENSG00000175387/ENSG00000135655/ENSG00000196588/ENSG00000198055/ENSG00000170955/ENSG00000059804/ENSG00000149923/ENSG00000082996/ENSG00000146918/ENSG00000248487/ENSG00000185808/ENSG00000162337/ENSG00000167747
WNT_UP.V1_UP	WNT_UP.V1_UP	102	0.269997	0.85688	0.772809	0.81647	0.615857	1806	tags=22%, list=13%, signal=19%	ENSG00000130513/ENSG00000121653/ENSG00000167074/ENSG00000153283/ENSG00000021826/ENSG00000170442/ENSG00000198816/ENSG00000124920/ENSG00000175793/ENSG00000124145/ENSG00000164916/ENSG00000140682/ENSG00000184602/ENSG00000167306/ENSG00000148346/ENSG00000213023/ENSG00000174607/ENSG00000019582/ENSG00000160703/ENSG00000085662/ENSG00000071564/ENSG00000100099
WNT_UP.V1_DN	WNT_UP.V1_DN	105	0.268737	0.854681	0.771429	0.81647	0.615857	1312	tags=13%, list=9%, signal=12%	ENSG00000026025/ENSG00000120075/ENSG00000164237/ENSG00000079385/ENSG00000197563/ENSG00000112715/ENSG00000165802/ENSG00000100290/ENSG00000123191/ENSG00000175832/ENSG00000168785/ENSG00000115266/ENSG00000204592/ENSG00000129991
E2F1_UP.V1_UP	E2F1_UP.V1_UP	172	0.255876	0.870775	0.778689	0.81806	0.617057	2402	tags=20%, list=17%, signal=17%	ENSG00000163975/ENSG00000070778/ENSG00000144136/ENSG00000176720/ENSG00000144283/ENSG00000112715/ENSG00000171791/ENSG00000161791/ENSG00000105928/ENSG00000273841/ENSG00000131323/ENSG00000060656/ENSG00000162413/ENSG00000205726/ENSG00000120833/ENSG00000242372/ENSG00000138617/ENSG00000176890/ENSG00000149554/ENSG00000105821/ENSG00000186994/ENSG00000108064/ENSG00000101577/ENSG00000119950/ENSG00000170365…
RPS14_DN.V1_DN	RPS14_DN.V1_DN	158	-0.25505	-0.89149	0.791878	0.827269	0.624003	1713	tags=16%, list=12%, signal=15%	ENSG00000213853/ENSG00000125968/ENSG00000065328/ENSG00000179409/ENSG00000058804/ENSG00000137822/ENSG00000011376/ENSG00000173465/ENSG00000094804/ENSG00000160818/ENSG00000070785/ENSG00000085840/ENSG00000140743/ENSG00000205213/ENSG00000204394/ENSG00000100297/ENSG00000151806/ENSG00000158164/ENSG00000119888/ENSG00000133026/ENSG00000106351/ENSG00000131462/ENSG00000128039/ENSG00000159023/ENSG00000181418…
BCAT_GDS748_DN	BCAT_GDS748_DN	36	0.298607	0.798857	0.802513	0.833722	0.62887	2036	tags=19%, list=14%, signal=17%	ENSG00000075275/ENSG00000168209/ENSG00000100784/ENSG00000105655/ENSG00000170540/ENSG00000185697/ENSG00000137161
NRL_DN.V1_DN	NRL_DN.V1_DN	89	0.268018	0.837597	0.80895	0.835766	0.630412	1954	tags=20%, list=14%, signal=18%	ENSG00000087088/ENSG00000113645/ENSG00000105928/ENSG00000158201/ENSG00000147509/ENSG00000111275/ENSG00000111145/ENSG00000117298/ENSG00000020181/ENSG00000249992/ENSG00000184557/ENSG00000169252/ENSG00000213551/ENSG00000116260/ENSG00000164778/ENSG00000116586/ENSG00000169504/ENSG00000057657
KRAS.LUNG.BREAST_UP.V1_UP	KRAS.LUNG.BREAST_UP.V1_UP	57	-0.27593	-0.81966	0.818616	0.841105	0.634439	1291	tags=21%, list=9%, signal=19%	ENSG00000135074/ENSG00000073756/ENSG00000172183/ENSG00000168280/ENSG00000153162/ENSG00000086730/ENSG00000074416/ENSG00000135111/ENSG00000113070/ENSG00000167772/ENSG00000006555/ENSG00000115738
CRX_DN.V1_UP	CRX_DN.V1_UP	86	-0.2554	-0.82159	0.839161	0.857503	0.646808	2250	tags=19%, list=16%, signal=16%	ENSG00000071205/ENSG00000119715/ENSG00000129932/ENSG00000121957/ENSG00000139971/ENSG00000175895/ENSG00000171428/ENSG00000170264/ENSG00000140743/ENSG00000135148/ENSG00000125834/ENSG00000148339/ENSG00000081181/ENSG00000101384/ENSG00000181885/ENSG00000081189
P53_DN.V2_DN	P53_DN.V2_DN	79	0.260154	0.796113	0.856649	0.870617	0.656699	337	tags=5%, list=2%, signal=5%	ENSG00000172164/ENSG00000142910/ENSG00000101298/ENSG00000120093
GLI1_UP.V1_DN	GLI1_UP.V1_DN	15	-0.29478	-0.67228	0.88913	0.898743	0.677915	232	tags=27%, list=2%, signal=26%	ENSG00000110195/ENSG00000121964/ENSG00000198087/ENSG00000151893
PRC2_EED_DN.V1_DN	PRC2_EED_DN.V1_DN	170	0.242269	0.822105	0.898026	0.902854	0.681016	2448	tags=21%, list=17%, signal=17%	ENSG00000186480/ENSG00000068028/ENSG00000099194/ENSG00000160285/ENSG00000124067/ENSG00000105327/ENSG00000012171/ENSG00000159363/ENSG00000111674/ENSG00000129455/ENSG00000160326/ENSG00000100344/ENSG00000147324/ENSG00000133243/ENSG00000145217/ENSG00000105290/ENSG00000135924/ENSG00000134824/ENSG00000166484/ENSG00000158186/ENSG00000167508/ENSG00000166073/ENSG00000164050/ENSG00000108479/ENSG00000135596…
BCAT_BILD_ET_AL_DN	BCAT_BILD_ET_AL_DN	43	-0.25747	-0.72907	0.916268	0.916268	0.691134	2513	tags=23%, list=17%, signal=19%	ENSG00000129083/ENSG00000162702/ENSG00000134186/ENSG00000130449/ENSG00000253352/ENSG00000206560/ENSG00000113648/ENSG00000137642/ENSG00000144645/ENSG00000075539
