# Supplementary material for: Functional analysis reveals driver cooperativity and novel mechanisms in endometrial carcinogenesis
Source: EMBO Mol Med. 2023 Aug 17;15(10):e17094. doi: 10.15252/emmm.202217094 (PMC10565641; doi:10.15252/emmm.202217094)
Supplement: Supplementary file 16 — Source Data for Figure 3 [file EMMM-15-e17094-s018.zip › EMM-2022-17094_source_data_figure_3/EMM-2022-17094_source_data_figure_3a.xlsx]

## Sheet: 3a
ID	Description	setSize	enrichmentScore	NES	pvalue	p.adjust	qvalues	rank	leading_edge	core_enrichment
ESC_V6.5_UP_EARLY.V1_DN	ESC_V6.5_UP_EARLY.V1_DN	148	0.56118	2.59936	1e-10	9.35e-09	5.21e-09	2361	tags=41%, list=14%, signal=35%	ENSMUSG00000041324/ENSMUSG00000024529/ENSMUSG00000032085/ENSMUSG00000028195/ENSMUSG00000064080/ENSMUSG00000007655/ENSMUSG00000019997/ENSMUSG00000031375/ENSMUSG00000028364/ENSMUSG00000025402/ENSMUSG00000027955/ENSMUSG00000030089/ENSMUSG00000029761/ENSMUSG00000030218/ENSMUSG00000026421/ENSMUSG00000029718/ENSMUSG00000027966/ENSMUSG00000027800/ENSMUSG00000021822/ENSMUSG00000022665/ENSMUSG00000037411/…
LEF1_UP.V1_UP	LEF1_UP.V1_UP	170	0.487787	2.31862	1e-10	9.35e-09	5.21e-09	2917	tags=43%, list=18%, signal=36%	ENSMUSG00000037060/ENSMUSG00000038587/ENSMUSG00000024713/ENSMUSG00000023092/ENSMUSG00000067818/ENSMUSG00000034612/ENSMUSG00000037868/ENSMUSG00000074170/ENSMUSG00000025856/ENSMUSG00000026728/ENSMUSG00000019789/ENSMUSG00000004891/ENSMUSG00000037411/ENSMUSG00000026193/ENSMUSG00000011256/ENSMUSG00000021303/ENSMUSG00000032334/ENSMUSG00000031207/ENSMUSG00000034675/ENSMUSG00000060703/ENSMUSG00000023046/…
RPS14_DN.V1_DN	RPS14_DN.V1_DN	170	-0.46781	-2.18922	4.11e-10	2.56e-08	1.43e-08	3109	tags=44%, list=19%, signal=36%	ENSMUSG00000056665/ENSMUSG00000029121/ENSMUSG00000027263/ENSMUSG00000028678/ENSMUSG00000019773/ENSMUSG00000040855/ENSMUSG00000029524/ENSMUSG00000021993/ENSMUSG00000032218/ENSMUSG00000014791/ENSMUSG00000032400/ENSMUSG00000034903/ENSMUSG00000061024/ENSMUSG00000031821/ENSMUSG00000020224/ENSMUSG00000037820/ENSMUSG00000038429/ENSMUSG00000094910/ENSMUSG00000000889/ENSMUSG00000032254/ENSMUSG00000038644/…
SNF5_DN.V1_DN	SNF5_DN.V1_DN	142	0.477096	2.2048	9.81e-10	4.11e-08	2.29e-08	1373	tags=32%, list=8%, signal=29%	ENSMUSG00000050578/ENSMUSG00000026208/ENSMUSG00000018339/ENSMUSG00000024664/ENSMUSG00000027004/ENSMUSG00000029664/ENSMUSG00000032271/ENSMUSG00000048096/ENSMUSG00000043613/ENSMUSG00000031574/ENSMUSG00000006219/ENSMUSG00000026678/ENSMUSG00000001986/ENSMUSG00000029223/ENSMUSG00000026475/ENSMUSG00000022206/ENSMUSG00000039519/ENSMUSG00000024803/ENSMUSG00000047562/ENSMUSG00000030616/ENSMUSG00000022044/…
KRAS.600_UP.V1_UP	KRAS.600_UP.V1_UP	214	0.422743	2.09181	1.1e-09	4.11e-08	2.29e-08	2947	tags=37%, list=18%, signal=31%	ENSMUSG00000041324/ENSMUSG00000029436/ENSMUSG00000030247/ENSMUSG00000049265/ENSMUSG00000029778/ENSMUSG00000035954/ENSMUSG00000059146/ENSMUSG00000004151/ENSMUSG00000047562/ENSMUSG00000023927/ENSMUSG00000021822/ENSMUSG00000011256/ENSMUSG00000020601/ENSMUSG00000060240/ENSMUSG00000017724/ENSMUSG00000042379/ENSMUSG00000044317/ENSMUSG00000024990/ENSMUSG00000005672/ENSMUSG00000012705/ENSMUSG00000032766/…
P53_DN.V1_DN	P53_DN.V1_DN	168	0.438899	2.08607	5.02e-09	1.57e-07	8.72e-08	3539	tags=42%, list=21%, signal=34%	ENSMUSG00000035783/ENSMUSG00000032060/ENSMUSG00000029664/ENSMUSG00000030247/ENSMUSG00000039323/ENSMUSG00000074743/ENSMUSG00000026728/ENSMUSG00000025969/ENSMUSG00000021186/ENSMUSG00000030077/ENSMUSG00000025092/ENSMUSG00000059173/ENSMUSG00000042379/ENSMUSG00000056091/ENSMUSG00000021614/ENSMUSG00000036256/ENSMUSG00000032796/ENSMUSG00000028111/ENSMUSG00000035158/ENSMUSG00000034620/ENSMUSG00000003873/…
CAHOY_ASTROGLIAL	CAHOY_ASTROGLIAL	88	0.526633	2.30501	1.88e-08	4.94e-07	2.75e-07	3099	tags=50%, list=19%, signal=41%	ENSMUSG00000001131/ENSMUSG00000001349/ENSMUSG00000035783/ENSMUSG00000024529/ENSMUSG00000032085/ENSMUSG00000027656/ENSMUSG00000034205/ENSMUSG00000021186/ENSMUSG00000037411/ENSMUSG00000031207/ENSMUSG00000023224/ENSMUSG00000023905/ENSMUSG00000029070/ENSMUSG00000046186/ENSMUSG00000033788/ENSMUSG00000020427/ENSMUSG00000030562/ENSMUSG00000026837/ENSMUSG00000040212/ENSMUSG00000026051/ENSMUSG00000057969/…
BMI1_DN_MEL18_DN.V1_UP	BMI1_DN_MEL18_DN.V1_UP	138	0.465732	2.14448	2.11e-08	4.94e-07	2.75e-07	3748	tags=44%, list=23%, signal=34%	ENSMUSG00000031841/ENSMUSG00000000555/ENSMUSG00000041324/ENSMUSG00000025610/ENSMUSG00000032085/ENSMUSG00000024664/ENSMUSG00000034612/ENSMUSG00000032911/ENSMUSG00000020363/ENSMUSG00000028965/ENSMUSG00000052316/ENSMUSG00000025969/ENSMUSG00000040187/ENSMUSG00000011256/ENSMUSG00000078532/ENSMUSG00000020044/ENSMUSG00000031765/ENSMUSG00000000392/ENSMUSG00000041642/ENSMUSG00000015745/ENSMUSG00000029207/…
ATF2_S_UP.V1_DN	ATF2_S_UP.V1_DN	168	0.403362	1.91716	5.73e-07	1.19e-05	6.63e-06	2856	tags=33%, list=17%, signal=28%	ENSMUSG00000026208/ENSMUSG00000027500/ENSMUSG00000017969/ENSMUSG00000064080/ENSMUSG00000070645/ENSMUSG00000056427/ENSMUSG00000021091/ENSMUSG00000027859/ENSMUSG00000035385/ENSMUSG00000020262/ENSMUSG00000030284/ENSMUSG00000039323/ENSMUSG00000026678/ENSMUSG00000027966/ENSMUSG00000025006/ENSMUSG00000007888/ENSMUSG00000031636/ENSMUSG00000028339/ENSMUSG00000017344/ENSMUSG00000023224/ENSMUSG00000025743/…
KRAS.600.LUNG.BREAST_UP.V1_UP	KRAS.600.LUNG.BREAST_UP.V1_UP	214	0.374256	1.85189	8.9e-07	1.66e-05	9.28e-06	2947	tags=33%, list=18%, signal=27%	ENSMUSG00000041324/ENSMUSG00000033196/ENSMUSG00000017969/ENSMUSG00000038587/ENSMUSG00000021913/ENSMUSG00000027859/ENSMUSG00000061878/ENSMUSG00000026586/ENSMUSG00000035954/ENSMUSG00000027358/ENSMUSG00000047562/ENSMUSG00000011256/ENSMUSG00000020435/ENSMUSG00000034845/ENSMUSG00000017724/ENSMUSG00000042379/ENSMUSG00000044317/ENSMUSG00000020427/ENSMUSG00000024990/ENSMUSG00000057969/ENSMUSG00000004698/…
GCNP_SHH_UP_LATE.V1_UP	GCNP_SHH_UP_LATE.V1_UP	175	-0.39563	-1.85841	1.61e-06	2.73e-05	1.52e-05	4746	tags=51%, list=29%, signal=37%	ENSMUSG00000010097/ENSMUSG00000017485/ENSMUSG00000039630/ENSMUSG00000025016/ENSMUSG00000028312/ENSMUSG00000021461/ENSMUSG00000019982/ENSMUSG00000055884/ENSMUSG00000004317/ENSMUSG00000028270/ENSMUSG00000025574/ENSMUSG00000004880/ENSMUSG00000025582/ENSMUSG00000079553/ENSMUSG00000043131/ENSMUSG00000005813/ENSMUSG00000027722/ENSMUSG00000029729/ENSMUSG00000058355/ENSMUSG00000040325/ENSMUSG00000063884/…
MTOR_UP.V1_DN	MTOR_UP.V1_DN	175	0.372029	1.77977	3.16e-06	4.92e-05	2.74e-05	2521	tags=30%, list=15%, signal=25%	ENSMUSG00000017969/ENSMUSG00000024909/ENSMUSG00000056427/ENSMUSG00000049265/ENSMUSG00000098470/ENSMUSG00000002105/ENSMUSG00000025856/ENSMUSG00000018830/ENSMUSG00000020186/ENSMUSG00000042042/ENSMUSG00000036599/ENSMUSG00000002058/ENSMUSG00000006958/ENSMUSG00000001943/ENSMUSG00000025511/ENSMUSG00000031636/ENSMUSG00000026490/ENSMUSG00000025373/ENSMUSG00000019326/ENSMUSG00000042109/ENSMUSG00000067586/…
KRAS.LUNG_UP.V1_UP	KRAS.LUNG_UP.V1_UP	108	0.435921	1.94831	5.31e-06	7.37e-05	4.11e-05	3628	tags=42%, list=22%, signal=33%	ENSMUSG00000041324/ENSMUSG00000038530/ENSMUSG00000033196/ENSMUSG00000021913/ENSMUSG00000027859/ENSMUSG00000029778/ENSMUSG00000035954/ENSMUSG00000004891/ENSMUSG00000049001/ENSMUSG00000024990/ENSMUSG00000026921/ENSMUSG00000012705/ENSMUSG00000043635/ENSMUSG00000091055/ENSMUSG00000018604/ENSMUSG00000028773/ENSMUSG00000021798/ENSMUSG00000032035/ENSMUSG00000025938/ENSMUSG00000031760/ENSMUSG00000024041/…
AKT_UP.V1_DN	AKT_UP.V1_DN	181	0.378268	1.81536	5.91e-06	7.37e-05	4.11e-05	2650	tags=35%, list=16%, signal=30%	ENSMUSG00000017969/ENSMUSG00000024909/ENSMUSG00000056427/ENSMUSG00000049265/ENSMUSG00000098470/ENSMUSG00000002105/ENSMUSG00000035357/ENSMUSG00000027996/ENSMUSG00000036599/ENSMUSG00000056481/ENSMUSG00000038855/ENSMUSG00000021130/ENSMUSG00000023927/ENSMUSG00000001943/ENSMUSG00000025511/ENSMUSG00000031636/ENSMUSG00000026490/ENSMUSG00000020044/ENSMUSG00000042770/ENSMUSG00000038521/ENSMUSG00000042109/…
TGFB_UP.V1_UP	TGFB_UP.V1_UP	172	0.371976	1.77373	5.87e-06	7.37e-05	4.11e-05	3548	tags=35%, list=21%, signal=28%	ENSMUSG00000000555/ENSMUSG00000000489/ENSMUSG00000032085/ENSMUSG00000032060/ENSMUSG00000038587/ENSMUSG00000019997/ENSMUSG00000039911/ENSMUSG00000034612/ENSMUSG00000027859/ENSMUSG00000025856/ENSMUSG00000061878/ENSMUSG00000057604/ENSMUSG00000044548/ENSMUSG00000018217/ENSMUSG00000037712/ENSMUSG00000031523/ENSMUSG00000035969/ENSMUSG00000053062/ENSMUSG00000043067/ENSMUSG00000008845/ENSMUSG00000004371/…
ESC_J1_UP_LATE.V1_UP	ESC_J1_UP_LATE.V1_UP	173	0.376671	1.79545	8.48e-06	9.91e-05	5.52e-05	2425	tags=30%, list=15%, signal=26%	ENSMUSG00000032060/ENSMUSG00000028195/ENSMUSG00000019997/ENSMUSG00000021765/ENSMUSG00000018339/ENSMUSG00000027004/ENSMUSG00000031375/ENSMUSG00000056888/ENSMUSG00000020099/ENSMUSG00000030761/ENSMUSG00000040813/ENSMUSG00000019916/ENSMUSG00000005836/ENSMUSG00000034205/ENSMUSG00000027358/ENSMUSG00000024803/ENSMUSG00000031502/ENSMUSG00000031503/ENSMUSG00000023905/ENSMUSG00000050989/ENSMUSG00000008136/…
MEL18_DN.V1_UP	MEL18_DN.V1_UP	137	0.39893	1.83836	1.06e-05	0.000112	6.27e-05	3748	tags=41%, list=23%, signal=32%	ENSMUSG00000031841/ENSMUSG00000000555/ENSMUSG00000041324/ENSMUSG00000024664/ENSMUSG00000034612/ENSMUSG00000032911/ENSMUSG00000020363/ENSMUSG00000028965/ENSMUSG00000025969/ENSMUSG00000011256/ENSMUSG00000005124/ENSMUSG00000031765/ENSMUSG00000000392/ENSMUSG00000041642/ENSMUSG00000030530/ENSMUSG00000023191/ENSMUSG00000028370/ENSMUSG00000040690/ENSMUSG00000029553/ENSMUSG00000033191/ENSMUSG00000029287/…
E2F1_UP.V1_UP	E2F1_UP.V1_UP	185	-0.36985	-1.74919	1.08e-05	0.000112	6.27e-05	3500	tags=39%, list=21%, signal=31%	ENSMUSG00000028718/ENSMUSG00000040325/ENSMUSG00000026134/ENSMUSG00000048109/ENSMUSG00000003923/ENSMUSG00000025076/ENSMUSG00000031381/ENSMUSG00000039985/ENSMUSG00000024052/ENSMUSG00000042462/ENSMUSG00000036980/ENSMUSG00000038005/ENSMUSG00000063802/ENSMUSG00000024604/ENSMUSG00000025747/ENSMUSG00000031826/ENSMUSG00000022105/ENSMUSG00000066278/ENSMUSG00000015217/ENSMUSG00000026429/ENSMUSG00000045896/…
TBK1.DF_DN	TBK1.DF_DN	280	-0.32998	-1.64086	1.53e-05	0.000151	8.41e-05	4391	tags=38%, list=26%, signal=29%	ENSMUSG00000024151/ENSMUSG00000029918/ENSMUSG00000040268/ENSMUSG00000052906/ENSMUSG00000062937/ENSMUSG00000007836/ENSMUSG00000019763/ENSMUSG00000021395/ENSMUSG00000096727/ENSMUSG00000054814/ENSMUSG00000029729/ENSMUSG00000047141/ENSMUSG00000056268/ENSMUSG00000034522/ENSMUSG00000029822/ENSMUSG00000040407/ENSMUSG00000028896/ENSMUSG00000028212/ENSMUSG00000042225/ENSMUSG00000049091/ENSMUSG00000028245/…
BMI1_DN.V1_UP	BMI1_DN.V1_UP	139	0.39631	1.82849	1.7e-05	0.000159	8.84e-05	3748	tags=39%, list=23%, signal=30%	ENSMUSG00000000555/ENSMUSG00000041324/ENSMUSG00000035783/ENSMUSG00000032085/ENSMUSG00000024664/ENSMUSG00000034612/ENSMUSG00000032911/ENSMUSG00000020363/ENSMUSG00000043613/ENSMUSG00000028965/ENSMUSG00000052316/ENSMUSG00000025969/ENSMUSG00000031565/ENSMUSG00000020044/ENSMUSG00000000392/ENSMUSG00000021904/ENSMUSG00000030530/ENSMUSG00000023191/ENSMUSG00000028370/ENSMUSG00000040690/ENSMUSG00000033191/…
RB_P107_DN.V1_DN	RB_P107_DN.V1_DN	125	-0.41172	-1.84277	1.89e-05	0.000168	9.37e-05	2977	tags=30%, list=18%, signal=24%	ENSMUSG00000057421/ENSMUSG00000038374/ENSMUSG00000036832/ENSMUSG00000028961/ENSMUSG00000024587/ENSMUSG00000030036/ENSMUSG00000063060/ENSMUSG00000020386/ENSMUSG00000001755/ENSMUSG00000006390/ENSMUSG00000019809/ENSMUSG00000046598/ENSMUSG00000026946/ENSMUSG00000024659/ENSMUSG00000026575/ENSMUSG00000028013/ENSMUSG00000028860/ENSMUSG00000035517/ENSMUSG00000038563/ENSMUSG00000058385/ENSMUSG00000046562/…
JNK_DN.V1_DN	JNK_DN.V1_DN	155	0.371163	1.73554	2.91e-05	0.000248	0.000138	3920	tags=39%, list=24%, signal=30%	ENSMUSG00000000489/ENSMUSG00000067818/ENSMUSG00000030247/ENSMUSG00000032011/ENSMUSG00000025969/ENSMUSG00000026475/ENSMUSG00000006651/ENSMUSG00000024803/ENSMUSG00000027858/ENSMUSG00000000530/ENSMUSG00000023224/ENSMUSG00000051177/ENSMUSG00000057969/ENSMUSG00000059895/ENSMUSG00000052727/ENSMUSG00000064330/ENSMUSG00000037003/ENSMUSG00000054855/ENSMUSG00000032537/ENSMUSG00000025272/ENSMUSG00000050234/…
ATF2_UP.V1_DN	ATF2_UP.V1_DN	163	0.357126	1.67585	4.37e-05	0.000355	0.000198	2794	tags=29%, list=17%, signal=25%	ENSMUSG00000031841/ENSMUSG00000017969/ENSMUSG00000064080/ENSMUSG00000056427/ENSMUSG00000021091/ENSMUSG00000035385/ENSMUSG00000027955/ENSMUSG00000039323/ENSMUSG00000031616/ENSMUSG00000061353/ENSMUSG00000007888/ENSMUSG00000031636/ENSMUSG00000017344/ENSMUSG00000025743/ENSMUSG00000005124/ENSMUSG00000060703/ENSMUSG00000070576/ENSMUSG00000028036/ENSMUSG00000040151/ENSMUSG00000027208/ENSMUSG00000045680/…
RB_DN.V1_UP	RB_DN.V1_UP	113	-0.41167	-1.81855	5.92e-05	0.000461	0.000257	3411	tags=41%, list=21%, signal=33%	ENSMUSG00000032397/ENSMUSG00000079109/ENSMUSG00000032038/ENSMUSG00000028832/ENSMUSG00000045038/ENSMUSG00000022218/ENSMUSG00000027342/ENSMUSG00000028124/ENSMUSG00000022594/ENSMUSG00000026429/ENSMUSG00000036875/ENSMUSG00000000884/ENSMUSG00000043065/ENSMUSG00000031928/ENSMUSG00000033970/ENSMUSG00000026355/ENSMUSG00000025817/ENSMUSG00000002068/ENSMUSG00000004099/ENSMUSG00000005107/ENSMUSG00000021811/…
VEGF_A_UP.V1_UP	VEGF_A_UP.V1_UP	173	0.351803	1.67691	6.95e-05	0.00052	0.00029	3136	tags=29%, list=19%, signal=24%	ENSMUSG00000032085/ENSMUSG00000068735/ENSMUSG00000020155/ENSMUSG00000034997/ENSMUSG00000054446/ENSMUSG00000067818/ENSMUSG00000063146/ENSMUSG00000021091/ENSMUSG00000035385/ENSMUSG00000020262/ENSMUSG00000048096/ENSMUSG00000032011/ENSMUSG00000033960/ENSMUSG00000029163/ENSMUSG00000020178/ENSMUSG00000070576/ENSMUSG00000021922/ENSMUSG00000028036/ENSMUSG00000032855/ENSMUSG00000013921/ENSMUSG00000037003/…
CORDENONSI_YAP_CONSERVED_SIGNATURE	CORDENONSI_YAP_CONSERVED_SIGNATURE	57	0.488671	1.9482	7.61e-05	0.000527	0.000294	1208	tags=37%, list=7%, signal=34%	ENSMUSG00000028195/ENSMUSG00000019997/ENSMUSG00000022816/ENSMUSG00000040152/ENSMUSG00000024803/ENSMUSG00000048332/ENSMUSG00000037411/ENSMUSG00000041390/ENSMUSG00000018217/ENSMUSG00000031523/ENSMUSG00000028194/ENSMUSG00000037225/ENSMUSG00000031328/ENSMUSG00000032531/ENSMUSG00000002602/ENSMUSG00000055322/ENSMUSG00000027777/ENSMUSG00000014329/ENSMUSG00000031451/ENSMUSG00000022150/ENSMUSG00000022817
GCNP_SHH_UP_EARLY.V1_UP	GCNP_SHH_UP_EARLY.V1_UP	158	-0.37795	-1.76561	7.56e-05	0.000527	0.000294	2192	tags=27%, list=13%, signal=24%	ENSMUSG00000032040/ENSMUSG00000056537/ENSMUSG00000020166/ENSMUSG00000031928/ENSMUSG00000023940/ENSMUSG00000087679/ENSMUSG00000026355/ENSMUSG00000005882/ENSMUSG00000027968/ENSMUSG00000020706/ENSMUSG00000038943/ENSMUSG00000062248/ENSMUSG00000042502/ENSMUSG00000027496/ENSMUSG00000030494/ENSMUSG00000020914/ENSMUSG00000037461/ENSMUSG00000007589/ENSMUSG00000018379/ENSMUSG00000026669/ENSMUSG00000059811/…
EGFR_UP.V1_UP	EGFR_UP.V1_UP	180	0.341876	1.63966	9.17e-05	0.000613	0.000341	2550	tags=24%, list=15%, signal=20%	ENSMUSG00000041324/ENSMUSG00000059430/ENSMUSG00000028195/ENSMUSG00000038587/ENSMUSG00000019997/ENSMUSG00000024664/ENSMUSG00000035385/ENSMUSG00000033306/ENSMUSG00000021838/ENSMUSG00000014778/ENSMUSG00000024140/ENSMUSG00000043673/ENSMUSG00000034205/ENSMUSG00000026475/ENSMUSG00000047562/ENSMUSG00000022951/ENSMUSG00000037712/ENSMUSG00000026042/ENSMUSG00000061731/ENSMUSG00000020986/ENSMUSG00000036356/…
MYC_UP.V1_UP	MYC_UP.V1_UP	156	-0.36625	-1.69696	0.00012	0.000774	0.000431	4869	tags=41%, list=29%, signal=29%	ENSMUSG00000053289/ENSMUSG00000028318/ENSMUSG00000047649/ENSMUSG00000001062/ENSMUSG00000028898/ENSMUSG00000071078/ENSMUSG00000073676/ENSMUSG00000033809/ENSMUSG00000027927/ENSMUSG00000001436/ENSMUSG00000020430/ENSMUSG00000025583/ENSMUSG00000041959/ENSMUSG00000041747/ENSMUSG00000030505/ENSMUSG00000021102/ENSMUSG00000058402/ENSMUSG00000004748/ENSMUSG00000001305/ENSMUSG00000026492/ENSMUSG00000021037/…
CAHOY_NEURONAL	CAHOY_NEURONAL	62	0.453798	1.84443	0.000166	0.001035	0.000577	2009	tags=34%, list=12%, signal=30%	ENSMUSG00000038530/ENSMUSG00000045573/ENSMUSG00000026797/ENSMUSG00000050069/ENSMUSG00000027894/ENSMUSG00000022099/ENSMUSG00000031772/ENSMUSG00000024268/ENSMUSG00000045287/ENSMUSG00000022208/ENSMUSG00000032532/ENSMUSG00000054640/ENSMUSG00000007207/ENSMUSG00000053310/ENSMUSG00000028773/ENSMUSG00000030729/ENSMUSG00000005583/ENSMUSG00000024517/ENSMUSG00000045731/ENSMUSG00000027978/ENSMUSG00000027270
CRX_DN.V1_DN	CRX_DN.V1_DN	118	0.3783	1.7117	0.000176	0.001059	0.00059	3813	tags=38%, list=23%, signal=30%	ENSMUSG00000001131/ENSMUSG00000025402/ENSMUSG00000052133/ENSMUSG00000028538/ENSMUSG00000029718/ENSMUSG00000022440/ENSMUSG00000031503/ENSMUSG00000023224/ENSMUSG00000023905/ENSMUSG00000031990/ENSMUSG00000024990/ENSMUSG00000001473/ENSMUSG00000022246/ENSMUSG00000032766/ENSMUSG00000040690/ENSMUSG00000027716/ENSMUSG00000010830/ENSMUSG00000019874/ENSMUSG00000034265/ENSMUSG00000025140/ENSMUSG00000060671/…
ESC_V6.5_UP_LATE.V1_UP	ESC_V6.5_UP_LATE.V1_UP	172	0.333126	1.58848	0.000243	0.00142	0.000791	2417	tags=28%, list=15%, signal=24%	ENSMUSG00000056427/ENSMUSG00000018339/ENSMUSG00000027004/ENSMUSG00000027750/ENSMUSG00000035357/ENSMUSG00000020099/ENSMUSG00000019916/ENSMUSG00000005836/ENSMUSG00000034205/ENSMUSG00000027358/ENSMUSG00000023927/ENSMUSG00000031636/ENSMUSG00000031502/ENSMUSG00000031503/ENSMUSG00000029428/ENSMUSG00000050989/ENSMUSG00000024990/ENSMUSG00000091898/ENSMUSG00000049577/ENSMUSG00000024962/ENSMUSG00000010830/…
LEF1_UP.V1_DN	LEF1_UP.V1_DN	167	-0.35237	-1.64519	0.00026	0.001473	0.000821	2915	tags=34%, list=18%, signal=28%	ENSMUSG00000041658/ENSMUSG00000021214/ENSMUSG00000054161/ENSMUSG00000032661/ENSMUSG00000048373/ENSMUSG00000066861/ENSMUSG00000030703/ENSMUSG00000030107/ENSMUSG00000026707/ENSMUSG00000022270/ENSMUSG00000003051/ENSMUSG00000034684/ENSMUSG00000051984/ENSMUSG00000040296/ENSMUSG00000037685/ENSMUSG00000013787/ENSMUSG00000015224/ENSMUSG00000007034/ENSMUSG00000015342/ENSMUSG00000022742/ENSMUSG00000008601/…
PRC2_EZH2_UP.V1_UP	PRC2_EZH2_UP.V1_UP	162	0.339561	1.5901	0.000287	0.001576	0.000878	3551	tags=35%, list=21%, signal=27%	ENSMUSG00000031841/ENSMUSG00000021388/ENSMUSG00000066705/ENSMUSG00000025856/ENSMUSG00000020363/ENSMUSG00000026475/ENSMUSG00000027358/ENSMUSG00000041696/ENSMUSG00000004151/ENSMUSG00000003518/ENSMUSG00000047562/ENSMUSG00000004891/ENSMUSG00000025375/ENSMUSG00000039462/ENSMUSG00000031342/ENSMUSG00000017724/ENSMUSG00000051177/ENSMUSG00000004105/ENSMUSG00000042379/ENSMUSG00000026826/ENSMUSG00000028031/…
MTOR_UP.V1_UP	MTOR_UP.V1_UP	151	-0.36065	-1.66267	0.000356	0.001904	0.001061	3206	tags=31%, list=19%, signal=25%	ENSMUSG00000048351/ENSMUSG00000028832/ENSMUSG00000034926/ENSMUSG00000035152/ENSMUSG00000046949/ENSMUSG00000024957/ENSMUSG00000048373/ENSMUSG00000027610/ENSMUSG00000027342/ENSMUSG00000028107/ENSMUSG00000030107/ENSMUSG00000039396/ENSMUSG00000037366/ENSMUSG00000001403/ENSMUSG00000017390/ENSMUSG00000020737/ENSMUSG00000022724/ENSMUSG00000034442/ENSMUSG00000026222/ENSMUSG00000027186/ENSMUSG00000029359/…
RPS14_DN.V1_UP	RPS14_DN.V1_UP	167	0.334607	1.58481	0.000424	0.002203	0.001228	3425	tags=34%, list=21%, signal=27%	ENSMUSG00000035783/ENSMUSG00000035385/ENSMUSG00000025856/ENSMUSG00000028965/ENSMUSG00000025400/ENSMUSG00000025212/ENSMUSG00000024803/ENSMUSG00000021822/ENSMUSG00000041390/ENSMUSG00000001930/ENSMUSG00000022074/ENSMUSG00000036256/ENSMUSG00000027663/ENSMUSG00000024598/ENSMUSG00000020125/ENSMUSG00000029553/ENSMUSG00000019929/ENSMUSG00000022425/ENSMUSG00000036103/ENSMUSG00000038009/ENSMUSG00000079547/…
KRAS.KIDNEY_UP.V1_UP	KRAS.KIDNEY_UP.V1_UP	112	0.371682	1.67325	0.000469	0.00237	0.001321	2269	tags=29%, list=14%, signal=26%	ENSMUSG00000032060/ENSMUSG00000030247/ENSMUSG00000020811/ENSMUSG00000039114/ENSMUSG00000011171/ENSMUSG00000025006/ENSMUSG00000004151/ENSMUSG00000023927/ENSMUSG00000020601/ENSMUSG00000020717/ENSMUSG00000051177/ENSMUSG00000005672/ENSMUSG00000031548/ENSMUSG00000019194/ENSMUSG00000091055/ENSMUSG00000029309/ENSMUSG00000041923/ENSMUSG00000021846/ENSMUSG00000000184/ENSMUSG00000027834/ENSMUSG00000005583/…
CYCLIN_D1_UP.V1_UP	CYCLIN_D1_UP.V1_UP	164	0.335465	1.58212	0.000527	0.002591	0.001444	3300	tags=37%, list=20%, signal=30%	ENSMUSG00000032085/ENSMUSG00000038387/ENSMUSG00000029664/ENSMUSG00000100241/ENSMUSG00000022098/ENSMUSG00000019055/ENSMUSG00000074743/ENSMUSG00000032011/ENSMUSG00000022489/ENSMUSG00000024381/ENSMUSG00000029860/ENSMUSG00000002603/ENSMUSG00000031503/ENSMUSG00000031207/ENSMUSG00000017724/ENSMUSG00000025190/ENSMUSG00000063011/ENSMUSG00000008136/ENSMUSG00000015027/ENSMUSG00000019122/ENSMUSG00000032855/…
SIRNA_EIF4GI_UP	SIRNA_EIF4GI_UP	95	-0.39116	-1.68396	0.000889	0.004156	0.002316	3486	tags=37%, list=21%, signal=29%	ENSMUSG00000001472/ENSMUSG00000050428/ENSMUSG00000053644/ENSMUSG00000022216/ENSMUSG00000048455/ENSMUSG00000031299/ENSMUSG00000026333/ENSMUSG00000025980/ENSMUSG00000027610/ENSMUSG00000020457/ENSMUSG00000021731/ENSMUSG00000025428/ENSMUSG00000073411/ENSMUSG00000015697/ENSMUSG00000038393/ENSMUSG00000026615/ENSMUSG00000031311/ENSMUSG00000027562/ENSMUSG00000016319/ENSMUSG00000059447/ENSMUSG00000040250/…
HOXA9_DN.V1_UP	HOXA9_DN.V1_UP	177	0.318626	1.52755	0.000888	0.004156	0.002316	2768	tags=28%, list=17%, signal=24%	ENSMUSG00000035783/ENSMUSG00000021702/ENSMUSG00000056888/ENSMUSG00000032911/ENSMUSG00000024425/ENSMUSG00000074743/ENSMUSG00000025939/ENSMUSG00000020717/ENSMUSG00000026074/ENSMUSG00000021614/ENSMUSG00000022074/ENSMUSG00000021256/ENSMUSG00000003873/ENSMUSG00000027663/ENSMUSG00000027777/ENSMUSG00000029553/ENSMUSG00000033066/ENSMUSG00000020038/ENSMUSG00000000278/ENSMUSG00000048126/ENSMUSG00000056708/…
BRCA1_DN.V1_UP	BRCA1_DN.V1_UP	98	0.368782	1.62487	0.001028	0.004689	0.002613	3164	tags=31%, list=19%, signal=25%	ENSMUSG00000031841/ENSMUSG00000023885/ENSMUSG00000057123/ENSMUSG00000027460/ENSMUSG00000028364/ENSMUSG00000031574/ENSMUSG00000042254/ENSMUSG00000028591/ENSMUSG00000019539/ENSMUSG00000024619/ENSMUSG00000039706/ENSMUSG00000023191/ENSMUSG00000026656/ENSMUSG00000026890/ENSMUSG00000049436/ENSMUSG00000030898/ENSMUSG00000042190/ENSMUSG00000032056/ENSMUSG00000023906/ENSMUSG00000037032/ENSMUSG00000045333/…
CSR_LATE_UP.V1_UP	CSR_LATE_UP.V1_UP	151	-0.34355	-1.58383	0.001284	0.005718	0.003186	3194	tags=40%, list=19%, signal=32%	ENSMUSG00000032038/ENSMUSG00000031781/ENSMUSG00000078812/ENSMUSG00000042462/ENSMUSG00000022814/ENSMUSG00000026245/ENSMUSG00000029521/ENSMUSG00000019837/ENSMUSG00000062075/ENSMUSG00000066551/ENSMUSG00000003808/ENSMUSG00000039483/ENSMUSG00000014606/ENSMUSG00000032400/ENSMUSG00000027479/ENSMUSG00000028394/ENSMUSG00000006998/ENSMUSG00000001403/ENSMUSG00000020737/ENSMUSG00000030512/ENSMUSG00000038510/…
PTEN_DN.V1_DN	PTEN_DN.V1_DN	135	0.327807	1.51185	0.001802	0.007835	0.004366	1880	tags=21%, list=11%, signal=19%	ENSMUSG00000021765/ENSMUSG00000029778/ENSMUSG00000039114/ENSMUSG00000026728/ENSMUSG00000026833/ENSMUSG00000039316/ENSMUSG00000035799/ENSMUSG00000031246/ENSMUSG00000032744/ENSMUSG00000025867/ENSMUSG00000029651/ENSMUSG00000040212/ENSMUSG00000026249/ENSMUSG00000032766/ENSMUSG00000009097/ENSMUSG00000017446/ENSMUSG00000018604/ENSMUSG00000036446/ENSMUSG00000004631/ENSMUSG00000030272/ENSMUSG00000024912/…
P53_DN.V2_UP	P53_DN.V2_UP	114	0.343882	1.54933	0.001936	0.008229	0.004586	3124	tags=32%, list=19%, signal=27%	ENSMUSG00000050578/ENSMUSG00000029436/ENSMUSG00000020155/ENSMUSG00000049265/ENSMUSG00000043613/ENSMUSG00000028965/ENSMUSG00000090958/ENSMUSG00000041912/ENSMUSG00000059146/ENSMUSG00000061353/ENSMUSG00000031765/ENSMUSG00000003873/ENSMUSG00000033082/ENSMUSG00000020766/ENSMUSG00000050370/ENSMUSG00000054555/ENSMUSG00000048779/ENSMUSG00000059456/ENSMUSG00000057729/ENSMUSG00000029373/ENSMUSG00000035191/…
IL21_UP.V1_UP	IL21_UP.V1_UP	149	0.322826	1.49289	0.001991	0.008272	0.00461	3287	tags=35%, list=20%, signal=28%	ENSMUSG00000026204/ENSMUSG00000037868/ENSMUSG00000024427/ENSMUSG00000040133/ENSMUSG00000026833/ENSMUSG00000061353/ENSMUSG00000038264/ENSMUSG00000028339/ENSMUSG00000025375/ENSMUSG00000031871/ENSMUSG00000041642/ENSMUSG00000029344/ENSMUSG00000021922/ENSMUSG00000023191/ENSMUSG00000033676/ENSMUSG00000032010/ENSMUSG00000029309/ENSMUSG00000075254/ENSMUSG00000026278/ENSMUSG00000035578/ENSMUSG00000025938/…
JNK_DN.V1_UP	JNK_DN.V1_UP	157	0.314454	1.46392	0.002419	0.009832	0.005479	2202	tags=23%, list=13%, signal=20%	ENSMUSG00000029436/ENSMUSG00000049811/ENSMUSG00000029675/ENSMUSG00000020184/ENSMUSG00000052504/ENSMUSG00000024049/ENSMUSG00000025092/ENSMUSG00000020717/ENSMUSG00000030259/ENSMUSG00000038521/ENSMUSG00000028597/ENSMUSG00000020427/ENSMUSG00000000958/ENSMUSG00000045092/ENSMUSG00000070304/ENSMUSG00000019122/ENSMUSG00000000942/ENSMUSG00000091898/ENSMUSG00000096054/ENSMUSG00000029553/ENSMUSG00000043635/…
PRC1_BMI_UP.V1_UP	PRC1_BMI_UP.V1_UP	139	0.329052	1.51818	0.002642	0.010511	0.005857	2064	tags=26%, list=12%, signal=23%	ENSMUSG00000006221/ENSMUSG00000021091/ENSMUSG00000037868/ENSMUSG00000074170/ENSMUSG00000038156/ENSMUSG00000043313/ENSMUSG00000026475/ENSMUSG00000028681/ENSMUSG00000025375/ENSMUSG00000039462/ENSMUSG00000020681/ENSMUSG00000028031/ENSMUSG00000030067/ENSMUSG00000033910/ENSMUSG00000041329/ENSMUSG00000031997/ENSMUSG00000035765/ENSMUSG00000020310/ENSMUSG00000069917/ENSMUSG00000021846/ENSMUSG00000069919/…
CAMP_UP.V1_UP	CAMP_UP.V1_UP	189	-0.30645	-1.45636	0.003016	0.01175	0.006548	5132	tags=43%, list=31%, signal=30%	ENSMUSG00000074748/ENSMUSG00000000959/ENSMUSG00000028683/ENSMUSG00000036304/ENSMUSG00000025491/ENSMUSG00000003360/ENSMUSG00000027673/ENSMUSG00000041058/ENSMUSG00000024019/ENSMUSG00000004865/ENSMUSG00000038241/ENSMUSG00000024521/ENSMUSG00000039630/ENSMUSG00000037458/ENSMUSG00000079562/ENSMUSG00000022476/ENSMUSG00000026810/ENSMUSG00000027248/ENSMUSG00000071657/ENSMUSG00000020130/ENSMUSG00000018697/…
AKT_UP.V1_UP	AKT_UP.V1_UP	158	-0.32774	-1.53103	0.003147	0.012012	0.006694	3626	tags=39%, list=22%, signal=31%	ENSMUSG00000035722/ENSMUSG00000023079/ENSMUSG00000027257/ENSMUSG00000019433/ENSMUSG00000029119/ENSMUSG00000026827/ENSMUSG00000042303/ENSMUSG00000023243/ENSMUSG00000022236/ENSMUSG00000054693/ENSMUSG00000025534/ENSMUSG00000019817/ENSMUSG00000020541/ENSMUSG00000060981/ENSMUSG00000025314/ENSMUSG00000021108/ENSMUSG00000034926/ENSMUSG00000015668/ENSMUSG00000020097/ENSMUSG00000031785/ENSMUSG00000041777/…
BMI1_DN.V1_DN	BMI1_DN.V1_DN	120	-0.34904	-1.54776	0.003283	0.01228	0.006843	1482	tags=21%, list=9%, signal=19%	ENSMUSG00000037921/ENSMUSG00000021469/ENSMUSG00000017723/ENSMUSG00000026235/ENSMUSG00000045216/ENSMUSG00000004843/ENSMUSG00000002455/ENSMUSG00000023367/ENSMUSG00000025950/ENSMUSG00000033721/ENSMUSG00000028699/ENSMUSG00000090223/ENSMUSG00000054619/ENSMUSG00000061838/ENSMUSG00000040728/ENSMUSG00000030340/ENSMUSG00000036707/ENSMUSG00000033308/ENSMUSG00000021359/ENSMUSG00000024975/ENSMUSG00000019842/…
SINGH_KRAS_DEPENDENCY_SIGNATURE	SINGH_KRAS_DEPENDENCY_SIGNATURE	18	-0.61005	-1.80222	0.00373	0.013285	0.007403	4643	tags=67%, list=28%, signal=48%	ENSMUSG00000045027/ENSMUSG00000032584/ENSMUSG00000029999/ENSMUSG00000030539/ENSMUSG00000025473/ENSMUSG00000041737/ENSMUSG00000048373/ENSMUSG00000018569/ENSMUSG00000028159/ENSMUSG00000041782/ENSMUSG00000042510/ENSMUSG00000051225
KRAS.LUNG.BREAST_UP.V1_UP	KRAS.LUNG.BREAST_UP.V1_UP	112	0.340177	1.53142	0.003765	0.013285	0.007403	2947	tags=34%, list=18%, signal=28%	ENSMUSG00000041324/ENSMUSG00000033196/ENSMUSG00000035954/ENSMUSG00000047562/ENSMUSG00000011256/ENSMUSG00000020435/ENSMUSG00000042379/ENSMUSG00000044317/ENSMUSG00000020427/ENSMUSG00000024990/ENSMUSG00000057969/ENSMUSG00000012705/ENSMUSG00000110195/ENSMUSG00000018604/ENSMUSG00000021798/ENSMUSG00000032035/ENSMUSG00000025938/ENSMUSG00000090523/ENSMUSG00000046169/ENSMUSG00000031343/ENSMUSG00000027667/…
STK33_SKM_DN	STK33_SKM_DN	243	0.272488	1.37299	0.003626	0.013285	0.007403	2543	tags=23%, list=15%, signal=20%	ENSMUSG00000042485/ENSMUSG00000021702/ENSMUSG00000021913/ENSMUSG00000051236/ENSMUSG00000029761/ENSMUSG00000031574/ENSMUSG00000006219/ENSMUSG00000026475/ENSMUSG00000022206/ENSMUSG00000039519/ENSMUSG00000022894/ENSMUSG00000076438/ENSMUSG00000031342/ENSMUSG00000041992/ENSMUSG00000047963/ENSMUSG00000028597/ENSMUSG00000036036/ENSMUSG00000029207/ENSMUSG00000079481/ENSMUSG00000021823/ENSMUSG00000005672/…
KRAS.AMP.LUNG_UP.V1_DN	KRAS.AMP.LUNG_UP.V1_DN	111	0.341714	1.53474	0.004247	0.014709	0.008197	3668	tags=39%, list=22%, signal=30%	ENSMUSG00000050578/ENSMUSG00000027656/ENSMUSG00000030077/ENSMUSG00000022894/ENSMUSG00000019789/ENSMUSG00000025375/ENSMUSG00000060240/ENSMUSG00000020681/ENSMUSG00000025867/ENSMUSG00000038188/ENSMUSG00000022469/ENSMUSG00000029161/ENSMUSG00000060771/ENSMUSG00000074340/ENSMUSG00000001029/ENSMUSG00000020722/ENSMUSG00000026656/ENSMUSG00000031216/ENSMUSG00000041729/ENSMUSG00000030272/ENSMUSG00000069919/…
MEK_UP.V1_DN	MEK_UP.V1_DN	174	-0.31079	-1.45852	0.004337	0.014746	0.008218	5129	tags=47%, list=31%, signal=32%	ENSMUSG00000025089/ENSMUSG00000075595/ENSMUSG00000064215/ENSMUSG00000025491/ENSMUSG00000027078/ENSMUSG00000069114/ENSMUSG00000041220/ENSMUSG00000032349/ENSMUSG00000017485/ENSMUSG00000045179/ENSMUSG00000019872/ENSMUSG00000019982/ENSMUSG00000074622/ENSMUSG00000070034/ENSMUSG00000019763/ENSMUSG00000052776/ENSMUSG00000027305/ENSMUSG00000037876/ENSMUSG00000030505/ENSMUSG00000040412/ENSMUSG00000038301/…
CTIP_DN.V1_DN	CTIP_DN.V1_DN	108	0.339092	1.51554	0.005027	0.016786	0.009354	3590	tags=33%, list=22%, signal=26%	ENSMUSG00000074736/ENSMUSG00000090958/ENSMUSG00000048279/ENSMUSG00000060459/ENSMUSG00000034275/ENSMUSG00000038526/ENSMUSG00000029553/ENSMUSG00000040147/ENSMUSG00000031997/ENSMUSG00000035578/ENSMUSG00000030276/ENSMUSG00000043017/ENSMUSG00000035258/ENSMUSG00000039959/ENSMUSG00000058254/ENSMUSG00000042190/ENSMUSG00000024044/ENSMUSG00000070691/ENSMUSG00000024131/ENSMUSG00000022842/ENSMUSG00000033287/…
JAK2_DN.V1_UP	JAK2_DN.V1_UP	124	0.326352	1.48856	0.005469	0.017943	0.009999	2340	tags=26%, list=14%, signal=22%	ENSMUSG00000035783/ENSMUSG00000043366/ENSMUSG00000032911/ENSMUSG00000020363/ENSMUSG00000029778/ENSMUSG00000043313/ENSMUSG00000027358/ENSMUSG00000052504/ENSMUSG00000025092/ENSMUSG00000031871/ENSMUSG00000023868/ENSMUSG00000022074/ENSMUSG00000019966/ENSMUSG00000024990/ENSMUSG00000052040/ENSMUSG00000032796/ENSMUSG00000053062/ENSMUSG00000020766/ENSMUSG00000054640/ENSMUSG00000048126/ENSMUSG00000061603/…
KRAS.300_UP.V1_UP	KRAS.300_UP.V1_UP	113	0.325511	1.46776	0.005975	0.019264	0.010735	2890	tags=31%, list=17%, signal=26%	ENSMUSG00000035954/ENSMUSG00000004151/ENSMUSG00000011256/ENSMUSG00000020601/ENSMUSG00000017724/ENSMUSG00000044317/ENSMUSG00000024990/ENSMUSG00000012705/ENSMUSG00000019194/ENSMUSG00000110195/ENSMUSG00000091055/ENSMUSG00000041923/ENSMUSG00000038319/ENSMUSG00000028773/ENSMUSG00000025938/ENSMUSG00000029304/ENSMUSG00000025350/ENSMUSG00000031343/ENSMUSG00000020181/ENSMUSG00000074657/ENSMUSG00000021087/…
PRC2_EED_DN.V1_DN	PRC2_EED_DN.V1_DN	186	-0.2992	-1.41608	0.00675	0.02118	0.011803	3849	tags=36%, list=23%, signal=28%	ENSMUSG00000027257/ENSMUSG00000052533/ENSMUSG00000022721/ENSMUSG00000026199/ENSMUSG00000041406/ENSMUSG00000040661/ENSMUSG00000026806/ENSMUSG00000000028/ENSMUSG00000040688/ENSMUSG00000024982/ENSMUSG00000026790/ENSMUSG00000009621/ENSMUSG00000025648/ENSMUSG00000021287/ENSMUSG00000019715/ENSMUSG00000026437/ENSMUSG00000022791/ENSMUSG00000012123/ENSMUSG00000071645/ENSMUSG00000032400/ENSMUSG00000002870/…
WNT_UP.V1_DN	WNT_UP.V1_DN	153	0.297607	1.3851	0.006796	0.02118	0.011803	3705	tags=33%, list=22%, signal=26%	ENSMUSG00000018339/ENSMUSG00000027861/ENSMUSG00000027859/ENSMUSG00000043613/ENSMUSG00000022220/ENSMUSG00000074743/ENSMUSG00000026728/ENSMUSG00000059280/ENSMUSG00000026833/ENSMUSG00000011256/ENSMUSG00000001034/ENSMUSG00000042289/ENSMUSG00000017724/ENSMUSG00000031749/ENSMUSG00000023046/ENSMUSG00000019966/ENSMUSG00000032796/ENSMUSG00000026811/ENSMUSG00000079547/ENSMUSG00000029287/ENSMUSG00000054555/…
PTEN_DN.V2_UP	PTEN_DN.V2_UP	112	0.323976	1.45848	0.008582	0.0255	0.014211	2043	tags=24%, list=12%, signal=21%	ENSMUSG00000006221/ENSMUSG00000021702/ENSMUSG00000049511/ENSMUSG00000021838/ENSMUSG00000034205/ENSMUSG00000036052/ENSMUSG00000023927/ENSMUSG00000021822/ENSMUSG00000020601/ENSMUSG00000022074/ENSMUSG00000027663/ENSMUSG00000023827/ENSMUSG00000041548/ENSMUSG00000074340/ENSMUSG00000054855/ENSMUSG00000021806/ENSMUSG00000041923/ENSMUSG00000020282/ENSMUSG00000028487/ENSMUSG00000019820/ENSMUSG00000045679/…
ALK_DN.V1_UP	ALK_DN.V1_UP	115	0.322486	1.45545	0.008563	0.0255	0.014211	3159	tags=30%, list=19%, signal=24%	ENSMUSG00000027500/ENSMUSG00000038387/ENSMUSG00000024140/ENSMUSG00000004151/ENSMUSG00000000392/ENSMUSG00000031465/ENSMUSG00000020766/ENSMUSG00000050370/ENSMUSG00000029553/ENSMUSG00000050666/ENSMUSG00000022425/ENSMUSG00000079547/ENSMUSG00000054555/ENSMUSG00000029304/ENSMUSG00000027848/ENSMUSG00000027667/ENSMUSG00000028072/ENSMUSG00000045731/ENSMUSG00000075012/ENSMUSG00000029377/ENSMUSG00000038508/…
PTEN_DN.V1_UP	PTEN_DN.V1_UP	142	0.302538	1.39811	0.008591	0.0255	0.014211	1796	tags=19%, list=11%, signal=17%	ENSMUSG00000021388/ENSMUSG00000049511/ENSMUSG00000026442/ENSMUSG00000027656/ENSMUSG00000043313/ENSMUSG00000029223/ENSMUSG00000048482/ENSMUSG00000041696/ENSMUSG00000027858/ENSMUSG00000025092/ENSMUSG00000031748/ENSMUSG00000028339/ENSMUSG00000041445/ENSMUSG00000031990/ENSMUSG00000041380/ENSMUSG00000061751/ENSMUSG00000041189/ENSMUSG00000073433/ENSMUSG00000029287/ENSMUSG00000031722/ENSMUSG00000118664/…
CTIP_DN.V1_UP	CTIP_DN.V1_UP	97	0.335796	1.47738	0.009113	0.026217	0.01461	4011	tags=41%, list=24%, signal=31%	ENSMUSG00000038463/ENSMUSG00000024049/ENSMUSG00000036545/ENSMUSG00000076438/ENSMUSG00000045991/ENSMUSG00000026921/ENSMUSG00000028036/ENSMUSG00000004698/ENSMUSG00000005534/ENSMUSG00000029661/ENSMUSG00000064330/ENSMUSG00000031595/ENSMUSG00000030272/ENSMUSG00000042821/ENSMUSG00000049436/ENSMUSG00000022860/ENSMUSG00000049532/ENSMUSG00000018672/ENSMUSG00000040752/ENSMUSG00000006386/ENSMUSG00000038763/…
RB_P130_DN.V1_DN	RB_P130_DN.V1_DN	130	-0.32029	-1.44487	0.009111	0.026217	0.01461	3903	tags=33%, list=24%, signal=25%	ENSMUSG00000054263/ENSMUSG00000027668/ENSMUSG00000040407/ENSMUSG00000043207/ENSMUSG00000026492/ENSMUSG00000020463/ENSMUSG00000021583/ENSMUSG00000026104/ENSMUSG00000014195/ENSMUSG00000020159/ENSMUSG00000045777/ENSMUSG00000109901/ENSMUSG00000000628/ENSMUSG00000033781/ENSMUSG00000049550/ENSMUSG00000030703/ENSMUSG00000022105/ENSMUSG00000030107/ENSMUSG00000020224/ENSMUSG00000028675/ENSMUSG00000034226/…
AKT_UP_MTOR_DN.V1_UP	AKT_UP_MTOR_DN.V1_UP	174	-0.29915	-1.40387	0.009335	0.02645	0.01474	3626	tags=32%, list=22%, signal=25%	ENSMUSG00000019433/ENSMUSG00000024212/ENSMUSG00000029119/ENSMUSG00000026827/ENSMUSG00000023243/ENSMUSG00000054693/ENSMUSG00000025534/ENSMUSG00000019817/ENSMUSG00000060981/ENSMUSG00000025314/ENSMUSG00000034926/ENSMUSG00000015668/ENSMUSG00000020097/ENSMUSG00000031785/ENSMUSG00000041777/ENSMUSG00000039384/ENSMUSG00000061482/ENSMUSG00000064288/ENSMUSG00000070002/ENSMUSG00000028412/ENSMUSG00000033187/…
BRCA1_DN.V1_DN	BRCA1_DN.V1_DN	109	0.318139	1.42331	0.01008	0.028134	0.015678	2951	tags=31%, list=18%, signal=26%	ENSMUSG00000038463/ENSMUSG00000031636/ENSMUSG00000015745/ENSMUSG00000038188/ENSMUSG00000024990/ENSMUSG00000086596/ENSMUSG00000033769/ENSMUSG00000005534/ENSMUSG00000038526/ENSMUSG00000033676/ENSMUSG00000036144/ENSMUSG00000024501/ENSMUSG00000005339/ENSMUSG00000053310/ENSMUSG00000055193/ENSMUSG00000023336/ENSMUSG00000039662/ENSMUSG00000000594/ENSMUSG00000022575/ENSMUSG00000037375/ENSMUSG00000042821/…
SRC_UP.V1_DN	SRC_UP.V1_DN	143	-0.30429	-1.3933	0.011515	0.031667	0.017647	3592	tags=34%, list=22%, signal=27%	ENSMUSG00000020877/ENSMUSG00000041966/ENSMUSG00000073705/ENSMUSG00000027671/ENSMUSG00000045777/ENSMUSG00000048455/ENSMUSG00000018479/ENSMUSG00000034107/ENSMUSG00000062627/ENSMUSG00000049553/ENSMUSG00000018167/ENSMUSG00000030703/ENSMUSG00000002475/ENSMUSG00000022682/ENSMUSG00000021510/ENSMUSG00000025789/ENSMUSG00000055612/ENSMUSG00000029687/ENSMUSG00000031803/ENSMUSG00000037007/ENSMUSG00000004018/…
VEGF_A_UP.V1_DN	VEGF_A_UP.V1_DN	183	-0.29005	-1.37	0.011952	0.032391	0.018051	4032	tags=39%, list=24%, signal=30%	ENSMUSG00000053044/ENSMUSG00000002297/ENSMUSG00000022451/ENSMUSG00000030505/ENSMUSG00000021036/ENSMUSG00000057789/ENSMUSG00000024732/ENSMUSG00000033991/ENSMUSG00000024081/ENSMUSG00000037190/ENSMUSG00000000028/ENSMUSG00000003923/ENSMUSG00000020964/ENSMUSG00000061136/ENSMUSG00000044768/ENSMUSG00000035150/ENSMUSG00000022702/ENSMUSG00000029177/ENSMUSG00000000275/ENSMUSG00000020075/ENSMUSG00000018143/…
BCAT.100_UP.V1_UP	BCAT.100_UP.V1_UP	44	0.430421	1.61256	0.012985	0.034688	0.019331	2692	tags=34%, list=16%, signal=29%	ENSMUSG00000074170/ENSMUSG00000039115/ENSMUSG00000004044/ENSMUSG00000022425/ENSMUSG00000018604/ENSMUSG00000069917/ENSMUSG00000069919/ENSMUSG00000027834/ENSMUSG00000032698/ENSMUSG00000022952/ENSMUSG00000022860/ENSMUSG00000040584/ENSMUSG00000013089/ENSMUSG00000015957/ENSMUSG00000041773
MYC_UP.V1_DN	MYC_UP.V1_DN	139	0.299501	1.38184	0.013317	0.035075	0.019547	2550	tags=27%, list=15%, signal=23%	ENSMUSG00000063146/ENSMUSG00000028600/ENSMUSG00000043613/ENSMUSG00000019823/ENSMUSG00000037161/ENSMUSG00000079084/ENSMUSG00000037552/ENSMUSG00000063687/ENSMUSG00000068798/ENSMUSG00000020435/ENSMUSG00000073664/ENSMUSG00000070576/ENSMUSG00000033530/ENSMUSG00000031883/ENSMUSG00000017667/ENSMUSG00000042208/ENSMUSG00000075254/ENSMUSG00000021806/ENSMUSG00000020150/ENSMUSG00000045934/ENSMUSG00000059456/…
IL2_UP.V1_UP	IL2_UP.V1_UP	161	0.28112	1.31615	0.014757	0.038328	0.021359	3403	tags=29%, list=21%, signal=23%	ENSMUSG00000074364/ENSMUSG00000037868/ENSMUSG00000061878/ENSMUSG00000028965/ENSMUSG00000039115/ENSMUSG00000026475/ENSMUSG00000027800/ENSMUSG00000027358/ENSMUSG00000032177/ENSMUSG00000061353/ENSMUSG00000011256/ENSMUSG00000025375/ENSMUSG00000023905/ENSMUSG00000041642/ENSMUSG00000005534/ENSMUSG00000031149/ENSMUSG00000033676/ENSMUSG00000075254/ENSMUSG00000035578/ENSMUSG00000029304/ENSMUSG00000095098/…
RB_P107_DN.V1_UP	RB_P107_DN.V1_UP	127	-0.31165	-1.40242	0.016234	0.041584	0.023174	3065	tags=44%, list=18%, signal=36%	ENSMUSG00000024369/ENSMUSG00000058019/ENSMUSG00000041737/ENSMUSG00000000409/ENSMUSG00000027342/ENSMUSG00000029910/ENSMUSG00000012483/ENSMUSG00000057880/ENSMUSG00000004035/ENSMUSG00000007080/ENSMUSG00000036875/ENSMUSG00000002870/ENSMUSG00000026344/ENSMUSG00000038605/ENSMUSG00000033970/ENSMUSG00000027562/ENSMUSG00000038644/ENSMUSG00000026355/ENSMUSG00000059791/ENSMUSG00000004018/ENSMUSG00000045273/…
MEK_UP.V1_UP	MEK_UP.V1_UP	184	0.276605	1.33196	0.016866	0.042621	0.023751	2453	tags=23%, list=15%, signal=20%	ENSMUSG00000068735/ENSMUSG00000018339/ENSMUSG00000023092/ENSMUSG00000034612/ENSMUSG00000038244/ENSMUSG00000021838/ENSMUSG00000024140/ENSMUSG00000026478/ENSMUSG00000039316/ENSMUSG00000007888/ENSMUSG00000048332/ENSMUSG00000021822/ENSMUSG00000032334/ENSMUSG00000037712/ENSMUSG00000027661/ENSMUSG00000017466/ENSMUSG00000026042/ENSMUSG00000030782/ENSMUSG00000020814/ENSMUSG00000024937/ENSMUSG00000021242/…
KRAS.LUNG_UP.V1_DN	KRAS.LUNG_UP.V1_DN	106	-0.32609	-1.42663	0.018701	0.046628	0.025984	1673	tags=23%, list=10%, signal=20%	ENSMUSG00000039304/ENSMUSG00000031089/ENSMUSG00000005958/ENSMUSG00000017830/ENSMUSG00000001376/ENSMUSG00000021754/ENSMUSG00000036528/ENSMUSG00000033721/ENSMUSG00000059668/ENSMUSG00000004885/ENSMUSG00000054619/ENSMUSG00000067889/ENSMUSG00000057454/ENSMUSG00000028909/ENSMUSG00000049128/ENSMUSG00000029055/ENSMUSG00000032561/ENSMUSG00000000120/ENSMUSG00000034634/ENSMUSG00000044041/ENSMUSG00000044748/…
CRX_NRL_DN.V1_UP	CRX_NRL_DN.V1_UP	122	0.3027	1.37921	0.019567	0.048145	0.02683	1946	tags=20%, list=12%, signal=17%	ENSMUSG00000027488/ENSMUSG00000066705/ENSMUSG00000020520/ENSMUSG00000030761/ENSMUSG00000029718/ENSMUSG00000025584/ENSMUSG00000005124/ENSMUSG00000061731/ENSMUSG00000030878/ENSMUSG00000022844/ENSMUSG00000051855/ENSMUSG00000033066/ENSMUSG00000037003/ENSMUSG00000022383/ENSMUSG00000041308/ENSMUSG00000005583/ENSMUSG00000028461/ENSMUSG00000020672/ENSMUSG00000004655/ENSMUSG00000027803/ENSMUSG00000096351/…
AKT_UP_MTOR_DN.V1_DN	AKT_UP_MTOR_DN.V1_DN	173	0.272815	1.30041	0.020212	0.049087	0.027355	2191	tags=24%, list=13%, signal=21%	ENSMUSG00000049265/ENSMUSG00000098470/ENSMUSG00000035357/ENSMUSG00000027800/ENSMUSG00000036599/ENSMUSG00000056481/ENSMUSG00000038855/ENSMUSG00000021130/ENSMUSG00000056121/ENSMUSG00000023927/ENSMUSG00000025511/ENSMUSG00000026490/ENSMUSG00000022957/ENSMUSG00000025867/ENSMUSG00000067586/ENSMUSG00000026042/ENSMUSG00000021614/ENSMUSG00000027204/ENSMUSG00000032766/ENSMUSG00000002458/ENSMUSG00000001555/…
ATM_DN.V1_UP	ATM_DN.V1_UP	103	0.316962	1.40171	0.02076	0.04977	0.027736	4042	tags=43%, list=24%, signal=33%	ENSMUSG00000020325/ENSMUSG00000023249/ENSMUSG00000020262/ENSMUSG00000062694/ENSMUSG00000048482/ENSMUSG00000024049/ENSMUSG00000028444/ENSMUSG00000033788/ENSMUSG00000037418/ENSMUSG00000027570/ENSMUSG00000004508/ENSMUSG00000039109/ENSMUSG00000026656/ENSMUSG00000031722/ENSMUSG00000059456/ENSMUSG00000036564/ENSMUSG00000030050/ENSMUSG00000023122/ENSMUSG00000056917/ENSMUSG00000041347/ENSMUSG00000033007/…
RAF_UP.V1_UP	RAF_UP.V1_UP	179	0.272483	1.30513	0.021563	0.051043	0.028445	2486	tags=22%, list=15%, signal=19%	ENSMUSG00000057123/ENSMUSG00000029664/ENSMUSG00000063275/ENSMUSG00000038244/ENSMUSG00000024140/ENSMUSG00000034462/ENSMUSG00000026478/ENSMUSG00000022951/ENSMUSG00000055320/ENSMUSG00000017344/ENSMUSG00000037712/ENSMUSG00000029552/ENSMUSG00000022332/ENSMUSG00000053062/ENSMUSG00000021242/ENSMUSG00000036356/ENSMUSG00000075254/ENSMUSG00000036533/ENSMUSG00000004631/ENSMUSG00000030122/ENSMUSG00000020642/…
TBK1.DF_UP	TBK1.DF_UP	271	0.244225	1.25806	0.023457	0.054831	0.030556	2639	tags=22%, list=16%, signal=19%	ENSMUSG00000038387/ENSMUSG00000020520/ENSMUSG00000042042/ENSMUSG00000090084/ENSMUSG00000003518/ENSMUSG00000009035/ENSMUSG00000063889/ENSMUSG00000021822/ENSMUSG00000058070/ENSMUSG00000026028/ENSMUSG00000041779/ENSMUSG00000037712/ENSMUSG00000022912/ENSMUSG00000028822/ENSMUSG00000027661/ENSMUSG00000022863/ENSMUSG00000048279/ENSMUSG00000021614/ENSMUSG00000020674/ENSMUSG00000022074/ENSMUSG00000040212/…
PGF_UP.V1_DN	PGF_UP.V1_DN	159	0.277338	1.29279	0.028098	0.064868	0.036149	3998	tags=36%, list=24%, signal=27%	ENSMUSG00000067818/ENSMUSG00000021091/ENSMUSG00000026442/ENSMUSG00000039323/ENSMUSG00000032011/ENSMUSG00000022489/ENSMUSG00000027358/ENSMUSG00000032334/ENSMUSG00000023046/ENSMUSG00000028036/ENSMUSG00000032855/ENSMUSG00000049775/ENSMUSG00000001020/ENSMUSG00000015085/ENSMUSG00000022425/ENSMUSG00000027254/ENSMUSG00000033763/ENSMUSG00000090523/ENSMUSG00000030276/ENSMUSG00000039542/ENSMUSG00000079012/…
NOTCH_DN.V1_DN	NOTCH_DN.V1_DN	134	0.28466	1.31069	0.028488	0.064967	0.036205	2843	tags=28%, list=17%, signal=23%	ENSMUSG00000031380/ENSMUSG00000029664/ENSMUSG00000020325/ENSMUSG00000024427/ENSMUSG00000039115/ENSMUSG00000026582/ENSMUSG00000039519/ENSMUSG00000037411/ENSMUSG00000030259/ENSMUSG00000032220/ENSMUSG00000032531/ENSMUSG00000033910/ENSMUSG00000025348/ENSMUSG00000004371/ENSMUSG00000028389/ENSMUSG00000027716/ENSMUSG00000018604/ENSMUSG00000003420/ENSMUSG00000039391/ENSMUSG00000041261/ENSMUSG00000026890/…
RB_P130_DN.V1_UP	RB_P130_DN.V1_UP	116	0.292538	1.32041	0.031125	0.070125	0.039079	2327	tags=23%, list=14%, signal=20%	ENSMUSG00000027488/ENSMUSG00000021765/ENSMUSG00000024713/ENSMUSG00000050069/ENSMUSG00000022221/ENSMUSG00000052133/ENSMUSG00000026475/ENSMUSG00000001943/ENSMUSG00000007888/ENSMUSG00000055320/ENSMUSG00000027074/ENSMUSG00000046768/ENSMUSG00000021567/ENSMUSG00000040732/ENSMUSG00000001227/ENSMUSG00000027840/ENSMUSG00000036748/ENSMUSG00000019738/ENSMUSG00000032436/ENSMUSG00000028417/ENSMUSG00000020723/…
KRAS.PROSTATE_UP.V1_DN	KRAS.PROSTATE_UP.V1_DN	109	0.288861	1.29232	0.035847	0.079802	0.044472	2195	tags=23%, list=13%, signal=20%	ENSMUSG00000032085/ENSMUSG00000017969/ENSMUSG00000028444/ENSMUSG00000025375/ENSMUSG00000051177/ENSMUSG00000091243/ENSMUSG00000020427/ENSMUSG00000029161/ENSMUSG00000040147/ENSMUSG00000036446/ENSMUSG00000079547/ENSMUSG00000072941/ENSMUSG00000052852/ENSMUSG00000069917/ENSMUSG00000038811/ENSMUSG00000069919/ENSMUSG00000043384/ENSMUSG00000057729/ENSMUSG00000030050/ENSMUSG00000067001/ENSMUSG00000039058/…
KRAS.PROSTATE_UP.V1_UP	KRAS.PROSTATE_UP.V1_UP	109	0.288195	1.28934	0.036543	0.080394	0.044802	4034	tags=38%, list=24%, signal=29%	ENSMUSG00000029436/ENSMUSG00000052316/ENSMUSG00000004891/ENSMUSG00000035799/ENSMUSG00000022803/ENSMUSG00000053062/ENSMUSG00000028581/ENSMUSG00000003228/ENSMUSG00000041923/ENSMUSG00000028773/ENSMUSG00000032118/ENSMUSG00000024238/ENSMUSG00000050541/ENSMUSG00000045039/ENSMUSG00000026814/ENSMUSG00000054150/ENSMUSG00000025075/ENSMUSG00000037922/ENSMUSG00000002289/ENSMUSG00000020327/ENSMUSG00000026825/…
KRAS.BREAST_UP.V1_DN	KRAS.BREAST_UP.V1_DN	116	0.287734	1.29872	0.038364	0.08342	0.046488	2205	tags=22%, list=13%, signal=19%	ENSMUSG00000074736/ENSMUSG00000067818/ENSMUSG00000041741/ENSMUSG00000022449/ENSMUSG00000022894/ENSMUSG00000024803/ENSMUSG00000023224/ENSMUSG00000026042/ENSMUSG00000049001/ENSMUSG00000026921/ENSMUSG00000028036/ENSMUSG00000034810/ENSMUSG00000023411/ENSMUSG00000054640/ENSMUSG00000050234/ENSMUSG00000031722/ENSMUSG00000030272/ENSMUSG00000045039/ENSMUSG00000041423/ENSMUSG00000020787/ENSMUSG00000029009/…
P53_DN.V1_UP	P53_DN.V1_UP	173	-0.2785	-1.30752	0.041254	0.088673	0.049415	2498	tags=25%, list=15%, signal=21%	ENSMUSG00000046402/ENSMUSG00000024056/ENSMUSG00000017009/ENSMUSG00000028654/ENSMUSG00000020758/ENSMUSG00000018899/ENSMUSG00000024331/ENSMUSG00000053559/ENSMUSG00000026102/ENSMUSG00000047139/ENSMUSG00000072980/ENSMUSG00000067006/ENSMUSG00000071516/ENSMUSG00000067942/ENSMUSG00000024659/ENSMUSG00000035852/ENSMUSG00000027134/ENSMUSG00000001247/ENSMUSG00000028222/ENSMUSG00000066026/ENSMUSG00000028560/…
CRX_NRL_DN.V1_DN	CRX_NRL_DN.V1_DN	111	0.295827	1.32864	0.047932	0.101855	0.056761	3330	tags=32%, list=20%, signal=26%	ENSMUSG00000028364/ENSMUSG00000023905/ENSMUSG00000030222/ENSMUSG00000037242/ENSMUSG00000042770/ENSMUSG00000028996/ENSMUSG00000025867/ENSMUSG00000031990/ENSMUSG00000024990/ENSMUSG00000030249/ENSMUSG00000003873/ENSMUSG00000032413/ENSMUSG00000020019/ENSMUSG00000019874/ENSMUSG00000029571/ENSMUSG00000023034/ENSMUSG00000004631/ENSMUSG00000031343/ENSMUSG00000054764/ENSMUSG00000020542/ENSMUSG00000037035/…
EGFR_UP.V1_DN	EGFR_UP.V1_DN	178	-0.27493	-1.29495	0.052718	0.110768	0.061728	3893	tags=34%, list=23%, signal=26%	ENSMUSG00000030213/ENSMUSG00000040412/ENSMUSG00000070822/ENSMUSG00000022160/ENSMUSG00000031629/ENSMUSG00000028718/ENSMUSG00000029798/ENSMUSG00000027630/ENSMUSG00000055932/ENSMUSG00000041718/ENSMUSG00000015766/ENSMUSG00000036764/ENSMUSG00000027359/ENSMUSG00000020782/ENSMUSG00000035150/ENSMUSG00000020385/ENSMUSG00000061482/ENSMUSG00000031201/ENSMUSG00000022702/ENSMUSG00000030225/ENSMUSG00000064288/…
EIF4E_UP	EIF4E_UP	86	-0.31441	-1.32833	0.0625	0.125672	0.070034	5351	tags=50%, list=32%, signal=34%	ENSMUSG00000025580/ENSMUSG00000040767/ENSMUSG00000030879/ENSMUSG00000032802/ENSMUSG00000060429/ENSMUSG00000043284/ENSMUSG00000008958/ENSMUSG00000040112/ENSMUSG00000030979/ENSMUSG00000027341/ENSMUSG00000032067/ENSMUSG00000013973/ENSMUSG00000038893/ENSMUSG00000063236/ENSMUSG00000025869/ENSMUSG00000056209/ENSMUSG00000021037/ENSMUSG00000073838/ENSMUSG00000015943/ENSMUSG00000115987/ENSMUSG00000067722/…
CYCLIN_D1_KE_.V1_UP	CYCLIN_D1_KE_.V1_UP	174	0.266792	1.27441	0.0625	0.125672	0.070034	2806	tags=25%, list=17%, signal=21%	ENSMUSG00000070645/ENSMUSG00000038387/ENSMUSG00000025477/ENSMUSG00000019055/ENSMUSG00000074743/ENSMUSG00000032011/ENSMUSG00000032562/ENSMUSG00000029860/ENSMUSG00000026042/ENSMUSG00000030878/ENSMUSG00000025190/ENSMUSG00000026181/ENSMUSG00000008136/ENSMUSG00000006360/ENSMUSG00000019122/ENSMUSG00000032855/ENSMUSG00000032440/ENSMUSG00000029161/ENSMUSG00000050910/ENSMUSG00000069917/ENSMUSG00000028763/…
IL15_UP.V1_DN	IL15_UP.V1_DN	138	0.275449	1.26831	0.062053	0.125672	0.070034	3030	tags=27%, list=18%, signal=22%	ENSMUSG00000020325/ENSMUSG00000026228/ENSMUSG00000025355/ENSMUSG00000033960/ENSMUSG00000027200/ENSMUSG00000041696/ENSMUSG00000036545/ENSMUSG00000044548/ENSMUSG00000001930/ENSMUSG00000031119/ENSMUSG00000026580/ENSMUSG00000030782/ENSMUSG00000000244/ENSMUSG00000012705/ENSMUSG00000028214/ENSMUSG00000022144/ENSMUSG00000091055/ENSMUSG00000054555/ENSMUSG00000050288/ENSMUSG00000050541/ENSMUSG00000039167/…
STK33_NOMO_DN	STK33_NOMO_DN	247	-0.25398	-1.24008	0.060606	0.125672	0.070034	3952	tags=29%, list=24%, signal=22%	ENSMUSG00000031700/ENSMUSG00000022407/ENSMUSG00000025078/ENSMUSG00000032718/ENSMUSG00000010122/ENSMUSG00000027386/ENSMUSG00000028927/ENSMUSG00000049562/ENSMUSG00000000811/ENSMUSG00000027356/ENSMUSG00000041961/ENSMUSG00000001305/ENSMUSG00000032527/ENSMUSG00000035754/ENSMUSG00000028698/ENSMUSG00000079659/ENSMUSG00000000296/ENSMUSG00000025993/ENSMUSG00000056665/ENSMUSG00000009628/ENSMUSG00000025429/…
ESC_J1_UP_EARLY.V1_DN	ESC_J1_UP_EARLY.V1_DN	161	0.269183	1.26027	0.072319	0.143869	0.080175	2754	tags=23%, list=17%, signal=19%	ENSMUSG00000001349/ENSMUSG00000032085/ENSMUSG00000028195/ENSMUSG00000017969/ENSMUSG00000067818/ENSMUSG00000024427/ENSMUSG00000025402/ENSMUSG00000022098/ENSMUSG00000033306/ENSMUSG00000024395/ENSMUSG00000037411/ENSMUSG00000001034/ENSMUSG00000023905/ENSMUSG00000017724/ENSMUSG00000020427/ENSMUSG00000036036/ENSMUSG00000052040/ENSMUSG00000032796/ENSMUSG00000002204/ENSMUSG00000035372/ENSMUSG00000017677/…
GCNP_SHH_UP_EARLY.V1_DN	GCNP_SHH_UP_EARLY.V1_DN	148	0.275276	1.27506	0.07371	0.145092	0.080856	1297	tags=15%, list=8%, signal=14%	ENSMUSG00000001349/ENSMUSG00000033149/ENSMUSG00000054469/ENSMUSG00000035385/ENSMUSG00000052331/ENSMUSG00000040016/ENSMUSG00000030218/ENSMUSG00000022489/ENSMUSG00000027800/ENSMUSG00000026074/ENSMUSG00000027074/ENSMUSG00000046470/ENSMUSG00000031990/ENSMUSG00000026826/ENSMUSG00000032531/ENSMUSG00000029096/ENSMUSG00000025878/ENSMUSG00000023050/ENSMUSG00000024854/ENSMUSG00000032035/ENSMUSG00000025860/…
KRAS.LUNG.BREAST_UP.V1_DN	KRAS.LUNG.BREAST_UP.V1_DN	115	0.276598	1.24834	0.077449	0.150864	0.084073	1805	tags=18%, list=11%, signal=16%	ENSMUSG00000020155/ENSMUSG00000074736/ENSMUSG00000049511/ENSMUSG00000067818/ENSMUSG00000023249/ENSMUSG00000039323/ENSMUSG00000056481/ENSMUSG00000041741/ENSMUSG00000022449/ENSMUSG00000024803/ENSMUSG00000029070/ENSMUSG00000026042/ENSMUSG00000038188/ENSMUSG00000034810/ENSMUSG00000022144/ENSMUSG00000020150/ENSMUSG00000061603/ENSMUSG00000045039/ENSMUSG00000041423/ENSMUSG00000020787/ENSMUSG00000029009
RAF_UP.V1_DN	RAF_UP.V1_DN	184	0.261822	1.26077	0.078481	0.151298	0.084315	1216	tags=15%, list=7%, signal=14%	ENSMUSG00000062098/ENSMUSG00000007655/ENSMUSG00000021091/ENSMUSG00000027656/ENSMUSG00000039323/ENSMUSG00000030218/ENSMUSG00000027800/ENSMUSG00000031596/ENSMUSG00000019978/ENSMUSG00000018217/ENSMUSG00000031246/ENSMUSG00000031523/ENSMUSG00000031119/ENSMUSG00000030616/ENSMUSG00000051177/ENSMUSG00000022863/ENSMUSG00000020674/ENSMUSG00000019966/ENSMUSG00000029207/ENSMUSG00000058056/ENSMUSG00000043300/…
RAPA_EARLY_UP.V1_UP	RAPA_EARLY_UP.V1_UP	130	0.270357	1.24064	0.079812	0.152295	0.08487	2243	tags=20%, list=14%, signal=17%	ENSMUSG00000000555/ENSMUSG00000023064/ENSMUSG00000052921/ENSMUSG00000022489/ENSMUSG00000029819/ENSMUSG00000032177/ENSMUSG00000006958/ENSMUSG00000017344/ENSMUSG00000017466/ENSMUSG00000026042/ENSMUSG00000070304/ENSMUSG00000049775/ENSMUSG00000032966/ENSMUSG00000110195/ENSMUSG00000020473/ENSMUSG00000019874/ENSMUSG00000001119/ENSMUSG00000034387/ENSMUSG00000043017/ENSMUSG00000078816/ENSMUSG00000050541/…
IL21_UP.V1_DN	IL21_UP.V1_DN	128	0.273873	1.25432	0.081776	0.154465	0.08608	2473	tags=23%, list=15%, signal=20%	ENSMUSG00000062098/ENSMUSG00000048096/ENSMUSG00000033960/ENSMUSG00000041741/ENSMUSG00000020044/ENSMUSG00000031119/ENSMUSG00000091387/ENSMUSG00000004814/ENSMUSG00000034810/ENSMUSG00000022144/ENSMUSG00000036144/ENSMUSG00000062960/ENSMUSG00000045281/ENSMUSG00000032532/ENSMUSG00000021259/ENSMUSG00000049624/ENSMUSG00000054764/ENSMUSG00000050541/ENSMUSG00000058254/ENSMUSG00000039167/ENSMUSG00000073940/…
RELA_DN.V1_UP	RELA_DN.V1_UP	120	0.273835	1.24772	0.084475	0.157968	0.088032	4222	tags=38%, list=25%, signal=29%	ENSMUSG00000035385/ENSMUSG00000028364/ENSMUSG00000028965/ENSMUSG00000074743/ENSMUSG00000024381/ENSMUSG00000000730/ENSMUSG00000037225/ENSMUSG00000042379/ENSMUSG00000033788/ENSMUSG00000023827/ENSMUSG00000028389/ENSMUSG00000024962/ENSMUSG00000033066/ENSMUSG00000041923/ENSMUSG00000003545/ENSMUSG00000036578/ENSMUSG00000045934/ENSMUSG00000024912/ENSMUSG00000028259/ENSMUSG00000042821/ENSMUSG00000027221/…
HOXA9_DN.V1_DN	HOXA9_DN.V1_DN	180	0.258501	1.23979	0.086076	0.159368	0.088812	2619	tags=25%, list=16%, signal=21%	ENSMUSG00000063275/ENSMUSG00000039323/ENSMUSG00000059991/ENSMUSG00000040813/ENSMUSG00000029819/ENSMUSG00000026475/ENSMUSG00000022206/ENSMUSG00000031596/ENSMUSG00000019978/ENSMUSG00000031342/ENSMUSG00000029552/ENSMUSG00000031765/ENSMUSG00000046470/ENSMUSG00000021067/ENSMUSG00000006360/ENSMUSG00000038253/ENSMUSG00000053716/ENSMUSG00000027570/ENSMUSG00000024962/ENSMUSG00000022754/ENSMUSG00000010663/…
PRC2_EZH2_UP.V1_DN	PRC2_EZH2_UP.V1_DN	168	-0.26518	-1.23607	0.089679	0.164411	0.091622	2273	tags=34%, list=14%, signal=30%	ENSMUSG00000026623/ENSMUSG00000031629/ENSMUSG00000000028/ENSMUSG00000022040/ENSMUSG00000039813/ENSMUSG00000027752/ENSMUSG00000003923/ENSMUSG00000078676/ENSMUSG00000029727/ENSMUSG00000006585/ENSMUSG00000021287/ENSMUSG00000000296/ENSMUSG00000031924/ENSMUSG00000012123/ENSMUSG00000066278/ENSMUSG00000054115/ENSMUSG00000036875/ENSMUSG00000000884/ENSMUSG00000002870/ENSMUSG00000035351/ENSMUSG00000029687/…
EIF4E_DN	EIF4E_DN	97	-0.2967	-1.28173	0.092035	0.166546	0.092812	3348	tags=30%, list=20%, signal=24%	ENSMUSG00000023026/ENSMUSG00000020074/ENSMUSG00000043909/ENSMUSG00000025220/ENSMUSG00000047126/ENSMUSG00000033060/ENSMUSG00000026510/ENSMUSG00000018481/ENSMUSG00000026915/ENSMUSG00000027014/ENSMUSG00000028080/ENSMUSG00000003226/ENSMUSG00000055976/ENSMUSG00000039842/ENSMUSG00000045975/ENSMUSG00000006169/ENSMUSG00000032908/ENSMUSG00000041444/ENSMUSG00000021451/ENSMUSG00000032596/ENSMUSG00000030064/…
MEL18_DN.V1_DN	MEL18_DN.V1_DN	138	-0.27485	-1.25147	0.092624	0.166546	0.092812	1482	tags=18%, list=9%, signal=17%	ENSMUSG00000037921/ENSMUSG00000061132/ENSMUSG00000017723/ENSMUSG00000002325/ENSMUSG00000002455/ENSMUSG00000040875/ENSMUSG00000023367/ENSMUSG00000033721/ENSMUSG00000032265/ENSMUSG00000028699/ENSMUSG00000019996/ENSMUSG00000004885/ENSMUSG00000090223/ENSMUSG00000001552/ENSMUSG00000021238/ENSMUSG00000030064/ENSMUSG00000022587/ENSMUSG00000028435/ENSMUSG00000040728/ENSMUSG00000030340/ENSMUSG00000079339/…
E2F3_UP.V1_UP	E2F3_UP.V1_UP	175	0.253534	1.21289	0.095238	0.169615	0.094522	2449	tags=21%, list=15%, signal=18%	ENSMUSG00000087006/ENSMUSG00000037868/ENSMUSG00000030554/ENSMUSG00000043673/ENSMUSG00000019789/ENSMUSG00000030732/ENSMUSG00000028194/ENSMUSG00000030123/ENSMUSG00000025738/ENSMUSG00000022332/ENSMUSG00000039089/ENSMUSG00000029802/ENSMUSG00000043811/ENSMUSG00000045287/ENSMUSG00000020038/ENSMUSG00000090698/ENSMUSG00000052852/ENSMUSG00000069917/ENSMUSG00000034265/ENSMUSG00000069919/ENSMUSG00000048142/…
STK33_UP	STK33_UP	260	0.23321	1.19098	0.096535	0.170302	0.094905	3170	tags=23%, list=19%, signal=19%	ENSMUSG00000029664/ENSMUSG00000056888/ENSMUSG00000037868/ENSMUSG00000027955/ENSMUSG00000074743/ENSMUSG00000025939/ENSMUSG00000035954/ENSMUSG00000021822/ENSMUSG00000027351/ENSMUSG00000031875/ENSMUSG00000022863/ENSMUSG00000073664/ENSMUSG00000006800/ENSMUSG00000019966/ENSMUSG00000021200/ENSMUSG00000062515/ENSMUSG00000029674/ENSMUSG00000001995/ENSMUSG00000021756/ENSMUSG00000032766/ENSMUSG00000029553/…
KRAS.AMP.LUNG_UP.V1_UP	KRAS.AMP.LUNG_UP.V1_UP	91	0.281242	1.23372	0.101545	0.176355	0.098278	4159	tags=35%, list=25%, signal=26%	ENSMUSG00000031963/ENSMUSG00000027859/ENSMUSG00000017344/ENSMUSG00000020435/ENSMUSG00000027208/ENSMUSG00000005339/ENSMUSG00000039109/ENSMUSG00000031722/ENSMUSG00000029304/ENSMUSG00000038811/ENSMUSG00000030276/ENSMUSG00000037306/ENSMUSG00000024517/ENSMUSG00000032056/ENSMUSG00000015568/ENSMUSG00000022747/ENSMUSG00000022556/ENSMUSG00000029334/ENSMUSG00000032452/ENSMUSG00000047415/ENSMUSG00000015316/…
PTEN_DN.V2_DN	PTEN_DN.V2_DN	122	0.267553	1.21907	0.101852	0.176355	0.098278	1505	tags=19%, list=9%, signal=17%	ENSMUSG00000021913/ENSMUSG00000061878/ENSMUSG00000036599/ENSMUSG00000002058/ENSMUSG00000032334/ENSMUSG00000031765/ENSMUSG00000028978/ENSMUSG00000015745/ENSMUSG00000026826/ENSMUSG00000049439/ENSMUSG00000020125/ENSMUSG00000050212/ENSMUSG00000031453/ENSMUSG00000020695/ENSMUSG00000018604/ENSMUSG00000090698/ENSMUSG00000070436/ENSMUSG00000069917/ENSMUSG00000041729/ENSMUSG00000024041/ENSMUSG00000069919/…
PDGF_ERK_DN.V1_UP	PDGF_ERK_DN.V1_UP	119	-0.28182	-1.24877	0.110517	0.189602	0.105661	3664	tags=31%, list=22%, signal=24%	ENSMUSG00000022186/ENSMUSG00000026663/ENSMUSG00000027752/ENSMUSG00000014195/ENSMUSG00000051329/ENSMUSG00000031954/ENSMUSG00000057421/ENSMUSG00000029521/ENSMUSG00000026994/ENSMUSG00000055675/ENSMUSG00000036264/ENSMUSG00000051403/ENSMUSG00000017264/ENSMUSG00000015222/ENSMUSG00000022414/ENSMUSG00000002055/ENSMUSG00000057181/ENSMUSG00000035239/ENSMUSG00000020180/ENSMUSG00000025785/ENSMUSG00000074088/…
ESC_J1_UP_EARLY.V1_UP	ESC_J1_UP_EARLY.V1_UP	166	-0.25775	-1.20456	0.113145	0.189638	0.105681	2598	tags=22%, list=16%, signal=19%	ENSMUSG00000022105/ENSMUSG00000045826/ENSMUSG00000026934/ENSMUSG00000041287/ENSMUSG00000022270/ENSMUSG00000039958/ENSMUSG00000021785/ENSMUSG00000014603/ENSMUSG00000094910/ENSMUSG00000039835/ENSMUSG00000022546/ENSMUSG00000026622/ENSMUSG00000008999/ENSMUSG00000020083/ENSMUSG00000005958/ENSMUSG00000027215/ENSMUSG00000026698/ENSMUSG00000004415/ENSMUSG00000028536/ENSMUSG00000042726/ENSMUSG00000073435/…
KRAS.600.LUNG.BREAST_UP.V1_DN	KRAS.600.LUNG.BREAST_UP.V1_DN	215	0.24119	1.1957	0.112532	0.189638	0.105681	2490	tags=21%, list=15%, signal=18%	ENSMUSG00000032060/ENSMUSG00000020155/ENSMUSG00000074736/ENSMUSG00000049511/ENSMUSG00000067818/ENSMUSG00000023249/ENSMUSG00000039323/ENSMUSG00000056481/ENSMUSG00000041741/ENSMUSG00000026582/ENSMUSG00000022449/ENSMUSG00000024049/ENSMUSG00000024803/ENSMUSG00000023224/ENSMUSG00000029070/ENSMUSG00000030123/ENSMUSG00000026042/ENSMUSG00000038188/ENSMUSG00000028036/ENSMUSG00000027230/ENSMUSG00000034810/…
IL15_UP.V1_UP	IL15_UP.V1_UP	165	0.252857	1.19532	0.11358	0.189638	0.105681	3357	tags=28%, list=20%, signal=23%	ENSMUSG00000037868/ENSMUSG00000040016/ENSMUSG00000028965/ENSMUSG00000026475/ENSMUSG00000006651/ENSMUSG00000027358/ENSMUSG00000032177/ENSMUSG00000061353/ENSMUSG00000011256/ENSMUSG00000000530/ENSMUSG00000023905/ENSMUSG00000017724/ENSMUSG00000041642/ENSMUSG00000029344/ENSMUSG00000030562/ENSMUSG00000022332/ENSMUSG00000075254/ENSMUSG00000029304/ENSMUSG00000095098/ENSMUSG00000041695/ENSMUSG00000020642/…
BMI1_DN_MEL18_DN.V1_DN	BMI1_DN_MEL18_DN.V1_DN	128	0.26402	1.20919	0.126168	0.205234	0.114372	3132	tags=33%, list=19%, signal=27%	ENSMUSG00000045573/ENSMUSG00000018339/ENSMUSG00000021913/ENSMUSG00000041741/ENSMUSG00000030077/ENSMUSG00000063889/ENSMUSG00000007888/ENSMUSG00000019990/ENSMUSG00000028273/ENSMUSG00000024990/ENSMUSG00000029310/ENSMUSG00000025348/ENSMUSG00000027570/ENSMUSG00000050370/ENSMUSG00000040147/ENSMUSG00000001020/ENSMUSG00000033066/ENSMUSG00000013921/ENSMUSG00000022371/ENSMUSG00000028525/ENSMUSG00000031605/…
ESC_V6.5_UP_LATE.V1_DN	ESC_V6.5_UP_LATE.V1_DN	164	0.252507	1.19087	0.124069	0.205234	0.114372	2043	tags=17%, list=12%, signal=15%	ENSMUSG00000001131/ENSMUSG00000041324/ENSMUSG00000024529/ENSMUSG00000064080/ENSMUSG00000062380/ENSMUSG00000031375/ENSMUSG00000024427/ENSMUSG00000001604/ENSMUSG00000030218/ENSMUSG00000029718/ENSMUSG00000027800/ENSMUSG00000037411/ENSMUSG00000017724/ENSMUSG00000034714/ENSMUSG00000036036/ENSMUSG00000004044/ENSMUSG00000053062/ENSMUSG00000001020/ENSMUSG00000038172/ENSMUSG00000035372/ENSMUSG00000029304/…
PRC2_EED_DN.V1_UP	PRC2_EED_DN.V1_UP	154	0.254589	1.1888	0.126214	0.205234	0.114372	2043	tags=18%, list=12%, signal=16%	ENSMUSG00000025610/ENSMUSG00000062098/ENSMUSG00000034612/ENSMUSG00000025856/ENSMUSG00000038156/ENSMUSG00000027200/ENSMUSG00000041696/ENSMUSG00000023927/ENSMUSG00000025375/ENSMUSG00000017344/ENSMUSG00000028031/ENSMUSG00000004698/ENSMUSG00000022425/ENSMUSG00000042607/ENSMUSG00000032532/ENSMUSG00000020310/ENSMUSG00000041729/ENSMUSG00000000184/ENSMUSG00000050541/ENSMUSG00000039167/ENSMUSG00000027978/…
RB_DN.V1_DN	RB_DN.V1_DN	114	0.262206	1.18134	0.141553	0.228192	0.127166	2030	tags=18%, list=12%, signal=16%	ENSMUSG00000050578/ENSMUSG00000000489/ENSMUSG00000007655/ENSMUSG00000023092/ENSMUSG00000028364/ENSMUSG00000038244/ENSMUSG00000019916/ENSMUSG00000056121/ENSMUSG00000068566/ENSMUSG00000020427/ENSMUSG00000030530/ENSMUSG00000031328/ENSMUSG00000020986/ENSMUSG00000022893/ENSMUSG00000054555/ENSMUSG00000049907/ENSMUSG00000091512/ENSMUSG00000021365/ENSMUSG00000038648/ENSMUSG00000001435/ENSMUSG00000053626
STK33_NOMO_UP	STK33_NOMO_UP	273	0.221746	1.14365	0.146402	0.233993	0.130399	2770	tags=21%, list=17%, signal=17%	ENSMUSG00000056888/ENSMUSG00000037868/ENSMUSG00000027955/ENSMUSG00000074743/ENSMUSG00000024140/ENSMUSG00000025939/ENSMUSG00000035954/ENSMUSG00000047562/ENSMUSG00000021822/ENSMUSG00000027351/ENSMUSG00000029185/ENSMUSG00000022863/ENSMUSG00000019966/ENSMUSG00000062515/ENSMUSG00000029674/ENSMUSG00000001995/ENSMUSG00000021756/ENSMUSG00000032766/ENSMUSG00000029553/ENSMUSG00000010830/ENSMUSG00000030162/…
P53_DN.V2_DN	P53_DN.V2_DN	118	0.254611	1.15204	0.168203	0.266559	0.148547	2400	tags=20%, list=14%, signal=18%	ENSMUSG00000030247/ENSMUSG00000004791/ENSMUSG00000050174/ENSMUSG00000023224/ENSMUSG00000014776/ENSMUSG00000023046/ENSMUSG00000037418/ENSMUSG00000062515/ENSMUSG00000064330/ENSMUSG00000067336/ENSMUSG00000029122/ENSMUSG00000073940/ENSMUSG00000070407/ENSMUSG00000045731/ENSMUSG00000042821/ENSMUSG00000029009/ENSMUSG00000000753/ENSMUSG00000047910/ENSMUSG00000028476/ENSMUSG00000058420/ENSMUSG00000038210/…
CAHOY_ASTROCYTIC	CAHOY_ASTROCYTIC	90	-0.2774	-1.18174	0.174229	0.273788	0.152575	2586	tags=22%, list=16%, signal=19%	ENSMUSG00000040549/ENSMUSG00000033629/ENSMUSG00000007682/ENSMUSG00000038094/ENSMUSG00000027186/ENSMUSG00000029408/ENSMUSG00000020021/ENSMUSG00000030268/ENSMUSG00000040717/ENSMUSG00000024039/ENSMUSG00000046573/ENSMUSG00000054252/ENSMUSG00000033161/ENSMUSG00000073988/ENSMUSG00000020614/ENSMUSG00000020656/ENSMUSG00000032204/ENSMUSG00000031672/ENSMUSG00000037440/ENSMUSG00000051497
KRAS.DF.V1_UP	KRAS.DF.V1_UP	173	0.239423	1.14124	0.176768	0.275463	0.153509	1348	tags=14%, list=8%, signal=13%	ENSMUSG00000041324/ENSMUSG00000038587/ENSMUSG00000022048/ENSMUSG00000029664/ENSMUSG00000020363/ENSMUSG00000005836/ENSMUSG00000025939/ENSMUSG00000034205/ENSMUSG00000027800/ENSMUSG00000027358/ENSMUSG00000090084/ENSMUSG00000021822/ENSMUSG00000037411/ENSMUSG00000027661/ENSMUSG00000021614/ENSMUSG00000020674/ENSMUSG00000022332/ENSMUSG00000040212/ENSMUSG00000024937/ENSMUSG00000032766/ENSMUSG00000067336/…
KRAS.BREAST_UP.V1_UP	KRAS.BREAST_UP.V1_UP	99	-0.26989	-1.16746	0.181495	0.276889	0.154303	1744	tags=18%, list=11%, signal=16%	ENSMUSG00000027913/ENSMUSG00000035681/ENSMUSG00000074570/ENSMUSG00000024503/ENSMUSG00000028222/ENSMUSG00000023367/ENSMUSG00000029372/ENSMUSG00000015966/ENSMUSG00000022367/ENSMUSG00000058743/ENSMUSG00000074063/ENSMUSG00000028438/ENSMUSG00000022598/ENSMUSG00000032091/ENSMUSG00000032561/ENSMUSG00000022123/ENSMUSG00000039004/ENSMUSG00000051497
ERBB2_UP.V1_DN	ERBB2_UP.V1_DN	177	-0.24412	-1.14864	0.182119	0.276889	0.154303	4048	tags=33%, list=24%, signal=25%	ENSMUSG00000052776/ENSMUSG00000002297/ENSMUSG00000027999/ENSMUSG00000030505/ENSMUSG00000035898/ENSMUSG00000024999/ENSMUSG00000024974/ENSMUSG00000024081/ENSMUSG00000026623/ENSMUSG00000028718/ENSMUSG00000029798/ENSMUSG00000037343/ENSMUSG00000001305/ENSMUSG00000041718/ENSMUSG00000026977/ENSMUSG00000024789/ENSMUSG00000026608/ENSMUSG00000035150/ENSMUSG00000019773/ENSMUSG00000022702/ENSMUSG00000025498/…
ATF2_UP.V1_UP	ATF2_UP.V1_UP	152	-0.24673	-1.13881	0.182125	0.276889	0.154303	2773	tags=22%, list=17%, signal=19%	ENSMUSG00000048373/ENSMUSG00000039853/ENSMUSG00000033768/ENSMUSG00000030170/ENSMUSG00000046402/ENSMUSG00000037280/ENSMUSG00000040372/ENSMUSG00000015222/ENSMUSG00000031821/ENSMUSG00000026344/ENSMUSG00000014603/ENSMUSG00000039354/ENSMUSG00000015880/ENSMUSG00000038644/ENSMUSG00000027120/ENSMUSG00000029408/ENSMUSG00000037474/ENSMUSG00000014725/ENSMUSG00000024697/ENSMUSG00000031613/ENSMUSG00000050397/…
LTE2_UP.V1_DN	LTE2_UP.V1_DN	183	-0.2406	-1.13645	0.194676	0.293583	0.163607	4048	tags=35%, list=24%, signal=27%	ENSMUSG00000052776/ENSMUSG00000003032/ENSMUSG00000096727/ENSMUSG00000037876/ENSMUSG00000079184/ENSMUSG00000029635/ENSMUSG00000041225/ENSMUSG00000026623/ENSMUSG00000042225/ENSMUSG00000029798/ENSMUSG00000010358/ENSMUSG00000055932/ENSMUSG00000041718/ENSMUSG00000029655/ENSMUSG00000024789/ENSMUSG00000035692/ENSMUSG00000051329/ENSMUSG00000020659/ENSMUSG00000027639/ENSMUSG00000061482/ENSMUSG00000064288/…
SNF5_DN.V1_UP	SNF5_DN.V1_UP	163	0.23823	1.11792	0.2125	0.3179	0.177158	1671	tags=17%, list=10%, signal=16%	ENSMUSG00000033196/ENSMUSG00000037060/ENSMUSG00000029659/ENSMUSG00000098470/ENSMUSG00000037868/ENSMUSG00000029675/ENSMUSG00000027996/ENSMUSG00000090084/ENSMUSG00000028339/ENSMUSG00000020260/ENSMUSG00000046186/ENSMUSG00000038521/ENSMUSG00000058914/ENSMUSG00000025190/ENSMUSG00000000957/ENSMUSG00000051855/ENSMUSG00000021253/ENSMUSG00000019874/ENSMUSG00000031760/ENSMUSG00000036503/ENSMUSG00000041559/…
CSR_LATE_UP.V1_DN	CSR_LATE_UP.V1_DN	140	0.244921	1.13274	0.21513	0.31928	0.177927	2540	tags=19%, list=15%, signal=16%	ENSMUSG00000035385/ENSMUSG00000031070/ENSMUSG00000030077/ENSMUSG00000004791/ENSMUSG00000000530/ENSMUSG00000004105/ENSMUSG00000028031/ENSMUSG00000056370/ENSMUSG00000005672/ENSMUSG00000010663/ENSMUSG00000052957/ENSMUSG00000020019/ENSMUSG00000031451/ENSMUSG00000090523/ENSMUSG00000053799/ENSMUSG00000028709/ENSMUSG00000018500/ENSMUSG00000038894/ENSMUSG00000045954/ENSMUSG00000037362/ENSMUSG00000040260/…
STK33_SKM_UP	STK33_SKM_UP	245	0.212992	1.07737	0.234867	0.345828	0.192721	3875	tags=27%, list=23%, signal=21%	ENSMUSG00000035783/ENSMUSG00000029664/ENSMUSG00000056888/ENSMUSG00000074743/ENSMUSG00000025939/ENSMUSG00000004151/ENSMUSG00000028035/ENSMUSG00000021822/ENSMUSG00000031875/ENSMUSG00000073664/ENSMUSG00000030782/ENSMUSG00000006800/ENSMUSG00000019966/ENSMUSG00000021200/ENSMUSG00000062515/ENSMUSG00000040212/ENSMUSG00000068220/ENSMUSG00000028111/ENSMUSG00000058056/ENSMUSG00000001995/ENSMUSG00000032766/…
WNT_UP.V1_UP	WNT_UP.V1_UP	148	0.240441	1.11371	0.238329	0.348184	0.194034	4222	tags=37%, list=25%, signal=28%	ENSMUSG00000035385/ENSMUSG00000027750/ENSMUSG00000052133/ENSMUSG00000031596/ENSMUSG00000024049/ENSMUSG00000031871/ENSMUSG00000030782/ENSMUSG00000029096/ENSMUSG00000030162/ENSMUSG00000015085/ENSMUSG00000033902/ENSMUSG00000031586/ENSMUSG00000048376/ENSMUSG00000032946/ENSMUSG00000042632/ENSMUSG00000037035/ENSMUSG00000053334/ENSMUSG00000032056/ENSMUSG00000040896/ENSMUSG00000038508/ENSMUSG00000000753/…
CRX_DN.V1_UP	CRX_DN.V1_UP	114	0.245986	1.10827	0.242009	0.350819	0.195503	2997	tags=27%, list=18%, signal=22%	ENSMUSG00000027488/ENSMUSG00000049811/ENSMUSG00000042042/ENSMUSG00000017344/ENSMUSG00000005124/ENSMUSG00000036036/ENSMUSG00000030878/ENSMUSG00000022844/ENSMUSG00000064330/ENSMUSG00000033066/ENSMUSG00000041308/ENSMUSG00000025350/ENSMUSG00000022092/ENSMUSG00000005583/ENSMUSG00000028461/ENSMUSG00000020672/ENSMUSG00000036242/ENSMUSG00000004655/ENSMUSG00000037148/ENSMUSG00000043687/ENSMUSG00000023000/…
KRAS.50_UP.V1_DN	KRAS.50_UP.V1_DN	33	-0.33656	-1.1654	0.249551	0.35897	0.200045	3989	tags=42%, list=24%, signal=32%	ENSMUSG00000009292/ENSMUSG00000045539/ENSMUSG00000022040/ENSMUSG00000048455/ENSMUSG00000031881/ENSMUSG00000021779/ENSMUSG00000054203/ENSMUSG00000022218/ENSMUSG00000045826/ENSMUSG00000003863/ENSMUSG00000031089/ENSMUSG00000059668/ENSMUSG00000034634/ENSMUSG00000044041
YAP1_DN	YAP1_DN	32	-0.33579	-1.1509	0.260323	0.364983	0.203396	3753	tags=34%, list=23%, signal=27%	ENSMUSG00000061979/ENSMUSG00000048550/ENSMUSG00000062773/ENSMUSG00000028454/ENSMUSG00000004895/ENSMUSG00000048814/ENSMUSG00000028854/ENSMUSG00000044617/ENSMUSG00000038175/ENSMUSG00000050890/ENSMUSG00000054459
BCAT_GDS748_UP	BCAT_GDS748_UP	42	0.310406	1.14853	0.257919	0.364983	0.203396	2805	tags=31%, list=17%, signal=26%	ENSMUSG00000039115/ENSMUSG00000090084/ENSMUSG00000028194/ENSMUSG00000022094/ENSMUSG00000020357/ENSMUSG00000032698/ENSMUSG00000030630/ENSMUSG00000021365/ENSMUSG00000021699/ENSMUSG00000022952/ENSMUSG00000040584/ENSMUSG00000015957/ENSMUSG00000041075
KRAS.50_UP.V1_UP	KRAS.50_UP.V1_UP	38	0.311112	1.13689	0.261538	0.364983	0.203396	3158	tags=34%, list=19%, signal=28%	ENSMUSG00000035954/ENSMUSG00000004151/ENSMUSG00000024990/ENSMUSG00000091055/ENSMUSG00000028773/ENSMUSG00000040289/ENSMUSG00000002289/ENSMUSG00000022747/ENSMUSG00000013089/ENSMUSG00000021611/ENSMUSG00000026069/ENSMUSG00000016194/ENSMUSG00000042453
ALK_DN.V1_DN	ALK_DN.V1_DN	100	0.247613	1.098	0.260674	0.364983	0.203396	1830	tags=15%, list=11%, signal=13%	ENSMUSG00000045573/ENSMUSG00000032060/ENSMUSG00000066705/ENSMUSG00000027861/ENSMUSG00000028989/ENSMUSG00000038264/ENSMUSG00000023046/ENSMUSG00000021536/ENSMUSG00000004698/ENSMUSG00000027570/ENSMUSG00000024544/ENSMUSG00000059456/ENSMUSG00000039391/ENSMUSG00000029009/ENSMUSG00000042190
BCAT_GDS748_DN	BCAT_GDS748_DN	43	-0.30173	-1.10849	0.272563	0.374774	0.208853	4342	tags=35%, list=26%, signal=26%	ENSMUSG00000030979/ENSMUSG00000039682/ENSMUSG00000027593/ENSMUSG00000001472/ENSMUSG00000070923/ENSMUSG00000031299/ENSMUSG00000024600/ENSMUSG00000032498/ENSMUSG00000054115/ENSMUSG00000021180/ENSMUSG00000030654/ENSMUSG00000021357/ENSMUSG00000032265/ENSMUSG00000028383/ENSMUSG00000016028
PKCA_DN.V1_DN	PKCA_DN.V1_DN	137	0.236892	1.09165	0.270784	0.374774	0.208853	3042	tags=26%, list=18%, signal=22%	ENSMUSG00000056427/ENSMUSG00000027955/ENSMUSG00000020886/ENSMUSG00000021822/ENSMUSG00000023905/ENSMUSG00000061731/ENSMUSG00000024620/ENSMUSG00000032194/ENSMUSG00000049858/ENSMUSG00000046768/ENSMUSG00000026872/ENSMUSG00000041308/ENSMUSG00000018417/ENSMUSG00000018507/ENSMUSG00000027611/ENSMUSG00000025140/ENSMUSG00000035258/ENSMUSG00000032268/ENSMUSG00000034560/ENSMUSG00000015568/ENSMUSG00000027221/…
CAHOY_OLIGODENDROCUTIC	CAHOY_OLIGODENDROCUTIC	92	0.251974	1.09614	0.28046	0.379729	0.211614	3093	tags=25%, list=19%, signal=20%	ENSMUSG00000019997/ENSMUSG00000022816/ENSMUSG00000035268/ENSMUSG00000027858/ENSMUSG00000048332/ENSMUSG00000042109/ENSMUSG00000063594/ENSMUSG00000015149/ENSMUSG00000050910/ENSMUSG00000046417/ENSMUSG00000032086/ENSMUSG00000026207/ENSMUSG00000018906/ENSMUSG00000028184/ENSMUSG00000038296/ENSMUSG00000036098/ENSMUSG00000038271/ENSMUSG00000025810/ENSMUSG00000024176/ENSMUSG00000001065/ENSMUSG00000039328/…
SIRNA_EIF4GI_DN	SIRNA_EIF4GI_DN	88	-0.25521	-1.07775	0.283088	0.379729	0.211614	2255	tags=25%, list=14%, signal=22%	ENSMUSG00000026393/ENSMUSG00000033111/ENSMUSG00000031931/ENSMUSG00000019303/ENSMUSG00000010914/ENSMUSG00000015575/ENSMUSG00000051056/ENSMUSG00000022359/ENSMUSG00000030127/ENSMUSG00000034120/ENSMUSG00000027531/ENSMUSG00000017491/ENSMUSG00000045975/ENSMUSG00000041135/ENSMUSG00000021569/ENSMUSG00000024218/ENSMUSG00000020149/ENSMUSG00000078652/ENSMUSG00000017499/ENSMUSG00000022322/ENSMUSG00000047388/…
TGFB_UP.V1_DN	TGFB_UP.V1_DN	169	-0.23081	-1.07716	0.279732	0.379729	0.211614	3400	tags=25%, list=21%, signal=20%	ENSMUSG00000022340/ENSMUSG00000042203/ENSMUSG00000022865/ENSMUSG00000028698/ENSMUSG00000028479/ENSMUSG00000043909/ENSMUSG00000027115/ENSMUSG00000022009/ENSMUSG00000005968/ENSMUSG00000015619/ENSMUSG00000051043/ENSMUSG00000054115/ENSMUSG00000021203/ENSMUSG00000028293/ENSMUSG00000018899/ENSMUSG00000040296/ENSMUSG00000074238/ENSMUSG00000024896/ENSMUSG00000071478/ENSMUSG00000018821/ENSMUSG00000025218/…
E2F1_UP.V1_DN	E2F1_UP.V1_DN	186	0.21759	1.05226	0.284289	0.379729	0.211614	3232	tags=25%, list=20%, signal=20%	ENSMUSG00000054469/ENSMUSG00000035385/ENSMUSG00000020262/ENSMUSG00000043079/ENSMUSG00000027966/ENSMUSG00000019846/ENSMUSG00000030123/ENSMUSG00000030782/ENSMUSG00000021614/ENSMUSG00000029207/ENSMUSG00000032855/ENSMUSG00000021756/ENSMUSG00000020986/ENSMUSG00000022893/ENSMUSG00000022754/ENSMUSG00000031453/ENSMUSG00000022150/ENSMUSG00000024854/ENSMUSG00000021253/ENSMUSG00000000184/ENSMUSG00000068335/…
ATF2_S_UP.V1_UP	ATF2_S_UP.V1_UP	154	-0.23193	-1.0697	0.29322	0.388881	0.216714	3021	tags=21%, list=18%, signal=17%	ENSMUSG00000044442/ENSMUSG00000046949/ENSMUSG00000057421/ENSMUSG00000048373/ENSMUSG00000030170/ENSMUSG00000037280/ENSMUSG00000040372/ENSMUSG00000095576/ENSMUSG00000014603/ENSMUSG00000047139/ENSMUSG00000029687/ENSMUSG00000031803/ENSMUSG00000032254/ENSMUSG00000024922/ENSMUSG00000029832/ENSMUSG00000020641/ENSMUSG00000020914/ENSMUSG00000024697/ENSMUSG00000003779/ENSMUSG00000032097/ENSMUSG00000030302/…
BCAT_BILD_ET_AL_DN	BCAT_BILD_ET_AL_DN	43	0.294959	1.09686	0.305804	0.402713	0.224422	2299	tags=23%, list=14%, signal=20%	ENSMUSG00000068798/ENSMUSG00000042626/ENSMUSG00000041483/ENSMUSG00000056708/ENSMUSG00000023845/ENSMUSG00000016128/ENSMUSG00000025825/ENSMUSG00000039831/ENSMUSG00000041258/ENSMUSG00000046808
PDGF_UP.V1_UP	PDGF_UP.V1_UP	136	-0.23218	-1.0532	0.321181	0.417528	0.232678	2430	tags=22%, list=15%, signal=19%	ENSMUSG00000051403/ENSMUSG00000017264/ENSMUSG00000070697/ENSMUSG00000004610/ENSMUSG00000022602/ENSMUSG00000022744/ENSMUSG00000042688/ENSMUSG00000035239/ENSMUSG00000002068/ENSMUSG00000024042/ENSMUSG00000020180/ENSMUSG00000032051/ENSMUSG00000037369/ENSMUSG00000029402/ENSMUSG00000074088/ENSMUSG00000029345/ENSMUSG00000027883/ENSMUSG00000052397/ENSMUSG00000017499/ENSMUSG00000032306/ENSMUSG00000025968/…
KRAS.DF.V1_DN	KRAS.DF.V1_DN	180	0.217316	1.04226	0.321519	0.417528	0.232678	1200	tags=12%, list=7%, signal=11%	ENSMUSG00000032085/ENSMUSG00000027859/ENSMUSG00000056888/ENSMUSG00000028364/ENSMUSG00000025856/ENSMUSG00000028965/ENSMUSG00000039323/ENSMUSG00000025969/ENSMUSG00000029223/ENSMUSG00000028444/ENSMUSG00000070677/ENSMUSG00000029070/ENSMUSG00000041642/ENSMUSG00000020427/ENSMUSG00000004698/ENSMUSG00000024598/ENSMUSG00000096054/ENSMUSG00000019464/ENSMUSG00000022754/ENSMUSG00000001120/ENSMUSG00000021253
KRAS.KIDNEY_UP.V1_DN	KRAS.KIDNEY_UP.V1_DN	103	0.236545	1.04608	0.344037	0.44065	0.245563	3516	tags=26%, list=21%, signal=21%	ENSMUSG00000001349/ENSMUSG00000021388/ENSMUSG00000027859/ENSMUSG00000074743/ENSMUSG00000004891/ENSMUSG00000041642/ENSMUSG00000020681/ENSMUSG00000026921/ENSMUSG00000045680/ENSMUSG00000032035/ENSMUSG00000036040/ENSMUSG00000029377/ENSMUSG00000053461/ENSMUSG00000002908/ENSMUSG00000021944/ENSMUSG00000025746/ENSMUSG00000047733/ENSMUSG00000068614/ENSMUSG00000029680/ENSMUSG00000034342/ENSMUSG00000022231/…
JAK2_DN.V1_DN	JAK2_DN.V1_DN	109	-0.23686	-1.04257	0.342105	0.44065	0.245563	2950	tags=22%, list=18%, signal=18%	ENSMUSG00000039163/ENSMUSG00000071253/ENSMUSG00000079007/ENSMUSG00000026707/ENSMUSG00000039633/ENSMUSG00000051984/ENSMUSG00000036099/ENSMUSG00000021510/ENSMUSG00000028159/ENSMUSG00000019809/ENSMUSG00000000889/ENSMUSG00000008193/ENSMUSG00000019774/ENSMUSG00000067942/ENSMUSG00000024642/ENSMUSG00000017288/ENSMUSG00000023044/ENSMUSG00000004415/ENSMUSG00000025997/ENSMUSG00000027932/ENSMUSG00000046785/…
DCA_UP.V1_UP	DCA_UP.V1_UP	133	0.226403	1.04396	0.351981	0.447759	0.249525	2308	tags=21%, list=14%, signal=18%	ENSMUSG00000038860/ENSMUSG00000024803/ENSMUSG00000076438/ENSMUSG00000011256/ENSMUSG00000023224/ENSMUSG00000005124/ENSMUSG00000037418/ENSMUSG00000028036/ENSMUSG00000041329/ENSMUSG00000074340/ENSMUSG00000026768/ENSMUSG00000073433/ENSMUSG00000058239/ENSMUSG00000039763/ENSMUSG00000030276/ENSMUSG00000022485/ENSMUSG00000046916/ENSMUSG00000027667/ENSMUSG00000045679/ENSMUSG00000054150/ENSMUSG00000026840/…
NRL_DN.V1_DN	NRL_DN.V1_DN	120	0.230409	1.04985	0.360731	0.452729	0.252295	3557	tags=29%, list=21%, signal=23%	ENSMUSG00000055407/ENSMUSG00000035385/ENSMUSG00000028538/ENSMUSG00000020717/ENSMUSG00000037242/ENSMUSG00000033788/ENSMUSG00000025867/ENSMUSG00000031990/ENSMUSG00000030249/ENSMUSG00000003873/ENSMUSG00000029781/ENSMUSG00000032413/ENSMUSG00000019874/ENSMUSG00000023034/ENSMUSG00000020542/ENSMUSG00000030898/ENSMUSG00000028189/ENSMUSG00000032064/ENSMUSG00000008398/ENSMUSG00000023279/ENSMUSG00000021187/…
NRL_DN.V1_UP	NRL_DN.V1_UP	119	0.23013	1.0454	0.360544	0.452729	0.252295	1859	tags=17%, list=11%, signal=15%	ENSMUSG00000027488/ENSMUSG00000020520/ENSMUSG00000029767/ENSMUSG00000029718/ENSMUSG00000005124/ENSMUSG00000042109/ENSMUSG00000061731/ENSMUSG00000030878/ENSMUSG00000022844/ENSMUSG00000033066/ENSMUSG00000022383/ENSMUSG00000028708/ENSMUSG00000041308/ENSMUSG00000051790/ENSMUSG00000005583/ENSMUSG00000020672/ENSMUSG00000017692/ENSMUSG00000004655/ENSMUSG00000096351/ENSMUSG00000037148
CSR_EARLY_UP.V1_UP	CSR_EARLY_UP.V1_UP	148	-0.22287	-1.02775	0.368067	0.455818	0.254016	4727	tags=37%, list=29%, signal=27%	ENSMUSG00000053293/ENSMUSG00000000093/ENSMUSG00000026670/ENSMUSG00000034575/ENSMUSG00000046711/ENSMUSG00000117310/ENSMUSG00000040112/ENSMUSG00000021215/ENSMUSG00000028567/ENSMUSG00000101892/ENSMUSG00000034674/ENSMUSG00000027787/ENSMUSG00000036904/ENSMUSG00000020843/ENSMUSG00000022757/ENSMUSG00000025869/ENSMUSG00000046404/ENSMUSG00000001016/ENSMUSG00000047260/ENSMUSG00000039841/ENSMUSG00000074781/…
LTE2_UP.V1_UP	LTE2_UP.V1_UP	180	-0.21794	-1.02738	0.365733	0.455818	0.254016	2867	tags=24%, list=17%, signal=20%	ENSMUSG00000025429/ENSMUSG00000001768/ENSMUSG00000022370/ENSMUSG00000033579/ENSMUSG00000028124/ENSMUSG00000020219/ENSMUSG00000038600/ENSMUSG00000066640/ENSMUSG00000021180/ENSMUSG00000040605/ENSMUSG00000024331/ENSMUSG00000027186/ENSMUSG00000015093/ENSMUSG00000060681/ENSMUSG00000008999/ENSMUSG00000003863/ENSMUSG00000049313/ENSMUSG00000027245/ENSMUSG00000022033/ENSMUSG00000025499/ENSMUSG00000024697/…
PRC2_SUZ12_UP.V1_DN	PRC2_SUZ12_UP.V1_DN	142	0.224254	1.03634	0.377404	0.461271	0.257055	4095	tags=38%, list=25%, signal=29%	ENSMUSG00000048096/ENSMUSG00000029819/ENSMUSG00000024049/ENSMUSG00000000530/ENSMUSG00000021536/ENSMUSG00000045991/ENSMUSG00000039706/ENSMUSG00000040151/ENSMUSG00000031883/ENSMUSG00000027777/ENSMUSG00000029553/ENSMUSG00000061751/ENSMUSG00000032010/ENSMUSG00000023809/ENSMUSG00000028356/ENSMUSG00000026620/ENSMUSG00000038811/ENSMUSG00000032363/ENSMUSG00000022485/ENSMUSG00000036570/ENSMUSG00000023336/…
KRAS.600_UP.V1_DN	KRAS.600_UP.V1_DN	213	-0.21541	-1.03604	0.376026	0.461271	0.257055	4071	tags=30%, list=25%, signal=23%	ENSMUSG00000053522/ENSMUSG00000052776/ENSMUSG00000046834/ENSMUSG00000022696/ENSMUSG00000028635/ENSMUSG00000009292/ENSMUSG00000033765/ENSMUSG00000045539/ENSMUSG00000020173/ENSMUSG00000046404/ENSMUSG00000022040/ENSMUSG00000037341/ENSMUSG00000041046/ENSMUSG00000054474/ENSMUSG00000048455/ENSMUSG00000074653/ENSMUSG00000031881/ENSMUSG00000009628/ENSMUSG00000021779/ENSMUSG00000054203/ENSMUSG00000022218/…
CYCLIN_D1_KE_.V1_DN	CYCLIN_D1_KE_.V1_DN	170	0.217428	1.03351	0.380597	0.462154	0.257547	1723	tags=13%, list=10%, signal=12%	ENSMUSG00000033196/ENSMUSG00000045573/ENSMUSG00000007655/ENSMUSG00000030247/ENSMUSG00000020262/ENSMUSG00000019920/ENSMUSG00000011958/ENSMUSG00000028035/ENSMUSG00000018547/ENSMUSG00000061353/ENSMUSG00000058070/ENSMUSG00000041992/ENSMUSG00000041731/ENSMUSG00000064330/ENSMUSG00000061603/ENSMUSG00000090523/ENSMUSG00000040009/ENSMUSG00000026737/ENSMUSG00000014602/ENSMUSG00000026043/ENSMUSG00000022967/…
PDGF_ERK_DN.V1_DN	PDGF_ERK_DN.V1_DN	135	-0.22517	-1.01808	0.388112	0.468238	0.260938	2842	tags=18%, list=17%, signal=15%	ENSMUSG00000054611/ENSMUSG00000030036/ENSMUSG00000004895/ENSMUSG00000066640/ENSMUSG00000032119/ENSMUSG00000029032/ENSMUSG00000026971/ENSMUSG00000031077/ENSMUSG00000036430/ENSMUSG00000021257/ENSMUSG00000062248/ENSMUSG00000050240/ENSMUSG00000029345/ENSMUSG00000010045/ENSMUSG00000008690/ENSMUSG00000072082/ENSMUSG00000034509/ENSMUSG00000033767/ENSMUSG00000025105/ENSMUSG00000022346/ENSMUSG00000039157/…
NFE2L2.V2	NFE2L2.V2	341	-0.20114	-1.01684	0.402866	0.482923	0.269121	3792	tags=26%, list=23%, signal=20%	ENSMUSG00000032226/ENSMUSG00000022160/ENSMUSG00000021676/ENSMUSG00000000811/ENSMUSG00000027356/ENSMUSG00000000028/ENSMUSG00000051483/ENSMUSG00000035206/ENSMUSG00000019857/ENSMUSG00000020077/ENSMUSG00000028479/ENSMUSG00000050812/ENSMUSG00000074781/ENSMUSG00000053644/ENSMUSG00000031430/ENSMUSG00000000296/ENSMUSG00000008540/ENSMUSG00000024949/ENSMUSG00000046949/ENSMUSG00000058441/ENSMUSG00000049537/…
RELA_DN.V1_DN	RELA_DN.V1_DN	113	-0.22765	-1.00565	0.433628	0.516132	0.287628	2597	tags=21%, list=16%, signal=18%	ENSMUSG00000031391/ENSMUSG00000038600/ENSMUSG00000046402/ENSMUSG00000027301/ENSMUSG00000037126/ENSMUSG00000060678/ENSMUSG00000040562/ENSMUSG00000069305/ENSMUSG00000071516/ENSMUSG00000030643/ENSMUSG00000118672/ENSMUSG00000096010/ENSMUSG00000023367/ENSMUSG00000037727/ENSMUSG00000024032/ENSMUSG00000015966/ENSMUSG00000056632/ENSMUSG00000030800/ENSMUSG00000051397/ENSMUSG00000068452/ENSMUSG00000032012/…
ERBB2_UP.V1_UP	ERBB2_UP.V1_UP	181	0.208554	1.00088	0.43609	0.516132	0.287628	3049	tags=23%, list=18%, signal=19%	ENSMUSG00000063142/ENSMUSG00000034612/ENSMUSG00000024140/ENSMUSG00000006651/ENSMUSG00000039316/ENSMUSG00000032562/ENSMUSG00000007888/ENSMUSG00000032334/ENSMUSG00000027661/ENSMUSG00000020814/ENSMUSG00000033910/ENSMUSG00000021242/ENSMUSG00000036356/ENSMUSG00000024962/ENSMUSG00000021759/ENSMUSG00000022150/ENSMUSG00000028525/ENSMUSG00000037855/ENSMUSG00000020150/ENSMUSG00000030122/ENSMUSG00000052911/…
YAP1_UP	YAP1_UP	46	0.266444	1.01148	0.449115	0.52417	0.292107	1974	tags=24%, list=12%, signal=21%	ENSMUSG00000007610/ENSMUSG00000039316/ENSMUSG00000055320/ENSMUSG00000031207/ENSMUSG00000027287/ENSMUSG00000041889/ENSMUSG00000022018/ENSMUSG00000024993/ENSMUSG00000034560/ENSMUSG00000059714/ENSMUSG00000024143
BCAT_BILD_ET_AL_UP	BCAT_BILD_ET_AL_UP	38	-0.28155	-1.00801	0.45521	0.52417	0.292107	2894	tags=32%, list=17%, signal=26%	ENSMUSG00000071037/ENSMUSG00000066551/ENSMUSG00000085795/ENSMUSG00000113949/ENSMUSG00000003814/ENSMUSG00000041842/ENSMUSG00000042502/ENSMUSG00000028413/ENSMUSG00000017664/ENSMUSG00000054808/ENSMUSG00000038415/ENSMUSG00000057286
PRC1_BMI_UP.V1_DN	PRC1_BMI_UP.V1_DN	139	-0.21777	-0.99224	0.456897	0.52417	0.292107	4092	tags=30%, list=25%, signal=23%	ENSMUSG00000092586/ENSMUSG00000028635/ENSMUSG00000054814/ENSMUSG00000033765/ENSMUSG00000040613/ENSMUSG00000021906/ENSMUSG00000027257/ENSMUSG00000040661/ENSMUSG00000022040/ENSMUSG00000024212/ENSMUSG00000020114/ENSMUSG00000029727/ENSMUSG00000050812/ENSMUSG00000062524/ENSMUSG00000012123/ENSMUSG00000054320/ENSMUSG00000055675/ENSMUSG00000030793/ENSMUSG00000000884/ENSMUSG00000015093/ENSMUSG00000040701/…
CYCLIN_D1_UP.V1_DN	CYCLIN_D1_UP.V1_DN	160	0.21282	0.99162	0.450882	0.52417	0.292107	1465	tags=12%, list=9%, signal=12%	ENSMUSG00000041324/ENSMUSG00000033196/ENSMUSG00000007655/ENSMUSG00000067818/ENSMUSG00000002900/ENSMUSG00000026475/ENSMUSG00000028035/ENSMUSG00000058070/ENSMUSG00000017774/ENSMUSG00000031765/ENSMUSG00000028464/ENSMUSG00000020766/ENSMUSG00000001020/ENSMUSG00000040043/ENSMUSG00000022383/ENSMUSG00000028356/ENSMUSG00000040732/ENSMUSG00000061603/ENSMUSG00000040009/ENSMUSG00000014602
KRAS.300_UP.V1_DN	KRAS.300_UP.V1_DN	116	-0.22279	-0.98558	0.45679	0.52417	0.292107	4071	tags=32%, list=25%, signal=24%	ENSMUSG00000053522/ENSMUSG00000052776/ENSMUSG00000046834/ENSMUSG00000022696/ENSMUSG00000009292/ENSMUSG00000045539/ENSMUSG00000020173/ENSMUSG00000022040/ENSMUSG00000037341/ENSMUSG00000048455/ENSMUSG00000031881/ENSMUSG00000009628/ENSMUSG00000021779/ENSMUSG00000054203/ENSMUSG00000022218/ENSMUSG00000040570/ENSMUSG00000066861/ENSMUSG00000045826/ENSMUSG00000023341/ENSMUSG00000095576/ENSMUSG00000020623/…
RAPA_EARLY_UP.V1_DN	RAPA_EARLY_UP.V1_DN	154	-0.21289	-0.98187	0.474576	0.541133	0.30156	3323	tags=26%, list=20%, signal=21%	ENSMUSG00000024773/ENSMUSG00000024287/ENSMUSG00000000711/ENSMUSG00000048455/ENSMUSG00000028756/ENSMUSG00000045038/ENSMUSG00000029121/ENSMUSG00000025658/ENSMUSG00000023143/ENSMUSG00000039474/ENSMUSG00000034903/ENSMUSG00000035557/ENSMUSG00000020827/ENSMUSG00000040746/ENSMUSG00000025224/ENSMUSG00000037126/ENSMUSG00000018648/ENSMUSG00000037007/ENSMUSG00000022546/ENSMUSG00000020211/ENSMUSG00000030802/…
BCAT.100_UP.V1_DN	BCAT.100_UP.V1_DN	28	-0.30064	-0.98929	0.477477	0.541141	0.301565	2205	tags=21%, list=13%, signal=19%	ENSMUSG00000034152/ENSMUSG00000026594/ENSMUSG00000063954/ENSMUSG00000032265/ENSMUSG00000056632/ENSMUSG00000037465
NOTCH_DN.V1_UP	NOTCH_DN.V1_UP	145	0.21105	0.979656	0.505995	0.570007	0.317651	3447	tags=27%, list=21%, signal=21%	ENSMUSG00000027460/ENSMUSG00000028989/ENSMUSG00000031502/ENSMUSG00000042379/ENSMUSG00000030782/ENSMUSG00000070576/ENSMUSG00000006360/ENSMUSG00000023191/ENSMUSG00000029781/ENSMUSG00000032766/ENSMUSG00000055322/ENSMUSG00000041329/ENSMUSG00000022893/ENSMUSG00000022144/ENSMUSG00000038319/ENSMUSG00000029410/ENSMUSG00000004768/ENSMUSG00000031216/ENSMUSG00000025350/ENSMUSG00000018334/ENSMUSG00000029373/…
SRC_UP.V1_UP	SRC_UP.V1_UP	120	0.21448	0.977269	0.515982	0.577776	0.32198	3416	tags=22%, list=21%, signal=18%	ENSMUSG00000064080/ENSMUSG00000009876/ENSMUSG00000044550/ENSMUSG00000045377/ENSMUSG00000025867/ENSMUSG00000026109/ENSMUSG00000020766/ENSMUSG00000049775/ENSMUSG00000013921/ENSMUSG00000038009/ENSMUSG00000012017/ENSMUSG00000057329/ENSMUSG00000048142/ENSMUSG00000026840/ENSMUSG00000055137/ENSMUSG00000036459/ENSMUSG00000030588/ENSMUSG00000005373/ENSMUSG00000038457/ENSMUSG00000028643/ENSMUSG00000030787/…
GCNP_SHH_UP_LATE.V1_DN	GCNP_SHH_UP_LATE.V1_DN	167	0.203065	0.96178	0.532178	0.592365	0.330111	1458	tags=14%, list=9%, signal=13%	ENSMUSG00000001349/ENSMUSG00000030557/ENSMUSG00000025969/ENSMUSG00000011171/ENSMUSG00000052504/ENSMUSG00000020886/ENSMUSG00000029428/ENSMUSG00000046470/ENSMUSG00000045092/ENSMUSG00000004665/ENSMUSG00000032531/ENSMUSG00000025348/ENSMUSG00000091898/ENSMUSG00000032336/ENSMUSG00000024854/ENSMUSG00000007207/ENSMUSG00000021253/ENSMUSG00000021725/ENSMUSG00000028763/ENSMUSG00000003420/ENSMUSG00000042312/…
CAMP_UP.V1_DN	CAMP_UP.V1_DN	187	0.199395	0.965402	0.54	0.594	0.331022	1915	tags=16%, list=12%, signal=14%	ENSMUSG00000038587/ENSMUSG00000022816/ENSMUSG00000062380/ENSMUSG00000026797/ENSMUSG00000022957/ENSMUSG00000028194/ENSMUSG00000026074/ENSMUSG00000001175/ENSMUSG00000017466/ENSMUSG00000026131/ENSMUSG00000058056/ENSMUSG00000049775/ENSMUSG00000028214/ENSMUSG00000025366/ENSMUSG00000024501/ENSMUSG00000053819/ENSMUSG00000032086/ENSMUSG00000051615/ENSMUSG00000032657/ENSMUSG00000019877/ENSMUSG00000003545/…
GLI1_UP.V1_DN	GLI1_UP.V1_DN	15	-0.34767	-0.96075	0.5369	0.594	0.331022	1871	tags=27%, list=11%, signal=24%	ENSMUSG00000024007/ENSMUSG00000057375/ENSMUSG00000041740/ENSMUSG00000061665
IL2_UP.V1_DN	IL2_UP.V1_DN	152	0.205046	0.953338	0.547677	0.598922	0.333765	3235	tags=24%, list=20%, signal=20%	ENSMUSG00000024713/ENSMUSG00000026228/ENSMUSG00000033960/ENSMUSG00000027200/ENSMUSG00000041696/ENSMUSG00000020601/ENSMUSG00000038253/ENSMUSG00000027777/ENSMUSG00000074269/ENSMUSG00000026656/ENSMUSG00000050288/ENSMUSG00000021259/ENSMUSG00000049624/ENSMUSG00000039391/ENSMUSG00000046916/ENSMUSG00000058254/ENSMUSG00000055782/ENSMUSG00000038349/ENSMUSG00000040003/ENSMUSG00000053461/ENSMUSG00000069520/…
CSR_EARLY_UP.V1_DN	CSR_EARLY_UP.V1_DN	113	-0.21597	-0.95405	0.552212	0.60037	0.334572	2582	tags=18%, list=16%, signal=15%	ENSMUSG00000053279/ENSMUSG00000068551/ENSMUSG00000054115/ENSMUSG00000036686/ENSMUSG00000038393/ENSMUSG00000003778/ENSMUSG00000094910/ENSMUSG00000025218/ENSMUSG00000040482/ENSMUSG00000038712/ENSMUSG00000066026/ENSMUSG00000019853/ENSMUSG00000030279/ENSMUSG00000002763/ENSMUSG00000032253/ENSMUSG00000051367/ENSMUSG00000031016/ENSMUSG00000020680/ENSMUSG00000020656/ENSMUSG00000021359
ESC_J1_UP_LATE.V1_DN	ESC_J1_UP_LATE.V1_DN	151	-0.20671	-0.95298	0.567063	0.612952	0.341583	3358	tags=26%, list=20%, signal=21%	ENSMUSG00000027359/ENSMUSG00000031665/ENSMUSG00000015757/ENSMUSG00000116564/ENSMUSG00000029121/ENSMUSG00000027166/ENSMUSG00000049300/ENSMUSG00000021418/ENSMUSG00000022218/ENSMUSG00000060121/ENSMUSG00000000409/ENSMUSG00000032423/ENSMUSG00000062075/ENSMUSG00000007080/ENSMUSG00000038845/ENSMUSG00000026784/ENSMUSG00000030045/ENSMUSG00000057788/ENSMUSG00000028159/ENSMUSG00000026377/ENSMUSG00000003812/…
PDGF_UP.V1_DN	PDGF_UP.V1_DN	90	-0.21914	-0.93357	0.597096	0.641707	0.357608	918	tags=11%, list=6%, signal=11%	ENSMUSG00000036617/ENSMUSG00000019996/ENSMUSG00000025195/ENSMUSG00000029335/ENSMUSG00000051397/ENSMUSG00000031274/ENSMUSG00000005148/ENSMUSG00000044041/ENSMUSG00000028780/ENSMUSG00000031654
PGF_UP.V1_UP	PGF_UP.V1_UP	174	-0.199	-0.93389	0.622924	0.665638	0.370944	4356	tags=33%, list=26%, signal=24%	ENSMUSG00000039883/ENSMUSG00000022106/ENSMUSG00000005687/ENSMUSG00000034674/ENSMUSG00000062014/ENSMUSG00000025958/ENSMUSG00000023025/ENSMUSG00000055371/ENSMUSG00000022451/ENSMUSG00000058355/ENSMUSG00000022110/ENSMUSG00000024974/ENSMUSG00000040407/ENSMUSG00000033991/ENSMUSG00000024081/ENSMUSG00000026977/ENSMUSG00000027882/ENSMUSG00000035150/ENSMUSG00000022723/ENSMUSG00000021993/ENSMUSG00000018143/…
E2F3_UP.V1_DN	E2F3_UP.V1_DN	116	0.205806	0.928931	0.645977	0.682473	0.380325	2525	tags=17%, list=15%, signal=15%	ENSMUSG00000028600/ENSMUSG00000043613/ENSMUSG00000074743/ENSMUSG00000026833/ENSMUSG00000063687/ENSMUSG00000068798/ENSMUSG00000044254/ENSMUSG00000028649/ENSMUSG00000007207/ENSMUSG00000042608/ENSMUSG00000026890/ENSMUSG00000049620/ENSMUSG00000022829/ENSMUSG00000029377/ENSMUSG00000043687/ENSMUSG00000044716/ENSMUSG00000030406/ENSMUSG00000025746/ENSMUSG00000032066/ENSMUSG00000063439
PKCA_DN.V1_UP	PKCA_DN.V1_UP	127	-0.20402	-0.91812	0.645833	0.682473	0.380325	2839	tags=20%, list=17%, signal=16%	ENSMUSG00000036832/ENSMUSG00000032661/ENSMUSG00000035896/ENSMUSG00000074183/ENSMUSG00000037280/ENSMUSG00000060188/ENSMUSG00000019303/ENSMUSG00000027562/ENSMUSG00000044461/ENSMUSG00000040276/ENSMUSG00000040562/ENSMUSG00000040447/ENSMUSG00000027650/ENSMUSG00000037921/ENSMUSG00000030643/ENSMUSG00000026167/ENSMUSG00000041762/ENSMUSG00000043430/ENSMUSG00000019989/ENSMUSG00000027890/ENSMUSG00000031712/…
STK33_DN	STK33_DN	255	0.183821	0.935691	0.650754	0.683657	0.380985	2137	tags=16%, list=13%, signal=14%	ENSMUSG00000021913/ENSMUSG00000024425/ENSMUSG00000038244/ENSMUSG00000031574/ENSMUSG00000087651/ENSMUSG00000026475/ENSMUSG00000027858/ENSMUSG00000076438/ENSMUSG00000031342/ENSMUSG00000028194/ENSMUSG00000030123/ENSMUSG00000029207/ENSMUSG00000079481/ENSMUSG00000021823/ENSMUSG00000005672/ENSMUSG00000024598/ENSMUSG00000031595/ENSMUSG00000022754/ENSMUSG00000027408/ENSMUSG00000026956/ENSMUSG00000054640/…
DCA_UP.V1_DN	DCA_UP.V1_DN	157	-0.19555	-0.91105	0.677741	0.708031	0.394568	4127	tags=24%, list=25%, signal=18%	ENSMUSG00000020430/ENSMUSG00000046834/ENSMUSG00000047342/ENSMUSG00000033952/ENSMUSG00000022300/ENSMUSG00000058486/ENSMUSG00000041966/ENSMUSG00000022022/ENSMUSG00000024319/ENSMUSG00000026608/ENSMUSG00000019984/ENSMUSG00000031881/ENSMUSG00000033847/ENSMUSG00000039163/ENSMUSG00000031488/ENSMUSG00000029521/ENSMUSG00000070939/ENSMUSG00000079007/ENSMUSG00000018167/ENSMUSG00000073733/ENSMUSG00000025656/…
ATM_DN.V1_DN	ATM_DN.V1_DN	113	0.198815	0.896472	0.713959	0.741724	0.413345	4820	tags=35%, list=29%, signal=25%	ENSMUSG00000032085/ENSMUSG00000027460/ENSMUSG00000000530/ENSMUSG00000029428/ENSMUSG00000000244/ENSMUSG00000012705/ENSMUSG00000029553/ENSMUSG00000022144/ENSMUSG00000067336/ENSMUSG00000025860/ENSMUSG00000031444/ENSMUSG00000070407/ENSMUSG00000039285/ENSMUSG00000006386/ENSMUSG00000047415/ENSMUSG00000031489/ENSMUSG00000049044/ENSMUSG00000031302/ENSMUSG00000055254/ENSMUSG00000059246/ENSMUSG00000048752/…
GLI1_UP.V1_UP	GLI1_UP.V1_UP	23	-0.26154	-0.81843	0.741348	0.765923	0.42683	2819	tags=26%, list=17%, signal=22%	ENSMUSG00000058587/ENSMUSG00000033060/ENSMUSG00000040105/ENSMUSG00000043683/ENSMUSG00000031016/ENSMUSG00000067149
MTOR_UP.N4.V1_UP	MTOR_UP.N4.V1_UP	183	-0.18402	-0.8692	0.785358	0.806933	0.449684	2635	tags=20%, list=16%, signal=17%	ENSMUSG00000020532/ENSMUSG00000046949/ENSMUSG00000053398/ENSMUSG00000021993/ENSMUSG00000041360/ENSMUSG00000020395/ENSMUSG00000051043/ENSMUSG00000022299/ENSMUSG00000029701/ENSMUSG00000045671/ENSMUSG00000020386/ENSMUSG00000001755/ENSMUSG00000010914/ENSMUSG00000039648/ENSMUSG00000068739/ENSMUSG00000039842/ENSMUSG00000026575/ENSMUSG00000027134/ENSMUSG00000030268/ENSMUSG00000035049/ENSMUSG00000001829/…
TBK1.DN.48HRS_DN	TBK1.DN.48HRS_DN	49	-0.20915	-0.78878	0.832413	0.850607	0.474023	6320	tags=55%, list=38%, signal=34%	ENSMUSG00000017057/ENSMUSG00000026360/ENSMUSG00000027746/ENSMUSG00000069255/ENSMUSG00000024338/ENSMUSG00000005447/ENSMUSG00000033543/ENSMUSG00000038816/ENSMUSG00000024045/ENSMUSG00000020664/ENSMUSG00000028671/ENSMUSG00000038762/ENSMUSG00000022663/ENSMUSG00000033430/ENSMUSG00000008859/ENSMUSG00000026778/ENSMUSG00000010277/ENSMUSG00000035278/ENSMUSG00000001755/ENSMUSG00000010914/ENSMUSG00000019942/…
ESC_V6.5_UP_EARLY.V1_UP	ESC_V6.5_UP_EARLY.V1_UP	151	0.179341	0.835225	0.854722	0.868657	0.484081	3522	tags=25%, list=21%, signal=19%	ENSMUSG00000023927/ENSMUSG00000004473/ENSMUSG00000031523/ENSMUSG00000030616/ENSMUSG00000052040/ENSMUSG00000033510/ENSMUSG00000024962/ENSMUSG00000036158/ENSMUSG00000022425/ENSMUSG00000039109/ENSMUSG00000026853/ENSMUSG00000032657/ENSMUSG00000041235/ENSMUSG00000042804/ENSMUSG00000060671/ENSMUSG00000026814/ENSMUSG00000054716/ENSMUSG00000022952/ENSMUSG00000040189/ENSMUSG00000063632/ENSMUSG00000008734/…
TBK1.DN.48HRS_UP	TBK1.DN.48HRS_UP	49	-0.1861	-0.70184	0.928177	0.938211	0.522842	5059	tags=37%, list=31%, signal=26%	ENSMUSG00000006728/ENSMUSG00000070000/ENSMUSG00000052428/ENSMUSG00000009535/ENSMUSG00000028603/ENSMUSG00000004880/ENSMUSG00000020843/ENSMUSG00000038784/ENSMUSG00000043909/ENSMUSG00000028345/ENSMUSG00000024232/ENSMUSG00000029521/ENSMUSG00000034957/ENSMUSG00000021810/ENSMUSG00000018481/ENSMUSG00000025544/ENSMUSG00000028647/ENSMUSG00000003534
PRC2_SUZ12_UP.V1_UP	PRC2_SUZ12_UP.V1_UP	155	-0.16111	-0.745	0.983022	0.985472	0.54918	4118	tags=24%, list=25%, signal=18%	ENSMUSG00000021982/ENSMUSG00000055639/ENSMUSG00000054814/ENSMUSG00000035725/ENSMUSG00000034832/ENSMUSG00000010505/ENSMUSG00000021339/ENSMUSG00000030231/ENSMUSG00000032298/ENSMUSG00000021650/ENSMUSG00000037005/ENSMUSG00000020474/ENSMUSG00000028644/ENSMUSG00000036764/ENSMUSG00000022022/ENSMUSG00000054474/ENSMUSG00000011632/ENSMUSG00000072572/ENSMUSG00000020953/ENSMUSG00000021118/ENSMUSG00000024526/…
MTOR_UP.N4.V1_DN	MTOR_UP.N4.V1_DN	155	0.154364	0.721796	0.985472	0.985472	0.54918	2671	tags=16%, list=16%, signal=14%	ENSMUSG00000030089/ENSMUSG00000021186/ENSMUSG00000020178/ENSMUSG00000045092/ENSMUSG00000028464/ENSMUSG00000028649/ENSMUSG00000078877/ENSMUSG00000066571/ENSMUSG00000030894/ENSMUSG00000047867/ENSMUSG00000037375/ENSMUSG00000038349/ENSMUSG00000027082/ENSMUSG00000020288/ENSMUSG00000025479/ENSMUSG00000027340/ENSMUSG00000027712/ENSMUSG00000019947/ENSMUSG00000015971/ENSMUSG00000030657/ENSMUSG00000037211/…
