# Supplementary material for: Functional analysis reveals driver cooperativity and novel mechanisms in endometrial carcinogenesis
Source: EMBO Mol Med. 2023 Aug 17;15(10):e17094. doi: 10.15252/emmm.202217094 (PMC10565641; doi:10.15252/emmm.202217094)
Supplement: Supplementary file 17 — Source Data for Figure 4 [file EMMM-15-e17094-s016.zip]

Archive with 3 entries (2 files):
- EMM-2022-17094_source_data_figure_4/
- EMM-2022-17094_source_data_figure_4/EMM-2022-17094_source_data_figure_4b.xlsx
- __MACOSX/EMM-2022-17094_source_data_figure_4/._EMM-2022-17094_source_data_figure_4b.xlsx
