# Supplementary material for: Functional analysis reveals driver cooperativity and novel mechanisms in endometrial carcinogenesis
Source: EMBO Mol Med. 2023 Aug 17;15(10):e17094. doi: 10.15252/emmm.202217094 (PMC10565641; doi:10.15252/emmm.202217094)
Supplement: Supplementary file 17 — Source Data for Figure 4 [file EMMM-15-e17094-s016.zip › EMM-2022-17094_source_data_figure_4/EMM-2022-17094_source_data_figure_4b.xlsx]

## Sheet: 4b
uniprot_id	gene_symbol	num_of_isoforms	isoform_matches	num_of_cpds_canonical	cpd_position	cpd_sequence	cpd_search
P26439	HSD3B2	2	1	1	305	VSFLLSPIYSYQP	[LP][LP][TS]P..[TSDE]
Q2M2I8	AAK1	2	2	1	441	PQAPPTPQQTPST	[LP][LP][TS]P..[TSDE]
Q9BZC7	ABCA2	4	4	1	1594	VPPPPSPAPSDSP	[LP][LP][TS]P..[TSDE]
Q8IZP0	ABI1	12	12	1	183	TQKPPSPPMSGRG	[LP][LP][TS]P..[TSDE]
Q9NYB9	ABI2	4	4	1	183	TQKPPSPPMSGKG	[LP][LP][TS]P..[TSDE]
P43681	CHRNA4	2	2	1	561	PHLPLSPALTRAV	[LP][LP][TS]P..[TSDE]
Q07912	TNK2	3	2	1	785	PREPLSPQGSRTP	[LP][LP][TS]P..[TSDE]
P10323	ACR	1	1	1	371	PPPPPTPSSTTKL	[LP][LP][TS]P..[TSDE]
Q04771	ACVR1	1	1	1	18	MIALPSPSMEDEK	[LP][LP][TS]P..[TSDE]
P40145	ADCY8	1	1	1	1232	RRTLLSPSGTEPG	[LP][LP][TS]P..[TSDE]
O60503	ADCY9	1	1	1	678	QNGLLSPPQEEKL	[LP][LP][TS]P..[TSDE]
C9JUS6	ADM5	1	1	1	138	ISSPLTPAPETVF	[LP][LP][TS]P..[TSDE]
Q6IQ32	ADNP2	1	1	1	521	PSGLLSPNQTVSS	[LP][LP][TS]P..[TSDE]
P08588	ADRB1	1	1	1	274	PARPPSPSPSPVP	[LP][LP][TS]P..[TSDE]
Q8IUX7	AEBP1	2	1	1	188	LPPPPSPGPEELP	[LP][LP][TS]P..[TSDE]
P51825	AFF1	3	3	3	212; 750; 1105	PVPPLSPIHSNQQ; DTKLLSPLRDTPP; TPSPLSPMPSPAS	[LP][LP][TS]P..[TSDE]
P51816	AFF2	7	6	1	918	FPPPLSPLPEDPP	[LP][LP][TS]P..[TSDE]
P51826	AFF3	2	2	1	755	RNELLSPLKDSDE	[LP][LP][TS]P..[TSDE]
Q9UHB7	AFF4	3	2	1	703	EKELLSPLSEPDD	[LP][LP][TS]P..[TSDE]
Q8TF27	AGAP11	1	1	1	60	SSIPLTPSTSQED	[LP][LP][TS]P..[TSDE]
Q5VTM2	AGAP9	2	2	1	266	SSIPPTPSTSQED	[LP][LP][TS]P..[TSDE]
Q8IZP9	ADGRG2	10	10	1	303	EIQPLSPQPSAPI	[LP][LP][TS]P..[TSDE]
Q8IZF6	ADGRG4	3	3	1	777	NELPLTPRETVVP	[LP][LP][TS]P..[TSDE]
Q5TGY3	AHDC1	1	1	1	268	ALEPPSPEPEPQL	[LP][LP][TS]P..[TSDE]
Q09666	AHNAK	2	1	1	5110	EAPLPSPKLEGEL	[LP][LP][TS]P..[TSDE]
A9YTQ3	AHRR	3	3	1	458	ISHPPSPSPSAYS	[LP][LP][TS]P..[TSDE]
Q9NZN9	AIPL1	5	5	1	377	TEPPPSPGHSLQH	[LP][LP][TS]P..[TSDE]
Q9Y2D5	AKAP2	5	5	1	778	VKPPPSPTTEGPS	[LP][LP][TS]P..[TSDE]
Q96B36	AKT1S1	3	2	1	88	APQPPSPTPSPPR	[LP][LP][TS]P..[TSDE]
P00352	ALDH1A1	1	1	1	337	LGNPLTPGVTQGP	[LP][LP][TS]P..[TSDE]
Q60I27	ALS2CL	6	2	1	289	TFHLLTPEEEFSF	[LP][LP][TS]P..[TSDE]
Q96L96	ALPK3	1	1	2	1235; 1865	QTLLLSPCTSRRL; KKGLPSPQGTRKS	[LP][LP][TS]P..[TSDE]
Q5JTC6	AMER1	2	2	1	455	PGELLTPQSDQQE	[LP][LP][TS]P..[TSDE]
P49418	AMPH	2	2	1	272	PSPLPSPTASPNH	[LP][LP][TS]P..[TSDE]
Q6UX39	AMTN	2	2	1	174	AGRLPTPSGTDDD	[LP][LP][TS]P..[TSDE]
Q69YU3	ANKRD34A	1	1	1	165	LNSPPSPGVEDPA	[LP][LP][TS]P..[TSDE]
P0C6C1	ANKRD34C	1	1	1	173	LNVPPSPKVEDRH	[LP][LP][TS]P..[TSDE]
Q01484	ANK2	4	1	1	2693	RVQPPSPLPSSMD	[LP][LP][TS]P..[TSDE]
Q12955	ANK3	5	1	2	1854; 3143	AAALLSPIKTLTT; QKQPPSPQGSPED	[LP][LP][TS]P..[TSDE]
Q86XL3	ANKLE2	3	2	1	268	TSLPLSPVKTAPL	[LP][LP][TS]P..[TSDE]
Q9H8Y5	ANKZF1	1	1	1	607	VPGPLTPEMEARQ	[LP][LP][TS]P..[TSDE]
Q6UB99	ANKRD11	1	1	1	1859	DYGLPSPKVDALH	[LP][LP][TS]P..[TSDE]
O75179	ANKRD17	7	5	1	2379	PLSLLTPCSSASN	[LP][LP][TS]P..[TSDE]
Q10567	AP1B1	4	4	1	786	VHAPLSPNQTVEI	[LP][LP][TS]P..[TSDE]
O43747	AP1G1	2	2	1	764	QLQLLSPSSSIVP	[LP][LP][TS]P..[TSDE]
O00203	AP3B1	2	2	1	835	PVALPTPALSPSL	[LP][LP][TS]P..[TSDE]
Q9H1A4	ANAPC1	1	1	1	555	EVVLLSPVPELRD	[LP][LP][TS]P..[TSDE]
Q06481	APLP2	6	6	1	367	AMIPPTPLPTNDV	[LP][LP][TS]P..[TSDE]
Q8WWN8	ARAP3	2	1	1	260	DSTLLSPTLETEE	[LP][LP][TS]P..[TSDE]
Q92888	ARHGEF1	4	3	1	863	GGGPLSPARTQEI	[LP][LP][TS]P..[TSDE]
O15013	ARHGEF10	5	5	1	131	EDQPPTPVPSAEE	[LP][LP][TS]P..[TSDE]
Q8IW93	ARHGEF19	2	2	1	81	LLWPLSPGGSDTE	[LP][LP][TS]P..[TSDE]
Q86VW2	ARHGEF25	3	3	1	529	PSLLLSPKGEVAR	[LP][LP][TS]P..[TSDE]
O14497	ARID1A	3	3	2	1134; 1164	KIQPPSPAGSGSM; DLKPPTPASTPHS	[LP][LP][TS]P..[TSDE]
Q8NFD5	ARID1B	4	4	2	1169; 1201	KLQPPSPANSGSL; DLKPPTPASTPHG	[LP][LP][TS]P..[TSDE]
P51689	ARSD	3	1	1	530	EARPLTPDSEPLY	[LP][LP][TS]P..[TSDE]
P54793	ARSF	1	1	1	520	ESTPLTPATEPLH	[LP][LP][TS]P..[TSDE]
Q96QS3	ARX	1	1	1	411	ATHPLSPYLDASP	[LP][LP][TS]P..[TSDE]
Q8WWX0	ASB5	2	2	1	170	ESCLPSPTHEAAS	[LP][LP][TS]P..[TSDE]
Q9NR48	ASH1L	2	2	3	557; 1105; 1414	ESNLPSPSPTVSV; SEILPSPICSQSS; YPPPPSPSFTTPL	[LP][LP][TS]P..[TSDE]
Q9BVC5	C2orf49	2	2	1	193	KSPPLSPVGTTPV	[LP][LP][TS]P..[TSDE]
Q96KQ4	PPP1R13B	1	1	1	798	DNELPSPEPEELI	[LP][LP][TS]P..[TSDE]
Q76L83	ASXL2	2	2	1	782	PPVPPTPAVSGAC	[LP][LP][TS]P..[TSDE]
Q9C0F0	ASXL3	2	1	2	627; 780	CTSLPSPGGETQS; SEEPLSPQKDESS	[LP][LP][TS]P..[TSDE]
Q5T6C5	ATXN7L2	1	1	1	475	LSAPLSPSSTGTC	[LP][LP][TS]P..[TSDE]
Q96QE3	ATAD5	2	1	1	1222	KVPPPSPKSSGPK	[LP][LP][TS]P..[TSDE]
Q5T9A4	ATAD3B	3	2	1	629	CPGPLSPRMSCGG	[LP][LP][TS]P..[TSDE]
P18850	ATF6	1	1	1	94	EPQPLSPASSSYS	[LP][LP][TS]P..[TSDE]
Q96BY7	ATG2B	1	1	1	525	HIDPLSPPETSQN	[LP][LP][TS]P..[TSDE]
Q7Z3C6	ATG9A	3	2	1	482	LEELLSPIVTPLI	[LP][LP][TS]P..[TSDE]
Q674R7	ATG9B	3	2	2	633; 871	LEELLSPLLTPLF; PSQPPSPDEEKPS	[LP][LP][TS]P..[TSDE]
Q8N6G6	ADAMTSL1	6	1	1	973	VARPLSPRSEEEV	[LP][LP][TS]P..[TSDE]
Q6UY14	ADAMTSL4	3	3	1	264	GTEPPSPTHSLGE	[LP][LP][TS]P..[TSDE]
P58397	ADAMTS12	3	2	1	1201	LAPPLTPDLSRES	[LP][LP][TS]P..[TSDE]
Q9UKP4	ADAMTS7	1	1	1	1244	TLPPLSPVGSTHS	[LP][LP][TS]P..[TSDE]
P0C7T5	ATXN1L	1	1	1	157	PNFLPSPLLSPSA	[LP][LP][TS]P..[TSDE]
Q9Y679	AUP1	2	2	1	288	SSFPPSPGPSPDV	[LP][LP][TS]P..[TSDE]
Q9Y2T1	AXIN2	1	1	1	689	AMPPLTPPNTLAQ	[LP][LP][TS]P..[TSDE]
P48751	SLC4A3	3	2	1	28	EEPPLSPDVEEED	[LP][LP][TS]P..[TSDE]
Q6Y288	B3GLCT	1	1	1	235	GGPPLTPVPEFCT	[LP][LP][TS]P..[TSDE]
Q9C0J1	B3GNT4	2	2	1	70	FWAPPTPRHSRCP	[LP][LP][TS]P..[TSDE]
O95817	BAG3	1	1	1	377	PCPPPSPGPSAVP	[LP][LP][TS]P..[TSDE]
P46379	BAG6	5	5	2	397; 597	TRPPPTPNAEAPP; AQPPPTPQPSMAD	[LP][LP][TS]P..[TSDE]
Q8TBE0	BAHD1	3	3	1	101	LPKPPSPAPSSED	[LP][LP][TS]P..[TSDE]
Q8WY36	BBX	3	2	1	578	KAEPLTPMEDALP	[LP][LP][TS]P..[TSDE]
Q6W2J9	BCOR	4	4	1	336	LLLPPSPRPSPRV	[LP][LP][TS]P..[TSDE]
Q8NFU1	BEST2	1	1	1	499	PPWLPSPIGEEEE	[LP][LP][TS]P..[TSDE]
Q8TD16	BICD2	2	2	1	615	GSSLPSPLSDPRR	[LP][LP][TS]P..[TSDE]
Q9NZM4	BICRA	2	2	1	793	SPHLPSPHPTRPP	[LP][LP][TS]P..[TSDE]
Q9Y6D6	ARFGEF1	1	1	1	1555	APPPPSPVSEKPL	[LP][LP][TS]P..[TSDE]
Q5TH69	ARFGEF3	1	1	1	1991	LLLPPSPKVEKKD	[LP][LP][TS]P..[TSDE]
Q9NR09	BIRC6	1	1	2	1697; 1710	DVIPPTPKTTPLF; MTPPLTPPNEAVS	[LP][LP][TS]P..[TSDE]
Q96CA5	BIRC7	2	2	1	203	YPELPTPRREVQS	[LP][LP][TS]P..[TSDE]
Q9NSY1	BMP2K	3	1	1	750	ESDPPSPKSSEEE	[LP][LP][TS]P..[TSDE]
P22004	BMP6	1	1	1	59	EQPPPSPQSSSGF	[LP][LP][TS]P..[TSDE]
Q13873	BMPR2	2	2	1	140	DTTPLSPPHSFNR	[LP][LP][TS]P..[TSDE]
P0C671	BNIP5	1	1	1	370	PSVLPTPSESQEP	[LP][LP][TS]P..[TSDE]
Q9GZL8	BPESC1	1	1	1	105	LAMLLSPWVDFFE	[LP][LP][TS]P..[TSDE]
Q8IWQ3	BRSK2	6	6	1	443	GSPLPTPKGTPVH	[LP][LP][TS]P..[TSDE]
Q9UPA5	BSN	1	1	3	1309; 2857; 2899	NGGPLTPGTSPTQ; DPKPLSPTAEESA; KRTLPSPPPEEAH	[LP][LP][TS]P..[TSDE]
Q13410	BTN1A1	1	1	1	498	KEIPLSPMGEDSA	[LP][LP][TS]P..[TSDE]
Q06187	BTK	2	2	1	191	KPLPPTPEEDQIL	[LP][LP][TS]P..[TSDE]
Q9Y4F5	CEP170B	3	3	1	531	LPAPLTPHGTSPV	[LP][LP][TS]P..[TSDE]
Q6UB35	MTHFD1L	2	1	1	357	KLQPLSPVPSDIE	[LP][LP][TS]P..[TSDE]
Q4AC94	C2CD3	5	5	1	1158	FNLPLTPRIENRK	[LP][LP][TS]P..[TSDE]
Q99643	SDHC	5	2	1	53	SNRPLSPHITIYS	[LP][LP][TS]P..[TSDE]
Q8N9H9	C1orf127	2	2	2	220; 552	TPSPPSPGPETPP; PAALLTPEASSVG	[LP][LP][TS]P..[TSDE]
Q9Y6J0	CABIN1	2	2	1	2159	TPTLLSPKGSISE	[LP][LP][TS]P..[TSDE]
Q9BTV7	CABLES2	1	1	1	265	HGLLPTPRPSVPR	[LP][LP][TS]P..[TSDE]
O00555	CACNA1A	6	6	1	1994	RMEPPSPTQEGGP	[LP][LP][TS]P..[TSDE]
Q00975	CACNA1B	2	1	1	2196	PQTPLTPRPSITY	[LP][LP][TS]P..[TSDE]
Q15878	CACNA1E	3	3	1	2094	RKHLLSPDVSRCN	[LP][LP][TS]P..[TSDE]
O75309	CDH16	4	4	1	379	VYQLLSPEPEDGV	[LP][LP][TS]P..[TSDE]
Q9UJ99	CDH22	1	1	1	739	PQGPPSPEPDFSV	[LP][LP][TS]P..[TSDE]
Q9H4Z3	PCIF1	1	1	1	593	WREPPTPALTRME	[LP][LP][TS]P..[TSDE]
Q9NXV6	CDKN2AIP	1	1	1	346	GTSLLTPKSSSST	[LP][LP][TS]P..[TSDE]
Q6F5E8	CARMIL2	2	2	2	1315; 1423	GPGPPSPGQSPSP; ERSPPSPATDQRG	[LP][LP][TS]P..[TSDE]
Q8N813	C3orf56	1	1	1	213	RPLPPSPIEDSQL	[LP][LP][TS]P..[TSDE]
A6NLC5	C3orf70	1	1	1	234	ECTLLSPSQSDLE	[LP][LP][TS]P..[TSDE]
P0CE67	LINC02877	1	1	1	30	CHLLPTPELSSKR	[LP][LP][TS]P..[TSDE]
H7C350	CCDC188	1	1	1	20	PQCPPTPASSSHG	[LP][LP][TS]P..[TSDE]
A6NC98	CCDC88B	6	3	1	1471	EKRPLTPSLSQ	[LP][LP][TS]P..[TSDE]
Q8IYE1	CCDC13	1	1	1	525	RPSLPSPHRTSPR	[LP][LP][TS]P..[TSDE]
Q8N5R6	CCDC33	5	2	1	947	LNKPLSPQKETAN	[LP][LP][TS]P..[TSDE]
O95273	CCNDBP1	4	2	1	81	QLPLPSPQETQKF	[LP][LP][TS]P..[TSDE]
Q9Y4X3	CCL27	1	1	1	18	LSLLLSPDPTAAF	[LP][LP][TS]P..[TSDE]
P24864	CCNE1	3	3	1	395	PSGLLTPPQSGKK	[LP][LP][TS]P..[TSDE]
P41002	CCNF	1	1	1	754	QCRPPSPPESSVP	[LP][LP][TS]P..[TSDE]
Q9HCU0	CD248	2	2	1	661	ALWLPSPAPTAAP	[LP][LP][TS]P..[TSDE]
P34810	CD68	3	3	1	146	EPPPPSPSPSPTS	[LP][LP][TS]P..[TSDE]
P01732	CD8A	3	3	1	147	APRPPTPAPTIAS	[LP][LP][TS]P..[TSDE]
Q8IWY9	CDAN1	2	2	1	71	PQGPPTPAKTPGA	[LP][LP][TS]P..[TSDE]
Q69YH5	CDCA2	2	1	1	591	KKPLLSPIPELPE	[LP][LP][TS]P..[TSDE]
Q9H305	CDIP1	3	3	1	27	SGAPPTPGRSSPA	[LP][LP][TS]P..[TSDE]
Q99626	CDX2	1	1	1	283	VPEPLSPVSSLQA	[LP][LP][TS]P..[TSDE]
P49715	CEBPA	4	4	1	230	PTPPPTPVPSPHP	[LP][LP][TS]P..[TSDE]
P0C854	CECR9	1	1	1	55	PRPLLTPGGSRAS	[LP][LP][TS]P..[TSDE]
Q711Q0	CEFIP	2	1	1	703	FPGPLSPEEEDVF	[LP][LP][TS]P..[TSDE]
Q96H22	CENPN	5	3	1	320	ADAPLSPLLTCIP	[LP][LP][TS]P..[TSDE]
Q96MT8	CEP63	4	1	1	600	VLSPLSPQISPCS	[LP][LP][TS]P..[TSDE]
Q96ST8	CEP89	3	2	1	221	EKPPPSPDITGRA	[LP][LP][TS]P..[TSDE]
Q8IW35	CEP97	2	2	1	416	GLSPLSPTVELRL	[LP][LP][TS]P..[TSDE]
Q9Y6K0	CEPT1	1	1	1	40	LFQLPTPPLSRHQ	[LP][LP][TS]P..[TSDE]
Q5T0Z8	C6orf132	3	2	3	165; 308; 449	GSPLPSPPSTAPP; KVPPPTPVRTSSI; KPNPPSPENTASS	[LP][LP][TS]P..[TSDE]
Q96MT4	LINC01600	1	1	1	59	CYRLLSPPGSGLV	[LP][LP][TS]P..[TSDE]
Q5T5A4	CFAP276	2	2	1	119	FLTPPTPPITFLA	[LP][LP][TS]P..[TSDE]
Q7Z4T9	CFAP91	7	4	1	479	QPRLPTPTLEMTS	[LP][LP][TS]P..[TSDE]
Q8NAV2	C8orf58	2	2	1	233	RAPLPSPLHTPGN	[LP][LP][TS]P..[TSDE]
Q96JM3	CHAMP1	1	1	1	173	QTPLPSPEPSKPA	[LP][LP][TS]P..[TSDE]
Q8TD26	CHD6	3	1	1	2127	SGTLPTPVLTSSA	[LP][LP][TS]P..[TSDE]
Q9P2D1	CHD7	4	3	1	734	KTPPPSPPPEEDE	[LP][LP][TS]P..[TSDE]
Q7LGC8	CHST3	1	1	1	394	AGIPLTPQVEDWI	[LP][LP][TS]P..[TSDE]
Q9NRB3	CHST12	1	1	1	51	GPPLPTPGPDRDR	[LP][LP][TS]P..[TSDE]
Q8WZB0	LINC00476	1	1	1	94	DFRLLTPANSNPV	[LP][LP][TS]P..[TSDE]
Q8IXP5	C11orf53	1	1	1	202	KVGPLSPDEEADT	[LP][LP][TS]P..[TSDE]
P51788	CLCN2	5	4	1	668	QEGPPTPEASVCF	[LP][LP][TS]P..[TSDE]
Q6UXG3	CD300LG	5	2	1	133	PCCPPSPSPTFQP	[LP][LP][TS]P..[TSDE]
Q96JQ2	CLMN	1	1	1	172	SSFPPTPTAERSV	[LP][LP][TS]P..[TSDE]
Q9H078	CLPB	5	5	1	668	SPELPSPQAEKRL	[LP][LP][TS]P..[TSDE]
Q9Y6Y1	CAMTA1	4	2	1	424	NHHLLSPDASQGL	[LP][LP][TS]P..[TSDE]
O94983	CAMTA2	6	5	2	372; 468	PPAPPSPAFDPDR; PSPPPSPPPSPAP	[LP][LP][TS]P..[TSDE]
Q14028	CNGB1	4	2	1	494	VLPPPSPAKSDTL	[LP][LP][TS]P..[TSDE]
Q9NXG0	CNTLN	3	3	1	8	ARSPPSPHPSPPA	[LP][LP][TS]P..[TSDE]
Q6ZRI6	C15orf39	3	2	1	970	GRKPPTPGPEKAE	[LP][LP][TS]P..[TSDE]
P08123	COL1A2	1	1	1	1151	IETLLTPEGSRKN	[LP][LP][TS]P..[TSDE]
Q14031	COL4A6	2	2	1	442	PPGPPSPEFETET	[LP][LP][TS]P..[TSDE]
P12111	COL6A3	5	5	1	1406	EQKLLTPITTLTS	[LP][LP][TS]P..[TSDE]
Q53SF7	COBLL1	3	3	1	911	RDMLPSPEQTLSP	[LP][LP][TS]P..[TSDE]
Q8NFW1	COL22A1	3	2	1	462	PQRPPTPGSEQIG	[LP][LP][TS]P..[TSDE]
O43303	CCP110	2	2	1	366	YAKLPSPEPSMSP	[LP][LP][TS]P..[TSDE]
Q9HB55	CYP3A43	5	4	1	134	IRTLLSPAFTSVK	[LP][LP][TS]P..[TSDE]
P08684	CYP3A4	1	1	1	134	LRSLLSPTFTSGK	[LP][LP][TS]P..[TSDE]
P20815	CYP3A5	2	1	1	134	IRSLLSPTFTSGK	[LP][LP][TS]P..[TSDE]
P24462	CYP3A7	2	2	1	134	IRSLLSPTFTSGK	[LP][LP][TS]P..[TSDE]
Q7Z5Q1	CPEB2	8	8	1	5	MPPPSPDSENGF	[LP][LP][TS]P..[TSDE]
Q17RY0	CPEB4	3	2	1	283	LNKPPSPWSSYQS	[LP][LP][TS]P..[TSDE]
Q96BA8	CREB3L1	2	2	1	207	VQMPPTPPSSHGS	[LP][LP][TS]P..[TSDE]
Q70SY1	CREB3L2	3	2	1	205	LHLPPTPPSSHGS	[LP][LP][TS]P..[TSDE]
Q68DQ2	CRYBG3	3	1	1	457	STNLPSPNKSIRH	[LP][LP][TS]P..[TSDE]
O43889	CREB3	2	2	1	59	LCSLLSPPASLNI	[LP][LP][TS]P..[TSDE]
P06850	CRH	1	1	1	88	PAAPLSPASSLLA	[LP][LP][TS]P..[TSDE]
Q96RY5	CRAMP1	1	1	2	1133; 1181	SKSLPSPSSSPQP; RKMLPTPIGTNSG	[LP][LP][TS]P..[TSDE]
Q5BKX5	C19orf54	3	1	1	43	FSALPSPPWSQQT	[LP][LP][TS]P..[TSDE]
Q9Y534	CSDC2	1	1	1	47	PRDLPSPLPTKRT	[LP][LP][TS]P..[TSDE]
P07333	CSF1R	2	2	1	55	WDGPPSPHWTLYS	[LP][LP][TS]P..[TSDE]
P04141	CSF2	1	1	1	108	QHCPPTPETSCAT	[LP][LP][TS]P..[TSDE]
Q8WXD9	CASKIN1	1	1	1	685	SHLPPTPRATTRQ	[LP][LP][TS]P..[TSDE]
Q96PZ7	CSMD1	4	4	1	281	GMNLPSPVISSKN	[LP][LP][TS]P..[TSDE]
P13611	VCAN	5	3	1	425	ATKLPTPTGSTKK	[LP][LP][TS]P..[TSDE]
Q96S65	CSRNP1	1	1	1	322	QGSPPSPGEEALV	[LP][LP][TS]P..[TSDE]
O94985	CLSTN1	2	2	1	340	AELLPSPSGSLNW	[LP][LP][TS]P..[TSDE]
O43310	CTIF	2	2	1	582	SWNPLTPPITQYY	[LP][LP][TS]P..[TSDE]
O75553	DAB1	6	5	1	418	FQGPLTPLATVPG	[LP][LP][TS]P..[TSDE]
Q5VWQ8	DAB2IP	5	5	1	702	FTRLPSPTPENKD	[LP][LP][TS]P..[TSDE]
P53355	DAPK1	4	4	1	734	SRFPPSPLASKPT	[LP][LP][TS]P..[TSDE]
Q9P219	CCDC88C	3	1	1	227	AQHPPSPIKSSSA	[LP][LP][TS]P..[TSDE]
Q9UER7	DAXX	5	3	1	671	LPSPPSPLASLAP	[LP][LP][TS]P..[TSDE]
Q9H1M3	DEFB129	1	1	1	172	PNILPTPSLELEE	[LP][LP][TS]P..[TSDE]
Q9BQY9	DBNDD2	4	4	1	186	EDPPPTPQSSGMD	[LP][LP][TS]P..[TSDE]
A6NMT0	DBX1	1	1	1	312	GPLPPSPAHSSSP	[LP][LP][TS]P..[TSDE]
Q96JK2	DCAF5	3	3	1	500	ASTPPTPTCEDAA	[LP][LP][TS]P..[TSDE]
O15075	DCLK1	4	2	1	32	VNGLPSPTHSAHC	[LP][LP][TS]P..[TSDE]
O95822	MLYCD	2	2	1	51	RAVPPTPAYELRE	[LP][LP][TS]P..[TSDE]
Q9NPI6	DCP1A	2	2	1	315	YTIPLSPVLSPTL	[LP][LP][TS]P..[TSDE]
Q14203	DCTN1	6	6	1	212	VPPLPSPSKEEEG	[LP][LP][TS]P..[TSDE]
O43602	DCX	2	2	1	28	MNGLPSPTHSAHC	[LP][LP][TS]P..[TSDE]
Q92841	DDX17	4	1	1	16	CVLLPSPTREAAT	[LP][LP][TS]P..[TSDE]
Q86XP3	DDX42	2	2	1	603	AYTLLTPKDSNFA	[LP][LP][TS]P..[TSDE]
Q8IV53	DENND1C	2	2	1	533	GTPPLSPEDEGCP	[LP][LP][TS]P..[TSDE]
Q9NTK1	DEPP1	1	1	1	34	QEPPPSPSLDDYV	[LP][LP][TS]P..[TSDE]
Q5KSL6	DGKK	1	1	1	1265	GDDPLTPSRSQL	[LP][LP][TS]P..[TSDE]
Q9BTC0	DIDO1	4	2	1	1030	LSVPPSPNISTSE	[LP][LP][TS]P..[TSDE]
Q9NRI5	DISC1	11	10	1	198	PEVPPTPPGSHSA	[LP][LP][TS]P..[TSDE]
Q9P1A6	DLGAP2	3	3	1	122	PPYLLSPADSCPG	[LP][LP][TS]P..[TSDE]
Q9Y2H0	DLGAP4	3	2	1	347	STTLLSPRETDAA	[LP][LP][TS]P..[TSDE]
P11532	DMD	17	16	1	3647	EEDLLSPPQDTST	[LP][LP][TS]P..[TSDE]
Q8TDJ6	DMXL2	3	3	2	676; 2022	HNALLTPELDCQW; PNMLLTPQEEDDP	[LP][LP][TS]P..[TSDE]
Q8IWG1	DNAI3	2	2	1	532	PQKPLTPQTTEKK	[LP][LP][TS]P..[TSDE]
Q5SXM8	DNLZ	1	1	1	171	DEGPPSPGKTEPS	[LP][LP][TS]P..[TSDE]
Q96BY6	DOCK10	3	2	1	1125	IPDPLTPSESTQE	[LP][LP][TS]P..[TSDE]
Q9H7D0	DOCK5	2	1	1	1794	SPPPLTPKATRTL	[LP][LP][TS]P..[TSDE]
Q96HP0	DOCK6	1	1	1	1065	PCCPLSPPASPSP	[LP][LP][TS]P..[TSDE]
Q96N67	DOCK7	7	6	1	1142	PCSLLTPPASPSP	[LP][LP][TS]P..[TSDE]
Q9BQC3	DPH2	3	2	1	24	VPGLLTPLPDLDG	[LP][LP][TS]P..[TSDE]
Q9BTV6	DPH7	1	1	1	375	ASELPTPCHECRE	[LP][LP][TS]P..[TSDE]
Q15054	POLD3	3	3	1	356	PPPPPSPPLEPVP	[LP][LP][TS]P..[TSDE]
Q9NP87	POLM	3	3	1	191	LKALPSPVTTLSQ	[LP][LP][TS]P..[TSDE]
O75417	POLQ	2	2	1	1738	GLIPPTPIPTSAS	[LP][LP][TS]P..[TSDE]
P42658	DPP6	2	2	1	118	SVILLTPAEDNSL	[LP][LP][TS]P..[TSDE]
Q14194	CRMP1	2	2	1	308	TSPPLSPDPTTPD	[LP][LP][TS]P..[TSDE]
Q16555	DPYSL2	2	2	1	308	TSPPLSPDPTTPD	[LP][LP][TS]P..[TSDE]
Q14195	DPYSL3	2	2	1	308	TSPPLSPDPTTPD	[LP][LP][TS]P..[TSDE]
Q8NEX9	SDR9C7	1	1	1	295	LAKLPTPVTDFIL	[LP][LP][TS]P..[TSDE]
P0CJ85	DUX4L2	1	1	1	5	MALPTPSDSTLP	[LP][LP][TS]P..[TSDE]
P0CJ86	DUX4L3	1	1	1	5	MALPTPSDSTLP	[LP][LP][TS]P..[TSDE]
P0CJ87	DUX4L4	1	1	1	5	MALPTPSDSTLP	[LP][LP][TS]P..[TSDE]
P0CJ88	DUX4L5	1	1	1	5	MALPTPSDSTLP	[LP][LP][TS]P..[TSDE]
P0CJ89	DUX4L6	1	1	1	5	MALPTPSDSTLP	[LP][LP][TS]P..[TSDE]
P0CJ90	DUX4L7	1	1	1	5	MALPTPSDSTLP	[LP][LP][TS]P..[TSDE]
Q9Y6W6	DUSP10	2	1	1	4	MPPSPLDDRVV	[LP][LP][TS]P..[TSDE]
Q13202	DUSP8	1	1	1	363	PPAPPTPPATSAL	[LP][LP][TS]P..[TSDE]
Q6RFH8	DUX4L9	1	1	1	5	MALPTPSDSTLP	[LP][LP][TS]P..[TSDE]
Q9UBX2	DUX4	2	2	1	5	MALPTPSDSTLP	[LP][LP][TS]P..[TSDE]
O77932	DXO	1	1	1	388	TQDLPSPPKTPSP	[LP][LP][TS]P..[TSDE]
Q6ZR08	DNAH12	4	1	1	2085	ENLLPTPTKSHYT	[LP][LP][TS]P..[TSDE]
Q9P2D7	DNAH1	4	3	1	2430	SQLLPTPAKSHYT	[LP][LP][TS]P..[TSDE]
Q8TD57	DNAH3	3	1	1	2265	ENFLPTPSKSHYV	[LP][LP][TS]P..[TSDE]
Q9C0G6	DNAH6	4	2	1	2287	VDLLPTPAKSHYV	[LP][LP][TS]P..[TSDE]
Q8WXX0	DNAH7	4	2	2	2170; 3702	KNLLPTPAKSHYL; KTLPLTPAPEIFG	[LP][LP][TS]P..[TSDE]
O75923	DYSF	15	15	1	1451	DVSLLSPGEDVLI	[LP][LP][TS]P..[TSDE]
Q9Y2J2	EPB41L3	4	1	1	514	DSCPLSPPSTHCA	[LP][LP][TS]P..[TSDE]
Q9H329	EPB41L4B	2	1	2	475; 602	SYPLPSPVLSSSD; TPLLPSPVADHVK	[LP][LP][TS]P..[TSDE]
Q16610	ECM1	4	3	2	48; 389	YAAPPSPPLSRSL; CRHPPSPTRDECF	[LP][LP][TS]P..[TSDE]
Q19T08	ECSCR	1	1	1	113	ATILPSPTSETVL	[LP][LP][TS]P..[TSDE]
Q5THR3	EFCAB6	6	3	1	715	PPQPPTPSKSYVN	[LP][LP][TS]P..[TSDE]
Q14156	EFR3A	3	3	1	791	IRPPPSPSGTLTI	[LP][LP][TS]P..[TSDE]
Q9Y2G0	EFR3B	3	2	1	787	IRPPPSPSGTITA	[LP][LP][TS]P..[TSDE]
P00533	EGFR	4	1	2	693; 991	LVEPLTPSGEAPN; RMHLPSPTDSNFY	[LP][LP][TS]P..[TSDE]
P17813	ENG	2	2	1	521	CVSLLSPSPEGDP	[LP][LP][TS]P..[TSDE]
P11161	EGR2	2	2	1	263	VPPPLTPLSTIRN	[LP][LP][TS]P..[TSDE]
Q8N3D4	EHBP1L1	1	1	1	1346	EEPPPSPGEEAGL	[LP][LP][TS]P..[TSDE]
Q5T6L9	ERMARD	4	4	1	585	SIRLLSPVLSLIL	[LP][LP][TS]P..[TSDE]
Q9P0I2	EMC3	2	2	1	99	KVVPPSPMTDPTM	[LP][LP][TS]P..[TSDE]
Q9NT22	EMILIN3	2	1	2	245; 292	ARGPLTPPLDEIL; REAPPSPLTSLAL	[LP][LP][TS]P..[TSDE]
O95936	EOMES	4	4	1	504	TNGLLSPQQSEEV	[LP][LP][TS]P..[TSDE]
Q09472	EP300	1	1	1	1909	QVTPPTPPQTAQP	[LP][LP][TS]P..[TSDE]
Q96L91	EP400	5	5	1	2252	LWTPPTPPQDDSD	[LP][LP][TS]P..[TSDE]
Q9HCE0	EPG5	2	2	1	1731	LCSLLSPFFTPNA	[LP][LP][TS]P..[TSDE]
Q5JZY3	EPHA10	3	1	1	922	CPRPPTPLADRAF	[LP][LP][TS]P..[TSDE]
Q15303	ERBB4	4	4	2	699; 997	LVEPLTPSGTAPN; RMKLPSPNDSKFF	[LP][LP][TS]P..[TSDE]
Q9UJM3	ERRFI1	1	1	1	326	PREPLSPSNSRTP	[LP][LP][TS]P..[TSDE]
Q14674	ESPL1	2	2	1	1545	KKKLPSPCPDKES	[LP][LP][TS]P..[TSDE]
Q6ZVH7	ESPNL	3	3	1	786	SPGPPSPPSEGPR	[LP][LP][TS]P..[TSDE]
P50549	ETV1	6	5	1	139	PSNPPTPSSTPVS	[LP][LP][TS]P..[TSDE]
P41161	ETV5	2	2	1	135	GFKPLTPPTTPLS	[LP][LP][TS]P..[TSDE]
Q86VI1	EXOC3L1	1	1	1	710	AALPPSPRASRRV	[LP][LP][TS]P..[TSDE]
Q9UQ84	EXO1	2	1	1	815	CKKPLSPVRDNIQ	[LP][LP][TS]P..[TSDE]
Q92935	EXTL1	1	1	1	300	IPVLLSPRWELPF	[LP][LP][TS]P..[TSDE]
Q5T1H1	EYS	4	2	1	1488	HWRLLSPSMSPIF	[LP][LP][TS]P..[TSDE]
Q6P1L5	FAM117B	2	1	1	524	KPLLPTPDLTLKG	[LP][LP][TS]P..[TSDE]
P05160	F13B	1	1	1	496	DLSPLTPLSELSV	[LP][LP][TS]P..[TSDE]
A6NE01	FAM186A	1	1	1	1136	LGIPLTPQQTQVQ	[LP][LP][TS]P..[TSDE]
Q9NTX9	FAM217B	1	1	1	148	PNFLPSPFSSWDL	[LP][LP][TS]P..[TSDE]
Q8WU58	FAM222B	1	1	1	460	NNILPTPNSDSSG	[LP][LP][TS]P..[TSDE]
O94988	FAM13A	5	5	1	638	TEVPPSPPNSHSF	[LP][LP][TS]P..[TSDE]
Q8NE31	FAM13C	5	5	1	238	DNPLLSPRCSIFS	[LP][LP][TS]P..[TSDE]
P12259	F5	1	1	3	1277; 1358; 1403	GQMPLSPDLSHTT; GQMPLSPDPSHTT; SQIPLTPDLDQMT	[LP][LP][TS]P..[TSDE]
Q6ZRV2	FAM83H	1	1	1	974	LRQLLSPKGERRM	[LP][LP][TS]P..[TSDE]
Q14289	PTK2B	2	2	1	842	DKSPLTPEKEVGY	[LP][LP][TS]P..[TSDE]
Q53R41	FASTKD1	2	2	1	428	ISLLPSPHLDEVG	[LP][LP][TS]P..[TSDE]
Q8IYD8	FANCM	3	2	1	1322	NEELLSPGYSQFS	[LP][LP][TS]P..[TSDE]
O94887	FARP2	3	3	1	510	SSPLLSPVLSDAG	[LP][LP][TS]P..[TSDE]
Q6V0I7	FAT4	3	3	1	3869	DECLPSPCHSGGT	[LP][LP][TS]P..[TSDE]
Q8TES7	FBF1	6	6	2	130; 191	KKSLPSPSSSGHQ; PSIPLTPGDTPIR	[LP][LP][TS]P..[TSDE]
Q7L513	FCRLA	15	15	1	298	LPPPPTPSSEDPG	[LP][LP][TS]P..[TSDE]
Q9C0D6	FHDC1	1	1	1	44	PPPPPSPPCSCSR	[LP][LP][TS]P..[TSDE]
Q5HY92	FIGN	1	1	1	208	APALPSPHPSPLH	[LP][LP][TS]P..[TSDE]
O43155	FLRT2	1	1	1	399	SYTPPTPTTSKLP	[LP][LP][TS]P..[TSDE]
Q01740	FMO1	2	2	1	249	RNSLPTPIVTWLM	[LP][LP][TS]P..[TSDE]
Q8N3X1	FNBP4	2	2	1	690	SLMPLTPFWTLLQ	[LP][LP][TS]P..[TSDE]
Q9H6D8	FNDC4	1	1	1	24	SLVPLSPYLSPTV	[LP][LP][TS]P..[TSDE]
Q01167	FOXK2	3	3	1	199	ISPLPSPTGTISA	[LP][LP][TS]P..[TSDE]
O00409	FOXN3	2	2	1	97	DDTPPSPAHSDMP	[LP][LP][TS]P..[TSDE]
O43638	FOXS1	1	1	1	280	SPAPPTPPGSLRA	[LP][LP][TS]P..[TSDE]
Q5H8C1	FREM1	4	1	1	254	HLDPPSPNIDYIS	[LP][LP][TS]P..[TSDE]
A2A2Y4	FRMD3	5	5	1	456	ASLLPTPVDDDEI	[LP][LP][TS]P..[TSDE]
Q7Z6J6	FRMD5	2	2	1	433	DSVLPTPVAEHSL	[LP][LP][TS]P..[TSDE]
Q5SYB0	FRMPD1	3	1	1	1077	TEPLLSPRDEPRS	[LP][LP][TS]P..[TSDE]
Q5JV73	FRMPD3	1	1	1	928	NLSLLSPVPEDKG	[LP][LP][TS]P..[TSDE]
O94915	FRYL	2	2	2	837; 2665	RLQLLSPQVDINS; TSPLPSPFLSAII	[LP][LP][TS]P..[TSDE]
Q5TBA9	FRY	1	1	1	2662	VSPPPSPFFSAIL	[LP][LP][TS]P..[TSDE]
Q6MZW2	FSTL4	3	2	1	807	GQYLLTPARESLF	[LP][LP][TS]P..[TSDE]
Q6PCT2	FBXL19	3	3	1	18	PSALLTPPMSSSS	[LP][LP][TS]P..[TSDE]
Q9Y2I7	PIKFYVE	4	4	1	34	HFKPLTPDQDEPP	[LP][LP][TS]P..[TSDE]
Q96RP7	GAL3ST4	2	1	1	5	MGPLSPARTLRL	[LP][LP][TS]P..[TSDE]
Q8NHY3	GAS2L2	2	1	2	383; 514	GDSPPSPQSSSTQ; PARPPTPGRSFPG	[LP][LP][TS]P..[TSDE]
Q13480	GAB1	2	2	1	312	YDIPPTPGNTYQI	[LP][LP][TS]P..[TSDE]
Q2WGN9	GAB4	1	1	1	5	MSLPSPSPSREL	[LP][LP][TS]P..[TSDE]
Q5VVW2	GARNL3	5	3	1	631	STSLLSPLSESPV	[LP][LP][TS]P..[TSDE]
P23769	GATA2	2	2	1	176	FGFPPTPPKEVSP	[LP][LP][TS]P..[TSDE]
P23771	GATA3	2	2	1	156	FTFPPTPPKDVSP	[LP][LP][TS]P..[TSDE]
Q92908	GATA6	2	1	1	37	PSTPPSPISSSSS	[LP][LP][TS]P..[TSDE]
Q92538	GBF1	3	3	1	251	GSELPTPNGTTLS	[LP][LP][TS]P..[TSDE]
Q9UN88	GABRQ	1	1	1	585	DSCPPSPGCSFTE	[LP][LP][TS]P..[TSDE]
Q9H3P7	ACBD3	1	1	1	43	PLPPPSPPGSGRG	[LP][LP][TS]P..[TSDE]
P52306	RAP1GDS1	6	6	1	59	FASLLTPQSSCKA	[LP][LP][TS]P..[TSDE]
Q9NQX3	GPHN	2	2	1	194	PPPPLSPPPTTSP	[LP][LP][TS]P..[TSDE]
Q99684	GFI1	1	1	1	94	FWRPPSPSASPAS	[LP][LP][TS]P..[TSDE]
Q86UU5	GGN	3	2	1	444	PLPPPTPPPTLQP	[LP][LP][TS]P..[TSDE]
Q9H3K2	GHITM	1	1	1	40	NQWLLTPSREYAT	[LP][LP][TS]P..[TSDE]
Q8NCI6	GLB1L3	3	2	1	8	SPPLLSPCLSWKR	[LP][LP][TS]P..[TSDE]
Q8NBF1	GLIS1	1	1	1	460	GPGLLSPIVSPLK	[LP][LP][TS]P..[TSDE]
Q8WWB7	GLMP	2	2	1	101	WSLLLSPEPDGGL	[LP][LP][TS]P..[TSDE]
P02724	GYPA	3	3	1	130	VKPLPSPDTDVPL	[LP][LP][TS]P..[TSDE]
Q5JWF2	GNAS	9	3	1	542	AADPPTPRPTRAS	[LP][LP][TS]P..[TSDE]
Q7Z601	GPR142	1	1	1	130	VTLLPTPHVSGLS	[LP][LP][TS]P..[TSDE]
Q16538	GPR162	2	2	1	516	ETPLPSPTASPGH	[LP][LP][TS]P..[TSDE]
Q6PRD1	GPR179	1	1	1	904	LSAPPSPAKSSSV	[LP][LP][TS]P..[TSDE]
Q9BZJ8	GPR61	1	1	1	402	SRPLPSPKQEPPA	[LP][LP][TS]P..[TSDE]
Q9NYM4	GPR83	1	1	1	376	EDRPPSPVPSFRV	[LP][LP][TS]P..[TSDE]
Q9NWQ4	GPATCH2L	3	2	1	374	EFNPLSPLYSLDV	[LP][LP][TS]P..[TSDE]
Q9HCN6	GP6	3	2	1	218	PTEPPSPVAEFSE	[LP][LP][TS]P..[TSDE]
Q13322	GRB10	4	4	1	418	RKALLSPFSTPVR	[LP][LP][TS]P..[TSDE]
A4D2P6	GRID2IP	1	1	1	655	PDSPPSPDPTRPP	[LP][LP][TS]P..[TSDE]
Q13255	GRM1	3	1	1	1149	ALTPPSPFRDSVA	[LP][LP][TS]P..[TSDE]
P41594	GRM5	3	3	1	1167	ALTPPSPFRDSVD	[LP][LP][TS]P..[TSDE]
P0CG29	GSTT2	1	1	1	227	KKTLPTPSPEAYQ	[LP][LP][TS]P..[TSDE]
P0CG30	GSTT2B	1	1	1	227	KKTLPTPSPEAYQ	[LP][LP][TS]P..[TSDE]
O00178	GTPBP1	1	1	1	384	FLNLLSPRTSYRE	[LP][LP][TS]P..[TSDE]
Q9UGQ3	SLC2A6	2	1	1	368	GPRPLSPNSTAGL	[LP][LP][TS]P..[TSDE]
P13807	GYS1	2	2	2	645; 727	ASVPPSPSLSRHS; PSEPLSPTSSLGE	[LP][LP][TS]P..[TSDE]
P54840	GYS2	1	1	1	645	SSVPPSPSGSQAS	[LP][LP][TS]P..[TSDE]
Q8IZP7	HS6ST3	1	1	1	11	NKWLLTPVLTLLF	[LP][LP][TS]P..[TSDE]
Q6PII5	HAGHL	4	3	1	107	VRCLLTPGHTAGH	[LP][LP][TS]P..[TSDE]
O43593	HR	2	2	1	717	QKTPPTPQPSCNG	[LP][LP][TS]P..[TSDE]
Q8TF76	HASPIN	2	1	1	445	SMYLLSPLNTLSI	[LP][LP][TS]P..[TSDE]
O94927	HAUS5	2	2	1	214	RGSLPTPHDDHFG	[LP][LP][TS]P..[TSDE]
Q9Y3Q4	HCN4	1	1	1	55	LRPLPSPSPSAAA	[LP][LP][TS]P..[TSDE]
Q9UKV0	HDAC9	11	11	1	297	SVLPPTPHAEQMV	[LP][LP][TS]P..[TSDE]
P42858	HTT	1	1	1	1870	STKLLSPQMSGEE	[LP][LP][TS]P..[TSDE]
Q7Z4Q2	HEATR3	3	3	1	239	ESALLSPVSSMES	[LP][LP][TS]P..[TSDE]
Q86WZ0	HEATR4	1	1	1	419	WTALPTPAKDMLL	[LP][LP][TS]P..[TSDE]
Q9ULI3	HEG1	2	2	1	67	REPPPTPPRERRG	[LP][LP][TS]P..[TSDE]
O95714	HERC2	1	1	1	368	LSGPLSPNESFLR	[LP][LP][TS]P..[TSDE]
P06865	HEXA	2	2	1	275	IPGLLTPCYSGSE	[LP][LP][TS]P..[TSDE]
P07686	HEXB	1	1	1	307	QKDLLTPCYSRQN	[LP][LP][TS]P..[TSDE]
Q96MH2	HEXIM2	1	1	1	46	GSLPLTPRMESHS	[LP][LP][TS]P..[TSDE]
Q03014	HHEX	1	1	1	53	APTLPSPNSSFTS	[LP][LP][TS]P..[TSDE]
Q9Y2N7	HIF3A	7	5	1	645	GPSLLSPYSDEDT	[LP][LP][TS]P..[TSDE]
P54198	HIRA	2	1	1	775	PILLPSPISTLHC	[LP][LP][TS]P..[TSDE]
Q9BW71	HIRIP3	3	3	1	84	GKRPPTPCSDPER	[LP][LP][TS]P..[TSDE]
P61978	HNRNPK	3	2	1	116	GLQLPSPTATSQL	[LP][LP][TS]P..[TSDE]
Q9NSC5	HOMER3	5	3	1	141	HQVPPSPLVSANG	[LP][LP][TS]P..[TSDE]
Q96IR7	HPDL	1	1	1	192	CHLPLSPGEDPEL	[LP][LP][TS]P..[TSDE]
Q86YV9	HPS6	1	1	2	720; 770	EVGPPTPFPEPGA; STPPPTPPRDL	[LP][LP][TS]P..[TSDE]
Q92598	HSPH1	4	3	1	557	SQSPPSPELTSEE	[LP][LP][TS]P..[TSDE]
Q96MM6	HSPA12B	1	1	1	42	GIAPLTPSQSPKP	[LP][LP][TS]P..[TSDE]
Q00613	HSF1	2	2	2	303; 363	KEEPPSPPQSPRV; EGRPPSPPPTSTP	[LP][LP][TS]P..[TSDE]
Q4G112	HSF5	2	2	1	433	QLEPLTPVGSDIM	[LP][LP][TS]P..[TSDE]
Q96LI6	HSFY1	3	1	1	274	GFPPPSPSTSVGP	[LP][LP][TS]P..[TSDE]
P14651	HOXB3	3	3	1	324	QKYPPTPAPEYEP	[LP][LP][TS]P..[TSDE]
P17482	HOXB9	1	1	1	67	SWAPLSPHASGSL	[LP][LP][TS]P..[TSDE]
P31274	HOXC9	1	1	1	159	PQTLPSPEADALA	[LP][LP][TS]P..[TSDE]
Q4G0P3	HYDIN	6	2	1	4206	SITLLTPNQTNII	[LP][LP][TS]P..[TSDE]
P42701	IL12RB1	3	2	1	583	CPPLPTPCASSAI	[LP][LP][TS]P..[TSDE]
Q8IU81	IRF2BP1	1	1	1	125	RLPLPSPALEYTL	[LP][LP][TS]P..[TSDE]
Q8WUF5	PPP1R13L	1	1	1	471	IEGLLTPVLEAGD	[LP][LP][TS]P..[TSDE]
Q9Y2F5	ICE1	1	1	3	345; 1651; 1903	PPPLLSPVPSPPP; TSQPLSPLISSSS; SQLPLSPKETVES	[LP][LP][TS]P..[TSDE]
O43432	EIF4G3	4	3	1	420	PPTPPTPPASPPH	[LP][LP][TS]P..[TSDE]
Q9BYX4	IFIH1	2	2	1	104	LTDLPSPSFENAH	[LP][LP][TS]P..[TSDE]
P01876	IGHA1	1	1	2	109; 117	PSTPPTPSPSTPP; PSTPPTPSPSCCH	[LP][LP][TS]P..[TSDE]
O75054	IGSF3	2	2	1	1088	EEWLPSPQKEWYR	[LP][LP][TS]P..[TSDE]
Q9NSI5	IGSF5	1	1	1	278	GTMLLTPTCTLTI	[LP][LP][TS]P..[TSDE]
Q17R60	IMPG1	2	1	1	200	GPFPLTPDDTLLN	[LP][LP][TS]P..[TSDE]
Q3KP66	INAVA	2	2	1	484	FLQPLSPPKTHRH	[LP][LP][TS]P..[TSDE]
O15225	INE1	1	1	1	6	MSGPLSPVCSCPQ	[LP][LP][TS]P..[TSDE]
O15327	INPP4B	2	1	1	487	LKKPPSPKSSTEE	[LP][LP][TS]P..[TSDE]
Q9NV88	INTS9	3	3	1	167	QRLLPSPLKDAVE	[LP][LP][TS]P..[TSDE]
Q9UPP2	IQSEC3	2	1	1	1085	PPPPPTPPGTLVQ	[LP][LP][TS]P..[TSDE]
P51617	IRAK1	4	4	2	110; 173	PAPLPSPGTTAPR; WPPPPSPAPSSTK	[LP][LP][TS]P..[TSDE]
Q9Y4H2	IRS2	1	1	1	1007	LDGLLSPEASSPY	[LP][LP][TS]P..[TSDE]
Q9BZI1	IRX2	1	1	1	297	EAPLLSPPPEAAP	[LP][LP][TS]P..[TSDE]
P78415	IRX3	1	1	1	326	SPSLPSPPVSLDP	[LP][LP][TS]P..[TSDE]
Q9NQX7	ITM2C	3	2	1	37	TEILLTPAREEQP	[LP][LP][TS]P..[TSDE]
Q15811	ITSN1	13	10	1	1137	YVKLLSPGTSKIT	[LP][LP][TS]P..[TSDE]
Q9NQC1	JADE2	3	3	1	445	NQPLLTPKTDEVD	[LP][LP][TS]P..[TSDE]
Q6NUN7	JHY	2	2	1	267	TLGLPTPKTDSYL	[LP][LP][TS]P..[TSDE]
Q9HDC5	JPH1	1	1	1	448	PEKPPTPKESPHF	[LP][LP][TS]P..[TSDE]
O94854	KIAA0754	2	2	1	155	EMPPLSPCLSEEL	[LP][LP][TS]P..[TSDE]
Q9P206	KIAA1522	4	3	3	280; 650; 673	PAEPLSPAMSISP; PQSPPTPQTTLTP; QSPPPSPPPSYHP	[LP][LP][TS]P..[TSDE]
Q8IYS2	KIAA2013	2	2	1	379	PAPLLSPSLSHRE	[LP][LP][TS]P..[TSDE]
Q5HYC2	KIAA2026	2	2	2	1188; 1750	RPQPLSPVTSVSN; TVALPTPATTSPK	[LP][LP][TS]P..[TSDE]
Q68EN5	KIAA0895L	3	2	1	16	DQAPPSPPTSPPS	[LP][LP][TS]P..[TSDE]
O60229	KALRN	5	2	1	487	LQRPLSPGNSESL	[LP][LP][TS]P..[TSDE]
Q63ZY3	KANK2	3	3	1	168	GLPPPTPRSSGLS	[LP][LP][TS]P..[TSDE]
Q5T7N3	KANK4	2	1	1	291	PPPLPSPIPENEL	[LP][LP][TS]P..[TSDE]
Q9P2N6	KANSL3	8	5	1	787	SVKLPTPMQSLGA	[LP][LP][TS]P..[TSDE]
P78368	CSNK1G2	1	1	1	336	GKPLPTPIGTVHT	[LP][LP][TS]P..[TSDE]
Q96CX2	KCTD12	1	1	1	196	AGPLLTPSQSLDG	[LP][LP][TS]P..[TSDE]
Q6PI47	KCTD18	3	2	1	393	APCLPSPTATRQA	[LP][LP][TS]P..[TSDE]
Q9ULD8	KCNH3	1	1	2	755; 769	SSPLLSPGCTSSS; AAKLLSPRRTAPR	[LP][LP][TS]P..[TSDE]
Q6ZWJ8	KCP	3	2	1	236	LKCPPSPCPEPVL	[LP][LP][TS]P..[TSDE]
Q6ZWB6	KCTD8	1	1	1	147	LVKLLSPKVTKQN	[LP][LP][TS]P..[TSDE]
Q8NB78	KDM1B	3	2	1	576	DHTLLTPGYSVII	[LP][LP][TS]P..[TSDE]
Q9Y2K7	KDM2A	5	4	1	1024	IRDLLTPPADKPG	[LP][LP][TS]P..[TSDE]
Q8NHM5	KDM2B	5	4	1	1196	MRDLLSPPTDNRP	[LP][LP][TS]P..[TSDE]
Q9UGL1	KDM5B	2	2	1	1169	EGKLLSPLQDVDI	[LP][LP][TS]P..[TSDE]
O15054	KDM6B	2	2	2	548; 676	PPTPPTPTTSSSN; FDFPPTPLEDQFE	[LP][LP][TS]P..[TSDE]
Q6ZMT4	KDM7A	2	2	1	174	GLRLPSPTFSVMD	[LP][LP][TS]P..[TSDE]
Q9NQT8	KIF13B	2	2	1	1559	QDGPPSPLSEASS	[LP][LP][TS]P..[TSDE]
Q7Z4S6	KIF21A	6	6	1	1187	LPGPLTPVAEGQE	[LP][LP][TS]P..[TSDE]
O43896	KIF1C	1	1	2	915; 1022	SARPPSPPLSSWE; ARRPPSPRRSHHP	[LP][LP][TS]P..[TSDE]
Q5T7B8	KIF24	4	3	1	979	EGNLPSPEEDGFT	[LP][LP][TS]P..[TSDE]
O95239	KIF4A	2	2	1	1013	KDTLLSPDSSFEY	[LP][LP][TS]P..[TSDE]
Q2VIQ3	KIF4B	1	1	1	1013	NDTLLSPDSSFEY	[LP][LP][TS]P..[TSDE]
Q6ZMV9	KIF6	4	3	1	754	RKILPSPCPSPHS	[LP][LP][TS]P..[TSDE]
Q2M1P5	KIF7	1	1	1	1035	QGSLLSPEEERTL	[LP][LP][TS]P..[TSDE]
Q96AC6	KIFC2	2	1	1	154	RVRPPSPDGSTSQ	[LP][LP][TS]P..[TSDE]
Q13118	KLF10	4	2	1	475	IALPPTPAPTQ	[LP][LP][TS]P..[TSDE]
O14901	KLF11	2	2	1	73	RIRPLTPVSDSGD	[LP][LP][TS]P..[TSDE]
Q9Y2Y9	KLF13	1	1	1	119	AAAPPSPAWSEPE	[LP][LP][TS]P..[TSDE]
Q9UIH9	KLF15	1	1	1	37	YHMLPSPVSEDDS	[LP][LP][TS]P..[TSDE]
Q9Y5W3	KLF2	1	1	1	244	ARGLLTPPASPLE	[LP][LP][TS]P..[TSDE]
Q13887	KLF5	4	3	1	303	TYFPPSPPSSEPG	[LP][LP][TS]P..[TSDE]
Q9H0H3	KLHL25	1	1	1	328	KADLPSPRKEFSA	[LP][LP][TS]P..[TSDE]
Q6PF15	KLHL35	2	1	1	519	AAVLPSPVESCGV	[LP][LP][TS]P..[TSDE]
Q8IXQ5	KLHL7	5	3	1	370	KLGPPTPRDSLAA	[LP][LP][TS]P..[TSDE]
Q03164	KMT2A	3	3	2	771; 2978	ELSPLTPPSSVSS; DPALLSPGVDPTP	[LP][LP][TS]P..[TSDE]
Q9UMN6	KMT2B	1	1	1	496	GTSPPTPTPSTAT	[LP][LP][TS]P..[TSDE]
Q8NEZ4	KMT2C	3	3	2	3634; 3899	ITAPPTPGISETT; LSNPPTPPASLPP	[LP][LP][TS]P..[TSDE]
O14686	KMT2D	2	2	19	450; 495; 504; 521; 529; 537; 546; 555; 609; 618; 672; 861; 909; 918; 940; 1096; 2332; 4621; 4629	EESPLSPPPEESP; EESPLSPPPEESP; EESPLSPPPESSP; EESPLSPPEESPP; EESPPSPALETPL; LETPLSPPPEASP; EASPLSPPFEESP; EESPLSPPPEELP; EESPLSPPPEESP; EESPLSPPPEASR; EESPLSPPPEESP; EKPPLSPRPEKPP; GEPPLSPLPEELP; EELPLSPSGEPSL; LPPPLSPIITAAA; TSPLPSPMGDLSC; FKAPLTPRASQVE; LSNPPTPPSSLPP; SSLPPTPPPSVQQ	[LP][LP][TS]P..[TSDE]
Q8IZD2	KMT2E	8	8	2	73; 1444	ARPPPTPPASPPP; LHCPPSPHLENPP	[LP][LP][TS]P..[TSDE]
Q15139	PRKD1	1	1	1	332	NGDLLSPGAESDV	[LP][LP][TS]P..[TSDE]
A5PL33	KRBA1	3	3	1	355	GRQPLSPSATGDT	[LP][LP][TS]P..[TSDE]
Q9UK32	RPS6KA6	2	2	1	581	NGLLLTPCYTANF	[LP][LP][TS]P..[TSDE]
Q9Y6N6	LAMC3	1	1	1	533	NGVLLSPEDEEEL	[LP][LP][TS]P..[TSDE]
P11279	LAMP1	2	2	1	207	PPAPPSPSPSPVP	[LP][LP][TS]P..[TSDE]
Q92615	LARP4B	1	1	1	524	PPKPPSPSFELGL	[LP][LP][TS]P..[TSDE]
Q01650	SLC7A5	1	1	1	372	HPQLLTPVPSLVF	[LP][LP][TS]P..[TSDE]
Q13094	LCP2	1	1	1	410	KPRPPSPAEEENS	[LP][LP][TS]P..[TSDE]
Q9UJU2	LEF1	7	7	1	155	AVHPLTPLITYSD	[LP][LP][TS]P..[TSDE]
Q96B70	LENG9	1	1	1	416	LCAPPSPTLESMA	[LP][LP][TS]P..[TSDE]
P19256	CD58	3	3	1	126	LESLPSPTLTCAL	[LP][LP][TS]P..[TSDE]
Q68G74	LHX8	2	2	1	54	SSAPLSPSSSPRS	[LP][LP][TS]P..[TSDE]
Q9UGP4	LIMD1	1	1	1	277	SPGLPSPNLENGA	[LP][LP][TS]P..[TSDE]
O75145	PPFIA3	2	2	1	683	RLAPPSPAREGTD	[LP][LP][TS]P..[TSDE]
O75019	LILRA1	2	2	1	132	LSALPSPVVTSGG	[LP][LP][TS]P..[TSDE]
Q8N149	LILRA2	4	4	1	130	LSALPSPVVTLGG	[LP][LP][TS]P..[TSDE]
Q8N6C8	LILRA3	3	3	1	132	LSALPSPVVTSGG	[LP][LP][TS]P..[TSDE]
P59901	LILRA4	2	2	1	130	LSALPSPVVTSGV	[LP][LP][TS]P..[TSDE]
A6NI73	LILRA5	4	4	1	149	LSALPSPVVTSGE	[LP][LP][TS]P..[TSDE]
Q8NHL6	LILRB1	5	5	1	445	EDQPLTPTGSDPQ	[LP][LP][TS]P..[TSDE]
Q8N423	LILRB2	4	4	1	444	EDQPLTPTGSDPQ	[LP][LP][TS]P..[TSDE]
Q8NHJ6	LILRB4	3	3	1	131	LSALPSPLVTSGK	[LP][LP][TS]P..[TSDE]
P49257	LMAN1	1	1	1	276	GKEPPTPDKEISE	[LP][LP][TS]P..[TSDE]
Q9Y468	L3MBTL1	5	5	1	479	QGKPLTPPQDYPD	[LP][LP][TS]P..[TSDE]
Q6P5Q4	LMOD2	3	1	1	416	RSRPLSPVATPPP	[LP][LP][TS]P..[TSDE]
Q8IXW0	LMNTD2	1	1	2	455; 570	ATLLLSPKGEVLS; DPTLPSPPAEAGL	[LP][LP][TS]P..[TSDE]
Q53EV4	LRRC23	2	2	1	46	EEWLPTPLTEDMM	[LP][LP][TS]P..[TSDE]
Q9C0I9	LRRC27	4	4	1	199	LRDLPSPGLELSG	[LP][LP][TS]P..[TSDE]
Q1X8D7	LRRC36	3	3	1	453	RTLLLSPGTSEHR	[LP][LP][TS]P..[TSDE]
Q68CR7	LRRC66	1	1	1	130	SLDLLSPKSSWVK	[LP][LP][TS]P..[TSDE]
Q7L1W4	LRRC8D	1	1	1	60	LPVLPSPVNSKAH	[LP][LP][TS]P..[TSDE]
O75197	LRP5	1	1	3	1503; 1593; 1609	LNPPPSPATDPSL; DSCPPSPATERSY; FPPPPSPCTDSS	[LP][LP][TS]P..[TSDE]
O75581	LRP6	1	1	3	1490; 1590; 1607	LNPPPSPATERSH; ESCPPSPYTERSY; YPPPPSPCTDSS	[LP][LP][TS]P..[TSDE]
P83369	LSM11	1	1	1	21	PARPPSPRLDVSS	[LP][LP][TS]P..[TSDE]
P29376	LTK	5	2	1	464	EMRLPSPELELSK	[LP][LP][TS]P..[TSDE]
Q8NDX9	LY6G5B	2	2	1	197	QAGLLTPHPS	[LP][LP][TS]P..[TSDE]
Q96S90	LYSMD1	2	2	1	140	GEVLPTPGQETPT	[LP][LP][TS]P..[TSDE]
Q8IV50	LYSMD2	2	2	1	160	DLPPPSPQESDVQ	[LP][LP][TS]P..[TSDE]
Q5XG99	LYSMD4	2	2	1	138	LKPLLSPSSETTV	[LP][LP][TS]P..[TSDE]
Q9BRK4	LZTS2	1	1	1	102	TESPPSPSSDVED	[LP][LP][TS]P..[TSDE]
Q02779	MAP3K10	1	1	1	628	SSVPPSPYSTPSY	[LP][LP][TS]P..[TSDE]
Q12852	MAP3K12	2	2	1	536	PKGPPSPGRSRRG	[LP][LP][TS]P..[TSDE]
Q96JA4	MS4A14	4	4	1	240	QSILPSPKFSEEE	[LP][LP][TS]P..[TSDE]
Q3KQU3	MAP7D1	4	4	1	496	PPKPPSPRGTTAS	[LP][LP][TS]P..[TSDE]
Q8IWC1	MAP7D3	4	4	1	509	ACGLPSPISTNRQ	[LP][LP][TS]P..[TSDE]
Q6ZN28	MACC1	1	1	1	357	AKALPSPAATIWD	[LP][LP][TS]P..[TSDE]
Q9UPN3	MACF1	5	5	1	5808	IAQLPSPAIDHEQ	[LP][LP][TS]P..[TSDE]
O75444	MAF	2	2	1	70	SSVPPSPSFSAPS	[LP][LP][TS]P..[TSDE]
Q9HCI5	MAGEE1	1	1	1	435	SLVLPSPRVTKAS	[LP][LP][TS]P..[TSDE]
Q5TCQ9	MAGI3	4	4	1	659	RGGPPSPTKTAKM	[LP][LP][TS]P..[TSDE]
Q9UJ55	MAGEL2	1	1	1	1018	EAQPLSPLDERAN	[LP][LP][TS]P..[TSDE]
Q5VYJ5	MALRD1	1	1	1	1035	PADLPTPPETSVP	[LP][LP][TS]P..[TSDE]
Q13495	MAMLD1	3	3	1	412	PEKLPSPALTQQP	[LP][LP][TS]P..[TSDE]
P78559	MAP1A	2	2	1	1865	APGPPTPAPESHT	[LP][LP][TS]P..[TSDE]
P46821	MAP1B	1	1	1	1788	DISPLTPRESSPL	[LP][LP][TS]P..[TSDE]
Q14244	MAP7	7	7	1	231	VNRLLTPTHSFLA	[LP][LP][TS]P..[TSDE]
Q6ZN01	MAMSTR	3	3	1	357	SSSLPSPTNSSSP	[LP][LP][TS]P..[TSDE]
Q9P267	MBD5	2	2	2	223; 300	HGGLPSPASSGSQ; TNIPLSPTLTTKS	[LP][LP][TS]P..[TSDE]
Q96DN6	MBD6	1	1	1	420	LLGLPTPGPSHSD	[LP][LP][TS]P..[TSDE]
Q6P1A2	LPCAT3	2	2	1	248	GYTLLSPHITEDY	[LP][LP][TS]P..[TSDE]
Q14703	MBTPS1	1	1	1	976	QVRPLSPGESGAW	[LP][LP][TS]P..[TSDE]
Q9GZU1	MCOLN1	1	1	1	34	SPAPPTPPEEEDL	[LP][LP][TS]P..[TSDE]
Q9NXL9	MCM9	4	2	1	802	IGLLPSPGETGVP	[LP][LP][TS]P..[TSDE]
Q71F56	MED13L	1	1	1	326	CGMPLTPPTSPEQ	[LP][LP][TS]P..[TSDE]
Q7Z553	MDGA2	3	3	1	817	KARLLSPVFSIAP	[LP][LP][TS]P..[TSDE]
Q03112	MECOM	8	7	1	755	DEKPLTPVPSKPP	[LP][LP][TS]P..[TSDE]
Q93074	MED12	3	3	1	635	GPRPPSPFDDPAD	[LP][LP][TS]P..[TSDE]
Q9H1U4	MEGF9	1	1	2	188; 458	SSVLPTPPATEAP; EVILPTPEGSTIL	[LP][LP][TS]P..[TSDE]
Q8N6F8	METTL27	1	1	1	127	QEPLPSPEGTFDA	[LP][LP][TS]P..[TSDE]
Q6ZN04	MEX3B	2	1	1	322	DYSPPSPALSFAH	[LP][LP][TS]P..[TSDE]
Q2M2H8	MGAM2	2	1	1	1816	GPVLPTPTKTSTI	[LP][LP][TS]P..[TSDE]
Q5JXC2	MIIP	2	1	1	370	QMLPPTPTWSVPQ	[LP][LP][TS]P..[TSDE]
Q8IY33	MICALL2	5	3	1	153	RKPPLSPAQTNPV	[LP][LP][TS]P..[TSDE]
Q96T58	SPEN	1	1	1	1737	DAKPPTPGASFSQ	[LP][LP][TS]P..[TSDE]
Q9HBH9	MKNK2	2	2	1	249	TPELLTPCGSAEY	[LP][LP][TS]P..[TSDE]
Q9NP71	MLXIPL	6	5	1	572	TFLPPTPAPTPPR	[LP][LP][TS]P..[TSDE]
O75900	MMP23B	3	3	1	106	PRNLLSPRETRRA	[LP][LP][TS]P..[TSDE]
P14780	MMP9	1	1	1	510	TTVPLSPVDDACN	[LP][LP][TS]P..[TSDE]
Q99583	MNT	1	1	1	171	LQPLPTPVLTIAP	[LP][LP][TS]P..[TSDE]
Q14168	MPP2	6	5	1	145	ETPPPSPGLDPTF	[LP][LP][TS]P..[TSDE]
O15442	MPPED1	2	2	1	322	VIDLPTPRNS	[LP][LP][TS]P..[TSDE]
Q6DT37	CDC42BPG	1	1	1	1544	RSLPLSPELESSP	[LP][LP][TS]P..[TSDE]
Q6IN84	MRM1	2	1	1	185	NSCPLTPVVSKSS	[LP][LP][TS]P..[TSDE]
Q969V6	MRTFA	1	1	1	859	LDHPPSPMDTSEL	[LP][LP][TS]P..[TSDE]
Q8N5Y2	MSL3	6	5	1	405	SPIPLTPSKEGSA	[LP][LP][TS]P..[TSDE]
Q6P1R3	MSANTD2	3	3	1	436	IERPLSPHMEQSS	[LP][LP][TS]P..[TSDE]
P11137	MAP2	4	4	3	136; 290; 881	ANLPPSPPPSPAS; SPGPLTPMREKDV; TVPLPSPVQDSEN	[LP][LP][TS]P..[TSDE]
Q96DY7	MTBP	2	1	1	707	LSPLPSPVVSSDP	[LP][LP][TS]P..[TSDE]
Q765P7	MTSS2	2	1	1	342	YSKPPSPMPSDIT	[LP][LP][TS]P..[TSDE]
Q8WXI7	MUC16	1	1	2	1820; 2909	SMDLPSPTPSMEV; SASLPTPGQSLNT	[LP][LP][TS]P..[TSDE]
Q02505	MUC3A	5	5	1	698	VTTLPTPNASSMT	[LP][LP][TS]P..[TSDE]
Q9HC84	MUC5B	1	1	4	2267; 2824; 3524; 4081	TESPPSPGTTTPG; TESPPSPGTTTPG; TESPPSPGTTTPG; TESPPSPGTTTPG	[LP][LP][TS]P..[TSDE]
Q6W4X9	MUC6	1	1	3	1333; 1795; 1964	TMTLPTPATSGTS; SSRLPTPFTTHSP; SSRLPTPFTTHSP	[LP][LP][TS]P..[TSDE]
Q8TAX7	MUC7	1	1	6	171; 194; 217; 240; 263; 286	TAAPPTPSATTPA; TAAPPTPSATTQA; TAAPPTPPATTPA; TAAPPTPSATTPA; TAVPPTPSATTLD; TAAPPTPSATTPA	[LP][LP][TS]P..[TSDE]
Q9NR99	MXRA5	1	1	1	1515	KPALPSPRISQAS	[LP][LP][TS]P..[TSDE]
Q8IZQ8	MYOCD	3	2	1	862	LPGPLSPMQTQFS	[LP][LP][TS]P..[TSDE]
P04198	MYCN	1	1	1	58	FELLPTPPLSPSR	[LP][LP][TS]P..[TSDE]
A0A1B0GUC4	MYOCOS	1	1	1	72	PAPPPSPAEDPTP	[LP][LP][TS]P..[TSDE]
P01106	MYC	2	2	1	58	FELLPTPPLSPSR	[LP][LP][TS]P..[TSDE]
Q9NPC7	MYNN	4	3	1	220	ANKLPTPVVEQVA	[LP][LP][TS]P..[TSDE]
Q9HD67	MYO10	3	2	1	1084	AGDLPSPDGDYDY	[LP][LP][TS]P..[TSDE]
Q9UKN7	MYO15A	2	1	2	681; 796	PAPPLSPALSGLP; PLAPPSPQLSLRT	[LP][LP][TS]P..[TSDE]
Q9Y6X6	MYO16	4	1	1	1539	GSSPLSPQYSKSQ	[LP][LP][TS]P..[TSDE]
Q9NQX4	MYO5C	2	1	1	598	NPTPPSPFGSMIT	[LP][LP][TS]P..[TSDE]
P52179	MYOM1	2	2	1	935	DRAPPSPPCDITC	[LP][LP][TS]P..[TSDE]
Q5VU43	PDE4DIP	12	3	1	1680	PISLPTPQNTPKE	[LP][LP][TS]P..[TSDE]
Q9NPC6	MYOZ2	1	1	1	107	QQAPLTPPNTPDP	[LP][LP][TS]P..[TSDE]
Q93015	NAA80	2	2	1	109	CLMLLSPHPTLEA	[LP][LP][TS]P..[TSDE]
P57103	SLC8A3	7	1	1	634	SALLLSPDVTDRK	[LP][LP][TS]P..[TSDE]
O15069	NACAD	1	1	3	330; 548; 1121	EVTPLSPEEEEEE; AEKLPTPQEETSL; QARLLSPAREERG	[LP][LP][TS]P..[TSDE]
E9PAV3	NACA	3	2	5	585; 1018; 1042; 1319; 1342	PEIPLSPEATLAK; AVTPPSPKGSPAA; AATPPSPKGSPAA; AATPPSPKGSPGT; AVTPPSPKGTPTL	[LP][LP][TS]P..[TSDE]
Q8IZF0	NALCN	3	1	1	1644	QQQLLSPTLSDRG	[LP][LP][TS]P..[TSDE]
Q6ZNJ1	NBEAL2	3	3	1	1867	GEVPLTPTEEASL	[LP][LP][TS]P..[TSDE]
O14594	NCAN	1	1	1	670	ATAPPSPAAETKV	[LP][LP][TS]P..[TSDE]
Q53F19	NCBP3	2	1	1	25	ALGLPSPEAESGV	[LP][LP][TS]P..[TSDE]
O00533	CHL1	2	2	1	269	AEGLPTPQVDWNK	[LP][LP][TS]P..[TSDE]
O14513	NCKAP5	4	1	1	1469	SEAPLSPTIEEKV	[LP][LP][TS]P..[TSDE]
Q14686	NCOA6	1	1	1	1745	PVQLPSPPCTSSP	[LP][LP][TS]P..[TSDE]
Q9Y618	NCOR2	4	3	4	152; 784; 939; 946	PVSPPSPPHTDPE; PPGPPTPPPEDIP; KNRLLSPRPSLLT; RPSLLTPTGDPRA	[LP][LP][TS]P..[TSDE]
Q13562	NEUROD1	1	1	1	274	FDGPLSPPLSING	[LP][LP][TS]P..[TSDE]
Q9HD90	NEUROD4	1	1	1	254	YEGPLTPPLSISG	[LP][LP][TS]P..[TSDE]
P48681	NES	1	1	1	471	LAPPLSPDHSSLE	[LP][LP][TS]P..[TSDE]
A8MQ27	NEURL1B	3	3	1	483	PSSPLSPPVSPVF	[LP][LP][TS]P..[TSDE]
P01178	OXT	1	1	1	83	ENYLPSPCQSGQK	[LP][LP][TS]P..[TSDE]
P01185	AVP	1	1	1	83	ENYLPSPCQSGQK	[LP][LP][TS]P..[TSDE]
Q8WUJ1	CYB5D2	2	2	1	145	EDGLPTPALTQVE	[LP][LP][TS]P..[TSDE]
Q96JN8	NEURL4	2	2	2	215; 1099	GFSPPTPIPTPPL; GTQPPSPSSDTGS	[LP][LP][TS]P..[TSDE]
Q14494	NFE2L1	2	2	1	298	QNNLLSPLLTGTE	[LP][LP][TS]P..[TSDE]
Q14934	NFATC4	24	18	1	217	GSPLPSPRASPRP	[LP][LP][TS]P..[TSDE]
A0A5F9ZHS7	NFILZ	1	1	1	235	SDVLLTPTADPMG	[LP][LP][TS]P..[TSDE]
P19838	NFKB1	3	3	1	907	HSLPLSPASTRQQ	[LP][LP][TS]P..[TSDE]
Q00653	NFKB2	3	2	1	707	LCPLPSPPTSDSD	[LP][LP][TS]P..[TSDE]
Q9UJF2	RASAL2	2	2	1	95	HESLLSPCSTVEC	[LP][LP][TS]P..[TSDE]
Q92886	NEUROG1	1	1	1	178	LPGPPSPASDAES	[LP][LP][TS]P..[TSDE]
Q9Y4Z2	NEUROG3	1	1	1	38	TSAPPSPTRTRGN	[LP][LP][TS]P..[TSDE]
Q5SYE7	NHSL1	2	2	1	1144	TSSLPTPAKSSSQ	[LP][LP][TS]P..[TSDE]
Q5HYW2	NHSL2	2	2	1	1034	PRLPLSPIITLEE	[LP][LP][TS]P..[TSDE]
Q6T4R5	NHS	4	4	1	1046	FSGPLSPGGSKRK	[LP][LP][TS]P..[TSDE]
Q0D2K0	NIPAL4	2	2	1	365	KNPPPSPAPEPTV	[LP][LP][TS]P..[TSDE]
Q969F2	NKD2	2	1	1	417	RDLPPTPAGEGYA	[LP][LP][TS]P..[TSDE]
Q17RQ9	NKPD1	1	1	1	545	ALKPPSPPKSPTR	[LP][LP][TS]P..[TSDE]
Q8TAU0	NKX2-3	1	1	1	5	MMLPSPVTSTPF	[LP][LP][TS]P..[TSDE]
A6NCS4	NKX2-6	1	1	1	4	MLLSPVTSTPF	[LP][LP][TS]P..[TSDE]
Q8N2Q7	NLGN1	2	2	1	102	PPEPPSPWSDIRN	[LP][LP][TS]P..[TSDE]
Q86WI3	NLRC5	6	5	1	815	LIFLLSPPTETTA	[LP][LP][TS]P..[TSDE]
Q14957	GRIN2C	1	1	1	933	RAPPPSPCPTPRS	[LP][LP][TS]P..[TSDE]
Q9BVI4	NOC4L	1	1	1	159	VGGLLSPEEDQSL	[LP][LP][TS]P..[TSDE]
Q96S42	NODAL	1	1	1	186	WPRPPTPPATNVL	[LP][LP][TS]P..[TSDE]
Q5SY16	NOL9	1	1	1	540	MPKPLSPLHSLTP	[LP][LP][TS]P..[TSDE]
Q86U38	NOP9	2	2	1	383	TPELLSPVFEELS	[LP][LP][TS]P..[TSDE]
Q9NZP6	NPAP1	1	1	1	499	TSDPPTPPSSTPS	[LP][LP][TS]P..[TSDE]
Q8IXF0	NPAS3	6	4	1	748	ASDPLSPPLSASP	[LP][LP][TS]P..[TSDE]
Q8IUM7	NPAS4	2	1	2	450; 611	QTHLPTPSSTLQE; PEGLLTPEASPVK	[LP][LP][TS]P..[TSDE]
O15118	NPC1	2	2	1	473	CLAPLSPYNTNCT	[LP][LP][TS]P..[TSDE]
P20393	NR1D1	1	1	1	55	TYFPPSPTGSLTQ	[LP][LP][TS]P..[TSDE]
P43354	NR4A2	2	2	1	359	EPSPPSPPVSLIS	[LP][LP][TS]P..[TSDE]
P54845	NRL	2	1	1	50	SSVPPSPTFSEPG	[LP][LP][TS]P..[TSDE]
Q6X4W1	NSMF	6	6	1	113	PALLPSPEAEAIE	[LP][LP][TS]P..[TSDE]
O95665	NTSR2	1	1	1	148	ARSLLTPRRTRWL	[LP][LP][TS]P..[TSDE]
Q8WUM0	NUP133	1	1	1	848	RSDLLSPLLSLGQ	[LP][LP][TS]P..[TSDE]
Q12769	NUP160	3	1	1	1240	FKLPLTPVFEGLA	[LP][LP][TS]P..[TSDE]
Q9Y5A7	NUB1	2	2	1	540	PELPLSPEDSLSP	[LP][LP][TS]P..[TSDE]
P37198	NUP62	1	1	1	408	LEDLLSPLEELVK	[LP][LP][TS]P..[TSDE]
Q8N1F7	NUP93	2	2	1	236	TDVLLTPATDALK	[LP][LP][TS]P..[TSDE]
Q6ZVC0	NYAP1	2	2	1	546	TVGPLTPLWTYPA	[LP][LP][TS]P..[TSDE]
Q9P2P1	NYNRIN	2	1	1	1286	ENRLLTPAASMPR	[LP][LP][TS]P..[TSDE]
P0C629	OR10J4	1	1	1	88	LSGLLSPQQTISI	[LP][LP][TS]P..[TSDE]
Q6IFN5	OR7E24	1	1	1	285	SAVLPSPRKSMVA	[LP][LP][TS]P..[TSDE]
Q5VST9	OBSCN	5	3	1	7338	QPEPPSPMAEEEL	[LP][LP][TS]P..[TSDE]
P11182	DBT	1	1	1	220	AILPPSPKVEIMP	[LP][LP][TS]P..[TSDE]
O75665	OFD1	3	2	1	774	RMPLPSPTESRHS	[LP][LP][TS]P..[TSDE]
Q9NZT2	OGFR	2	2	1	378	RPEPLSPKESKKR	[LP][LP][TS]P..[TSDE]
O14841	OPLAH	1	1	1	419	ENQPLSPEASRKA	[LP][LP][TS]P..[TSDE]
Q9UHM6	OPN4	2	2	1	12	PRVPPSPTQEPSC	[LP][LP][TS]P..[TSDE]
P41146	OPRL1	2	2	1	26	NLSLLSPNHSLLP	[LP][LP][TS]P..[TSDE]
Q13438	OS9	8	8	2	103; 529	IPELLSPMRDAPC; KKPPPSPQPTEED	[LP][LP][TS]P..[TSDE]
Q9BXW6	OSBPL1A	3	3	1	539	RTSLPSPMFSRND	[LP][LP][TS]P..[TSDE]
Q9H4L5	OSBPL3	8	8	1	460	QEVLLSPSSSENE	[LP][LP][TS]P..[TSDE]
Q9H0X9	OSBPL5	3	2	1	44	ELYPLSPGKDMEP	[LP][LP][TS]P..[TSDE]
Q969R2	OSBP2	6	5	1	438	EGSLLTPKGEDSE	[LP][LP][TS]P..[TSDE]
Q6ZRI0	OTOG	2	2	1	1489	SQGLPTPSDEEPQ	[LP][LP][TS]P..[TSDE]
Q7RTY7	OVCH1	1	1	1	834	QLPPPTPSPDSAS	[LP][LP][TS]P..[TSDE]
Q8N573	OXR1	8	5	1	164	PVSPLSPTSSEAE	[LP][LP][TS]P..[TSDE]
Q96HA1	POM121	3	3	1	650	PGLLPSPSFDSKP	[LP][LP][TS]P..[TSDE]
A6NF01	POM121B	1	1	1	234	PGLLPSPSFDSNP	[LP][LP][TS]P..[TSDE]
A8CG34	POM121C	2	2	1	627	PGLLPSPSFDSKP	[LP][LP][TS]P..[TSDE]
Q96KW2	POM121L2	1	1	1	810	AVALPTPMPTPAQ	[LP][LP][TS]P..[TSDE]
Q96A73	KIAA1191	3	2	1	79	EASLPSPAMTLSS	[LP][LP][TS]P..[TSDE]
P47712	PLA2G4A	1	1	1	505	TSYPLSPLSDFAT	[LP][LP][TS]P..[TSDE]
Q9Y2J8	PADI2	2	2	2	72; 283	QRWLLSPSTTLRV; QDIPLTPIFTDTV	[LP][LP][TS]P..[TSDE]
Q8WX93	PALLD	9	8	2	641; 1163	PAVLLSPTKEPPP; VSGLPTPDLSWQL	[LP][LP][TS]P..[TSDE]
Q8TEW8	PARD3B	6	4	1	990	DGHPLSPERDHLE	[LP][LP][TS]P..[TSDE]
Q7Z3E1	TIPARP	1	1	1	18	VVQPPSPPDDFSC	[LP][LP][TS]P..[TSDE]
C9JE40	PATL2	1	1	1	131	GPRLPSPDPTLFC	[LP][LP][TS]P..[TSDE]
Q86U86	PBRM1	9	8	1	888	GEILLSPALSYTT	[LP][LP][TS]P..[TSDE]
Q96E09	PABIR1	1	1	1	173	NGLPPSPIPSPTT	[LP][LP][TS]P..[TSDE]
Q7Z309	PABIR2	5	5	1	137	SGLPPSPVPSPRR	[LP][LP][TS]P..[TSDE]
A6NGG8	PCARE	1	1	1	1031	VQTPPSPPVSPRV	[LP][LP][TS]P..[TSDE]
Q96JQ0	DCHS1	1	1	1	2995	GREPPSPPPSEHL	[LP][LP][TS]P..[TSDE]
Q9HCL0	PCDH18	2	2	1	938	MPPLPSPSSDYRS	[LP][LP][TS]P..[TSDE]
Q9Y6V0	PCLO	3	2	1	3686	DPKPLSPTADESS	[LP][LP][TS]P..[TSDE]
Q01064	PDE1B	2	2	1	523	EEAPPSPAEDEHN	[LP][LP][TS]P..[TSDE]
Q6P996	PDXDC1	5	4	1	691	VTLPPTPSGSRTK	[LP][LP][TS]P..[TSDE]
O00764	PDXK	3	3	1	192	SSDLPSPQGSNYL	[LP][LP][TS]P..[TSDE]
Q9BY49	PECR	2	2	1	248	VCFLLSPAASFIT	[LP][LP][TS]P..[TSDE]
Q8IYB4	PEX5L	8	7	1	79	SRPLLSPSIDDFL	[LP][LP][TS]P..[TSDE]
Q96BD5	PHF21A	3	2	1	478	PVSLPSPTSTDGD	[LP][LP][TS]P..[TSDE]
Q96EK2	PHF21B	3	1	1	217	PLTPPSPSLSPSP	[LP][LP][TS]P..[TSDE]
Q9H720	CWH43	1	1	1	522	HHLLPSPEGEIAP	[LP][LP][TS]P..[TSDE]
Q9HCN3	PGAP6	1	1	2	271; 330	RLLLPSPPWDRWL; SSGLLSPSPDHQD	[LP][LP][TS]P..[TSDE]
Q96KR7	PHACTR3	4	4	1	141	QSEPPTPKSETLT	[LP][LP][TS]P..[TSDE]
Q8IXK0	PHC2	5	3	1	264	SQPLPTPAQSRNT	[LP][LP][TS]P..[TSDE]
Q96QT6	PHF12	5	2	1	880	EKTPPTPPSSIVA	[LP][LP][TS]P..[TSDE]
Q9UPP1	PHF8	5	5	1	175	GMTLPSPSFTVRD	[LP][LP][TS]P..[TSDE]
Q86UU1	PHLDB1	3	3	3	234; 404; 461	GRYLLSPPTSPGA; QDRPPSPFREPPG; ELPPLSPSLSRRA	[LP][LP][TS]P..[TSDE]
O60346	PHLPP1	2	2	1	1363	QSVLLTPQDEFFI	[LP][LP][TS]P..[TSDE]
Q8TCT1	PHOSPHO1	3	3	1	99	EAIPLSPGMSDLL	[LP][LP][TS]P..[TSDE]
Q9P1Y6	PHRF1	3	3	1	1291	MSSPPSPESTDSS	[LP][LP][TS]P..[TSDE]
Q5UE93	PIK3R6	1	1	2	110; 282	LLTLPTPYCTVAL; SIPLPSPYITFHL	[LP][LP][TS]P..[TSDE]
Q969N2	PIGT	6	6	1	519	LVNLPTPDFSMPY	[LP][LP][TS]P..[TSDE]
Q9P0L9	PKD2L1	5	5	1	30	YSGPPSPHGTLRV	[LP][LP][TS]P..[TSDE]
Q9H4M7	PLEKHA4	2	2	1	211	RPRLLTPSPTTDL	[LP][LP][TS]P..[TSDE]
Q9ULL1	PLEKHG1	1	1	1	901	SQALLTPVKSRAG	[LP][LP][TS]P..[TSDE]
A1L390	PLEKHG3	3	3	2	76; 1040	VKGPLSPFNSRAA; ARSPLSPTETFSW	[LP][LP][TS]P..[TSDE]
Q86WI1	PKHD1L1	1	1	1	4053	TNPLPSPSDSGWI	[LP][LP][TS]P..[TSDE]
Q6ZWE6	PLEKHM3	3	3	1	350	GLLPPSPVLDSSK	[LP][LP][TS]P..[TSDE]
Q9NRZ7	AGPAT3	3	3	1	320	ATILLSPLFSFVL	[LP][LP][TS]P..[TSDE]
Q4KWH8	PLCH1	4	2	1	1488	ALKLPSPCKSKSL	[LP][LP][TS]P..[TSDE]
O14939	PLD2	3	2	1	488	ASQPPTPRPDSPA	[LP][LP][TS]P..[TSDE]
O95744	PMS2P2	1	1	1	10	SRKPPTPTPEGPT	[LP][LP][TS]P..[TSDE]
Q13670	PMS2P11	1	1	1	261	SRRPPTPTPEGPQ	[LP][LP][TS]P..[TSDE]
Q8N490	PNKD	4	2	1	57	EPEPLSPELEYIP	[LP][LP][TS]P..[TSDE]
Q7Z3K3	POGZ	7	6	2	425; 910	AAKPPSPEKTAPV; APALPSPASTATP	[LP][LP][TS]P..[TSDE]
Q9UNA4	POLI	1	1	1	47	DQVLPTPNASSRV	[LP][LP][TS]P..[TSDE]
Q99575	POP1	1	1	1	365	ADPLPTPSQEKSQ	[LP][LP][TS]P..[TSDE]
B7ZBB8	PPP1R3G	1	1	1	60	GDRPLSPKEEAAP	[LP][LP][TS]P..[TSDE]
Q96QC0	PPP1R10	1	1	1	471	PLVLPSPLVTPGS	[LP][LP][TS]P..[TSDE]
O14830	PPEF2	2	2	1	198	KNGLPSPERSYVF	[LP][LP][TS]P..[TSDE]
Q8TAP8	PPP1R35	1	1	1	87	RLTPPSPVRSEPQ	[LP][LP][TS]P..[TSDE]
O75864	PPP1R37	2	2	1	597	PPPPPSPPASPSL	[LP][LP][TS]P..[TSDE]
O95685	PPP1R3D	1	1	1	54	RAPPPTPAPSGCD	[LP][LP][TS]P..[TSDE]
Q5VV67	PPRC1	2	2	1	1377	PSSLLSPEASPCR	[LP][LP][TS]P..[TSDE]
Q5THK1	PRR14L	4	4	1	600	ALLLPSPEFDYRP	[LP][LP][TS]P..[TSDE]
Q5SWA1	PPP1R15B	1	1	1	315	GQDLPTPDQDNGY	[LP][LP][TS]P..[TSDE]
P48634	PRRC2A	4	4	1	1636	WMEPLSPFEDVAG	[LP][LP][TS]P..[TSDE]
Q9HAZ2	PRDM16	4	3	1	52	PVGPPSPFPTSED	[LP][LP][TS]P..[TSDE]
Q70Z35	PREX2	3	1	1	1325	FQSLLSPNLTDEQ	[LP][LP][TS]P..[TSDE]
Q86YN6	PPARGC1B	6	6	1	137	SSAPPSPAPEKPS	[LP][LP][TS]P..[TSDE]
Q9ULL5	PRR12	2	2	1	1308	LTPPLSPPKSVPP	[LP][LP][TS]P..[TSDE]
Q8IV56	PRR15	1	1	1	49	PPAPPSPDWTSSS	[LP][LP][TS]P..[TSDE]
A6NJB7	PRR19	2	1	1	331	SPSPPSPLPSLSW	[LP][LP][TS]P..[TSDE]
Q53SZ7	PRR30	1	1	1	125	PSPPLTPSFSPSQ	[LP][LP][TS]P..[TSDE]
Q9H6K5	PRR36	2	2	14	334; 388; 451; 796; 830; 857; 865; 931; 962; 993; 1024; 1067; 1082; 1310	ATLPPSPPVTPPP; LQTLPSPPATPPS; LPTLLSPLATPPL; LQAPPSPLTTPPP; LQGLPSPPLSPLA; LQAPPSPPASPPL; ASPPLSPLATPSP; LQVPPSPPASPPM; LQVPPSPPASPPM; LQVPPSPPASLPM; LQALPSPPASFPG; LQVPPSPPASPTL; PRRPPTPGPDTSV; WAELLSPLDESRA	[LP][LP][TS]P..[TSDE]
A6NIE9	PRSS29P	1	1	1	22	RPPPLTPGLSPQP	[LP][LP][TS]P..[TSDE]
Q8N3Z0	PRSS35	1	1	1	72	QKELPTPSLSELE	[LP][LP][TS]P..[TSDE]
Q7Z5A4	PRSS42P	1	1	1	35	APRLPSPLLSEEG	[LP][LP][TS]P..[TSDE]
Q6UWB4	PRSS55	2	2	1	48	PPHPPSPVSECGD	[LP][LP][TS]P..[TSDE]
Q16651	PRSS8	2	2	1	337	ALGLLSPWLSEH	[LP][LP][TS]P..[TSDE]
Q86TP1	PRUNE1	7	7	1	410	PPLPPTPMNSLVD	[LP][LP][TS]P..[TSDE]
Q8WUY3	PRUNE2	5	4	1	611	KRIPPTPMNSLVE	[LP][LP][TS]P..[TSDE]
A5PKW4	PSD	2	2	1	501	GREPPSPCHSEDS	[LP][LP][TS]P..[TSDE]
Q8NDX1	PSD4	2	2	1	190	KCCLPTPPVDLPG	[LP][LP][TS]P..[TSDE]
Q6PGN9	PSRC1	4	3	1	245	PPGPPTPIRSVLA	[LP][LP][TS]P..[TSDE]
Q13635	PTCH1	4	4	1	1195	LNRLPTPSPEPPP	[LP][LP][TS]P..[TSDE]
Q6ISU1	PTCRA	3	3	1	181	AGPLPSPATTTRL	[LP][LP][TS]P..[TSDE]
Q8N8N7	PTGR2	2	1	1	270	YPPPLSPAIEAIQ	[LP][LP][TS]P..[TSDE]
Q6ZW05	PTCHD4	4	3	1	118	RVILLSPTGDNIL	[LP][LP][TS]P..[TSDE]
Q12923	PTPN13	4	4	1	1602	DTALLTPLQSPAQ	[LP][LP][TS]P..[TSDE]
Q9H3S7	PTPN23	1	1	2	542; 774	RAALPTPALSPED; LHFPPSPFPSSTG	[LP][LP][TS]P..[TSDE]
P54829	PTPN5	3	3	1	63	PPPPPSPPSDPAQ	[LP][LP][TS]P..[TSDE]
P10586	PTPRF	2	2	1	1215	YNRPLSPDLSYQC	[LP][LP][TS]P..[TSDE]
O14522	PTPRT	2	2	1	696	WNPPLSPLKSYSI	[LP][LP][TS]P..[TSDE]
Q9UHX1	PUF60	6	3	1	112	FGDPLSPLQSMAA	[LP][LP][TS]P..[TSDE]
O15067	PFAS	1	1	1	619	GDAPPTPLPTPVD	[LP][LP][TS]P..[TSDE]
Q5H9M0	PWWP3B	1	1	1	241	FAPPLSPLSSDML	[LP][LP][TS]P..[TSDE]
A1KZ92	PXDNL	3	3	1	1119	PSYLLSPELTQRL	[LP][LP][TS]P..[TSDE]
Q9BRQ0	PYGO2	1	1	1	66	FAPPPTPMVDHLV	[LP][LP][TS]P..[TSDE]
Q8IZP6	RNF113B	1	1	1	6	MAAPPSPGRTADQ	[LP][LP][TS]P..[TSDE]
Q7Z6P3	RAB44	1	1	1	394	WSPPPTPRATSGP	[LP][LP][TS]P..[TSDE]
Q96JH8	RADIL	4	4	1	904	SSCLLTPPSTPLG	[LP][LP][TS]P..[TSDE]
Q7Z5J4	RAI1	4	3	1	1358	PGNPLSPSLSDKD	[LP][LP][TS]P..[TSDE]
Q70E73	RAPH1	9	1	1	856	PPSPLSPVPSVVK	[LP][LP][TS]P..[TSDE]
P10826	RARB	3	3	1	424	GHEPLTPSSSGNT	[LP][LP][TS]P..[TSDE]
Q02833	RASSF7	3	3	1	232	APGPPSPMASATE	[LP][LP][TS]P..[TSDE]
Q86YV0	RASAL3	2	2	1	5	MDPPSPSRTSQT	[LP][LP][TS]P..[TSDE]
Q8NC74	RBBP8NL	1	1	1	254	RSSPPSPAYERGL	[LP][LP][TS]P..[TSDE]
Q9Y3P9	RABGAP1	4	3	1	352	FGLLLSPGKDVRN	[LP][LP][TS]P..[TSDE]
Q8TBY0	RBM46	3	1	1	509	PGYPLSPTISLAN	[LP][LP][TS]P..[TSDE]
P29558	RBMS1	3	2	1	38	PMAPPSPSTTSSN	[LP][LP][TS]P..[TSDE]
Q15434	RBMS2	1	1	1	35	QMAPPSPSNSTPN	[LP][LP][TS]P..[TSDE]
Q9HBD1	RC3H2	6	3	1	808	SPTPPSPLFSVDF	[LP][LP][TS]P..[TSDE]
O95980	RECK	1	1	1	463	ICELLSPTDDLKN	[LP][LP][TS]P..[TSDE]
Q6UW15	REG3G	2	2	1	35	QKELPSPRISCPK	[LP][LP][TS]P..[TSDE]
Q01201	RELB	1	1	1	573	GGGLLSPGPEAT	[LP][LP][TS]P..[TSDE]
Q8IUW5	RELL1	1	1	1	166	SPGPLSPGGTPGK	[LP][LP][TS]P..[TSDE]
Q9P2R6	RERE	2	2	1	763	TPQLPTPGPTPSA	[LP][LP][TS]P..[TSDE]
O60673	REV3L	2	2	1	1041	PIYPLTPKKSHRR	[LP][LP][TS]P..[TSDE]
Q8N1G1	REXO1	1	1	1	577	ASPPPSPAPSSSS	[LP][LP][TS]P..[TSDE]
Q6WKZ4	RAB11FIP1	5	1	1	556	TARLPSPTDSPSS	[LP][LP][TS]P..[TSDE]
Q6ZTI6	RFLNA	2	1	1	33	SGLPPSPSPSPPF	[LP][LP][TS]P..[TSDE]
Q8N5W9	RFLNB	1	1	1	34	SGLPPSPSPSHWG	[LP][LP][TS]P..[TSDE]
P49796	RGS3	9	3	1	247	VKSLLTPDKEISG	[LP][LP][TS]P..[TSDE]
Q6NTF9	RHBDD2	3	3	1	334	GIQPPTPVNSPGT	[LP][LP][TS]P..[TSDE]
P0C7M4	RHOXF2B	1	1	1	16	MTSLLSPAVDDEK	[LP][LP][TS]P..[TSDE]
Q13017	ARHGAP5	4	2	1	1202	EDPLLSPVETWKG	[LP][LP][TS]P..[TSDE]
A1A4S6	ARHGAP10	1	1	1	706	AVTPLSPGSSPFP	[LP][LP][TS]P..[TSDE]
Q6ZUM4	ARHGAP27	4	3	2	249; 358	AAPLPSPVWETHT; DPRPPTPETDYPE	[LP][LP][TS]P..[TSDE]
Q52LW3	ARHGAP29	2	1	1	589	EREPPSPSETGPN	[LP][LP][TS]P..[TSDE]
Q2M1Z3	ARHGAP31	1	1	2	789; 1374	APPPPTPLEESTP; SKVLLSPIRSPTQ	[LP][LP][TS]P..[TSDE]
O14559	ARHGAP33	4	3	1	67	IQLLLSPDREGPS	[LP][LP][TS]P..[TSDE]
Q5TG30	ARHGAP40	1	1	1	358	IRKLPTPLLTAEY	[LP][LP][TS]P..[TSDE]
Q17R89	ARHGAP44	3	3	1	558	AAPLPSPLPEQPL	[LP][LP][TS]P..[TSDE]
Q9BQY4	RHOXF2	1	1	1	16	MTSLLSPAVDDEK	[LP][LP][TS]P..[TSDE]
Q9NVN3	RIC8B	4	3	1	220	NGPPLSPQETDCA	[LP][LP][TS]P..[TSDE]
O95153	TSPOAP1	3	3	1	1383	GQCPLSPESSRAG	[LP][LP][TS]P..[TSDE]
Q86UR5	RIMS1	13	1	1	1241	GSAPPSPLLTRMH	[LP][LP][TS]P..[TSDE]
Q9UQ26	RIMS2	8	7	2	466; 1132	NHSPPTPRRSPLP; RSAPPSPALSRSH	[LP][LP][TS]P..[TSDE]
Q13671	RIN1	2	2	1	601	HTLPLSPVQELRR	[LP][LP][TS]P..[TSDE]
Q6ZS11	RINL	2	2	1	218	VKGPLSPEVDHPG	[LP][LP][TS]P..[TSDE]
Q96K30	RITA1	3	3	1	147	WTPPPTPRGSHSP	[LP][LP][TS]P..[TSDE]
Q7Z7H8	MRPL10	2	2	1	70	LPSPPSPPQEEIG	[LP][LP][TS]P..[TSDE]
Q9H2W6	MRPL46	1	1	1	64	VSKPLTPLQEEMA	[LP][LP][TS]P..[TSDE]
Q9H6Y7	RNF167	1	1	1	341	TDPPLSPPSSPVI	[LP][LP][TS]P..[TSDE]
Q8N5U6	RNF10	2	2	1	688	LLTPLSPTASQGS	[LP][LP][TS]P..[TSDE]
Q8WZ75	ROBO4	3	3	2	761; 938	PCSPPSPQASSLS; ASSPPSPRDEIFL	[LP][LP][TS]P..[TSDE]
Q8IWN7	RP1L1	2	1	1	2282	PTPPPSPGGDTPH	[LP][LP][TS]P..[TSDE]
Q9H9Y6	POLR1B	5	5	1	1078	CGSLLSPLLEKPP	[LP][LP][TS]P..[TSDE]
O95398	RAPGEF3	3	2	1	864	NPVPLSPLRSRVS	[LP][LP][TS]P..[TSDE]
Q684P5	RAP1GAP2	3	3	1	45	PDRPLSPPLTAPP	[LP][LP][TS]P..[TSDE]
Q9Y6S9	RPS6KL1	3	3	1	11	CECLPSPGLEPEP	[LP][LP][TS]P..[TSDE]
Q8N122	RPTOR	3	2	1	696	NYALPSPATTEGG	[LP][LP][TS]P..[TSDE]
P62070	RRAS2	4	4	1	186	QECPPSPEPTRKE	[LP][LP][TS]P..[TSDE]
P56182	RRP1	1	1	1	383	EKEPPSPGMERKR	[LP][LP][TS]P..[TSDE]
Q5TD94	RSPH4A	3	2	1	593	GLPLLTPISEDLE	[LP][LP][TS]P..[TSDE]
Q9H0K4	RSPH6A	1	1	1	593	GPPLLTPLSEDAE	[LP][LP][TS]P..[TSDE]
P21817	RYR1	3	3	1	4467	PAEPPTPEGSPIL	[LP][LP][TS]P..[TSDE]
P41440	SLC19A1	3	2	1	503	QSPPLSPEDSLGA	[LP][LP][TS]P..[TSDE]
A6NK97	SLC22A20P	2	2	1	94	QWALLSPNSSIPG	[LP][LP][TS]P..[TSDE]
Q5K4L6	SLC27A3	3	3	1	165	AAAPLSPGATVAL	[LP][LP][TS]P..[TSDE]
Q8TE82	SH3TC1	1	1	1	258	DSSPPSPSVSSEE	[LP][LP][TS]P..[TSDE]
Q8IVJ1	SLC41A1	1	1	1	89	GPAPPSPLKETSF	[LP][LP][TS]P..[TSDE]
Q695T7	SLC6A19	1	1	1	413	TKMPLSPLWSVLF	[LP][LP][TS]P..[TSDE]
Q96NU1	SAMD11	6	6	1	422	GSGPPTPSRDSAR	[LP][LP][TS]P..[TSDE]
Q8TEE9	SAP25	1	1	1	175	TSDPPSPCGSPSS	[LP][LP][TS]P..[TSDE]
Q9NQZ2	UTP3	1	1	1	37	LGLPPSPGDTSYY	[LP][LP][TS]P..[TSDE]
Q9UPW6	SATB2	2	2	1	299	SPGLLSPQLSPQL	[LP][LP][TS]P..[TSDE]
Q15437	SEC23B	1	1	1	43	LACLLTPLKERPD	[LP][LP][TS]P..[TSDE]
P53794	SLC5A3	1	1	1	533	IVSLLTPPPTKEQ	[LP][LP][TS]P..[TSDE]
Q99884	SLC6A7	1	1	1	381	TMLPLSPFWSFLF	[LP][LP][TS]P..[TSDE]
O95104	SCAF4	3	3	1	819	PTNLPTPPVTQPV	[LP][LP][TS]P..[TSDE]
Q14524	SCN5A	6	6	1	2007	ADFPPSPDRDRES	[LP][LP][TS]P..[TSDE]
Q9BWW7	SCRT1	1	1	1	89	SAPPPTPRPELAT	[LP][LP][TS]P..[TSDE]
Q9NX18	SDHAF2	1	1	1	23	RHSLLSPLLSVTS	[LP][LP][TS]P..[TSDE]
O95754	SEMA4F	2	2	1	718	SQDPPSPSPEDER	[LP][LP][TS]P..[TSDE]
Q9H2E6	SEMA6A	2	2	1	757	LTALPTPESTPTL	[LP][LP][TS]P..[TSDE]
Q9H3T3	SEMA6B	2	1	2	709; 790	SGLLPTPEQTPLP; GDFPLTPHASPDR	[LP][LP][TS]P..[TSDE]
Q9H3T2	SEMA6C	3	3	1	700	LACLPTPESTPEL	[LP][LP][TS]P..[TSDE]
Q8NFY4	SEMA6D	8	6	1	773	LAALPTPESTPVL	[LP][LP][TS]P..[TSDE]
Q6ZVN7	SEM1	2	1	1	96	STAPLSPPPSLVH	[LP][LP][TS]P..[TSDE]
Q9P0U3	SENP1	2	2	1	170	RRSLLSPKKTQRR	[LP][LP][TS]P..[TSDE]
Q99719	SEPTIN5	2	1	1	336	ILPLPTPDAETEK	[LP][LP][TS]P..[TSDE]
Q6ICB4	PHETA2	1	1	1	35	PGTPPTPSGTGRR	[LP][LP][TS]P..[TSDE]
Q9UPS6	SETD1B	2	2	1	1335	PPRPPSPPPEPET	[LP][LP][TS]P..[TSDE]
Q9BYW2	SETD2	3	1	1	2191	KVLLPTPSMDPVC	[LP][LP][TS]P..[TSDE]
Q9C0A6	SETD5	3	1	1	72	LNGLPSPVEERCG	[LP][LP][TS]P..[TSDE]
P23246	SFPQ	2	2	1	168	GAPPPTPPSSGVP	[LP][LP][TS]P..[TSDE]
Q9NP31	SH2D2A	4	4	1	176	TAHPLSPYGETLT	[LP][LP][TS]P..[TSDE]
Q9NRF2	SH2B1	3	3	1	96	ILAPLSPGAEISP	[LP][LP][TS]P..[TSDE]
Q9Y566	SHANK1	3	3	2	1382; 1522	PPRPPSPRYEAPP; GVPPPSPRRSVPP	[LP][LP][TS]P..[TSDE]
P29353	SHC1	6	2	1	36	PEELPSPSASSLG	[LP][LP][TS]P..[TSDE]
Q96IW2	SHD	1	1	1	22	PPQPPTPDYTESD	[LP][LP][TS]P..[TSDE]
Q2M3G4	SHROOM1	2	2	1	133	AAEPPSPPASRAA	[LP][LP][TS]P..[TSDE]
Q8TF72	SHROOM3	2	1	1	1352	RAAPLTPIGTPLP	[LP][LP][TS]P..[TSDE]
Q6ZSJ9	SHISA6	3	3	1	409	QDPLLSPERTAFP	[LP][LP][TS]P..[TSDE]
A6NL88	SHISA7	1	1	1	430	REHLLSPPRSPAL	[LP][LP][TS]P..[TSDE]
O60292	SIPA1L3	1	1	1	1699	ERGPPTPRTTPTM	[LP][LP][TS]P..[TSDE]
Q9H0K1	SIK2	1	1	1	775	LTQPLSPVLEPSS	[LP][LP][TS]P..[TSDE]
Q9Y2K2	SIK3	4	4	1	974	LQGLLSPRHSLTG	[LP][LP][TS]P..[TSDE]
A0A1B0GW64	SMIM33	1	1	1	82	PTEPPTPKPDGGI	[LP][LP][TS]P..[TSDE]
Q8N6T7	SIRT6	2	2	1	294	LPRPPTPKLEPKE	[LP][LP][TS]P..[TSDE]
Q2VWA4	SKOR2	2	1	1	718	HRGLLSPGGTSCC	[LP][LP][TS]P..[TSDE]
Q5T5P2	KIAA1217	9	5	1	1899	SSSPPSPASSVSL	[LP][LP][TS]P..[TSDE]
Q8ND83	SLAIN1	4	2	3	108; 159; 243	TFCLPSPAPSLLC; AAAPPSPPPTLLD; RGSPLSPQSSIDS	[LP][LP][TS]P..[TSDE]
Q9P270	SLAIN2	1	1	1	247	RNPPLSPQSSIDS	[LP][LP][TS]P..[TSDE]
Q9H6Q3	SLA2	4	2	1	13	RKSLPSPSLSSSV	[LP][LP][TS]P..[TSDE]
Q96PX8	SLITRK1	1	1	1	288	PGPLPTPFKTNGQ	[LP][LP][TS]P..[TSDE]
O94991	SLITRK5	2	2	1	846	REDLLSPVQDADR	[LP][LP][TS]P..[TSDE]
Q99717	SMAD5	1	1	1	196	SPYPPSPASSTYP	[LP][LP][TS]P..[TSDE]
Q9UPU9	SAMD4A	3	2	1	292	DHAPLSPQSSVAS	[LP][LP][TS]P..[TSDE]
Q5PRF9	SAMD4B	1	1	1	271	DHAPLSPQSSVAS	[LP][LP][TS]P..[TSDE]
P38935	IGHMBP2	1	1	1	811	QPVPPTPAQTEQP	[LP][LP][TS]P..[TSDE]
P28370	SMARCA1	2	2	1	842	GAEPLTPEETEEK	[LP][LP][TS]P..[TSDE]
A6NHR9	SMCHD1	3	3	1	1499	KIKPPTPAVSNVR	[LP][LP][TS]P..[TSDE]
Q16637	SMN1	4	4	1	143	LSDLLSPICEVAN	[LP][LP][TS]P..[TSDE]
Q92922	SMARCC1	1	1	1	335	SPPPPTPTESRKK	[LP][LP][TS]P..[TSDE]
P53814	SMTN	4	3	1	239	PEPPPSPPKTTSP	[LP][LP][TS]P..[TSDE]
Q6IEE8	SLFN12L	2	2	1	371	CEELPSPASTSSP	[LP][LP][TS]P..[TSDE]
O95863	SNAI1	1	1	1	107	PPSPPSPAPSSFS	[LP][LP][TS]P..[TSDE]
Q8TER0	SNED1	4	4	1	543	SHSLPSPCDSDPC	[LP][LP][TS]P..[TSDE]
Q9BZZ2	SIGLEC1	3	3	1	414	NHPPLTPVLTAFL	[LP][LP][TS]P..[TSDE]
P18583	SON	10	9	1	1697	LAALLSPKESSGG	[LP][LP][TS]P..[TSDE]
Q96PQ0	SORCS2	1	1	1	735	WFNPLSPPDDCAL	[LP][LP][TS]P..[TSDE]
Q07889	SOS1	2	1	1	1275	RRHLPSPPLTQEV	[LP][LP][TS]P..[TSDE]
P56693	SOX10	2	2	1	240	SHGPPTPPTTPKT	[LP][LP][TS]P..[TSDE]
Q9H6I2	SOX17	1	1	1	221	GYPLPTPDTSPLD	[LP][LP][TS]P..[TSDE]
P35713	SOX18	1	1	3	53; 214; 298	PASPPSPQRSPPR; GLGLPTPERSPLD; YPGPLSPPPEAPP	[LP][LP][TS]P..[TSDE]
O94993	SOX30	2	2	1	292	TKVPLTPVPTKMQ	[LP][LP][TS]P..[TSDE]
P57073	SOX8	1	1	2	35; 226	SDAPPSPAGSEGL; THGPPTPPTTPKT	[LP][LP][TS]P..[TSDE]
P48436	SOX9	1	1	1	236	SQGPPTPPTTPKT	[LP][LP][TS]P..[TSDE]
Q02447	SP3	6	3	1	73	KIGPPSPGDDEEE	[LP][LP][TS]P..[TSDE]
Q6BEB4	SP5	1	1	1	114	HELPLTPPADPSY	[LP][LP][TS]P..[TSDE]
Q8TDD2	SP7	2	2	1	76	TNGLLSPAGSPPA	[LP][LP][TS]P..[TSDE]
Q86U17	SERPINA11	1	1	1	130	TLALPSPKLELKV	[LP][LP][TS]P..[TSDE]
Q9NWH7	SPATA6	2	2	1	265	HVDPPSPRADTLL	[LP][LP][TS]P..[TSDE]
Q9H0A9	SPATC1L	2	1	1	138	LSPLLSPLQDSLV	[LP][LP][TS]P..[TSDE]
Q9C093	SPEF2	4	2	1	775	EIPLPSPAFDFVI	[LP][LP][TS]P..[TSDE]
Q15772	SPEG	4	2	1	1994	PEALPSPGQEPAA	[LP][LP][TS]P..[TSDE]
Q9UQ90	SPG7	2	2	1	69	QLRLLTPTFEGIN	[LP][LP][TS]P..[TSDE]
O43278	SPINT1	2	2	1	505	HHPPPTPASSTVS	[LP][LP][TS]P..[TSDE]
Q6ZMY3	SPOCD1	5	3	2	260; 999	PCRPPSPKDTGSG; VSPLLSPGLEVTH	[LP][LP][TS]P..[TSDE]
Q9HCB6	SPON1	1	1	1	618	IPCLLSPWSEWSD	[LP][LP][TS]P..[TSDE]
Q8N9U9	SPANXA2-OT1	1	1	1	108	RVSLLSPGWSALA	[LP][LP][TS]P..[TSDE]
Q01082	SPTBN1	3	3	1	2102	KRRPPSPEPSTKV	[LP][LP][TS]P..[TSDE]
Q9NRC6	SPTBN5	1	1	1	31	LRVPPSPSLTMDS	[LP][LP][TS]P..[TSDE]
P36956	SREBF1	6	4	1	514	ARGLPSPSDTTSV	[LP][LP][TS]P..[TSDE]
Q9BX66	SORBS1	12	2	1	1057	PLALPSPHKTYSL	[LP][LP][TS]P..[TSDE]
Q6ZRS2	SRCAP	3	3	5	572; 1101; 1674; 1859; 3016	GSGPPTPGPTTLG; TSRPPTPTLSLKP; PSPLPSPASTQTL; RSGPPSPPSTATS; PKNPPSPRPSQLP	[LP][LP][TS]P..[TSDE]
P23327	HRC	1	1	1	563	VGAPLSPDHSEEE	[LP][LP][TS]P..[TSDE]
Q9H3Y6	SRMS	1	1	1	136	QQLLLSPPNEPGA	[LP][LP][TS]P..[TSDE]
Q8IYB3	SRRM1	2	2	1	769	PPAPPSPVQSQSP	[LP][LP][TS]P..[TSDE]
Q9UQ35	SRRM2	3	2	2	9; 424	GIGLPTPRGSGTN; ESSPPSPQPTKVS	[LP][LP][TS]P..[TSDE]
Q8WYL5	SSH1	5	4	1	521	DPLLPSPEDETGS	[LP][LP][TS]P..[TSDE]
A2VEC9	SSPOP	2	2	2	744; 1536	DSALLSPCTTHSQ; LPSLPTPPASTLP	[LP][LP][TS]P..[TSDE]
Q8WWQ8	STAB2	1	1	1	576	LDYLLSPEGSRKL	[LP][LP][TS]P..[TSDE]
Q6ZMT1	STAC2	2	1	1	78	PLPPPSPPPTASD	[LP][LP][TS]P..[TSDE]
Q99469	STAC	1	1	1	27	AEQPPSPASTSSQ	[LP][LP][TS]P..[TSDE]
Q9UJ98	STAG3	3	3	1	1105	NSIPPTPTLTSTA	[LP][LP][TS]P..[TSDE]
Q9UGK3	STAP2	2	2	1	289	GPKPLSPASSQDK	[LP][LP][TS]P..[TSDE]
Q9P2P6	STARD9	3	1	1	3346	SVEPPSPTDEDTQ	[LP][LP][TS]P..[TSDE]
Q9P246	STIM2	3	3	1	556	PHSLPSPDPDILS	[LP][LP][TS]P..[TSDE]
Q9NRP7	STK36	2	2	1	909	LSSPPSPEPDWTL	[LP][LP][TS]P..[TSDE]
Q93045	STMN2	2	2	1	62	ILKPPSPISEAPR	[LP][LP][TS]P..[TSDE]
A6NGW2	STRCP1	1	1	1	224	LLGLLTPTGELGS	[LP][LP][TS]P..[TSDE]
Q7RTU9	STRC	1	1	1	224	LLGLLTPTGELGS	[LP][LP][TS]P..[TSDE]
P08842	STS	1	1	1	516	ERNPLTPASEPRF	[LP][LP][TS]P..[TSDE]
Q8NHG7	SVIP	1	1	1	15	ESAPPTPDLEEKR	[LP][LP][TS]P..[TSDE]
Q2M3V2	SOWAHA	1	1	1	290	GPRLLSPDAEELP	[LP][LP][TS]P..[TSDE]
Q9NX95	SYBU	5	5	1	555	SAILLSPVETPYA	[LP][LP][TS]P..[TSDE]
Q6ZW31	SYDE1	2	2	1	484	LRELPTPLITQPL	[LP][LP][TS]P..[TSDE]
Q5VT97	SYDE2	2	1	1	902	LRELPSPLITKQL	[LP][LP][TS]P..[TSDE]
Q96PV0	SYNGAP1	4	4	1	788	MARLPSPTKEKPP	[LP][LP][TS]P..[TSDE]
Q8NF91	SYNE1	12	7	2	5858; 8250	CHTLLSPVTEESG; ADSLLSPQPSSNL	[LP][LP][TS]P..[TSDE]
Q7L3T8	PARS2	1	1	1	470	VMDLLTPVQTV	[LP][LP][TS]P..[TSDE]
P47897	QARS1	2	2	1	373	HNTLPSPWRDRPM	[LP][LP][TS]P..[TSDE]
Q86SS6	SYT9	1	1	1	120	FLDPPTPCPDSSM	[LP][LP][TS]P..[TSDE]
P26640	VARS1	2	1	1	284	TYDLPTPPGEKKD	[LP][LP][TS]P..[TSDE]
Q5T011	SZT2	4	2	1	2938	PLRPPSPARSTSR	[LP][LP][TS]P..[TSDE]
Q9NX61	TMEM161A	2	2	1	409	PAPLLSPDPSSAS	[LP][LP][TS]P..[TSDE]
Q3YBM2	TMEM176B	2	2	1	258	NSVPPSPSREQTS	[LP][LP][TS]P..[TSDE]
Q8WV15	TMEM255B	1	1	1	294	DLQPPSPSSSGSG	[LP][LP][TS]P..[TSDE]
Q8N5C8	TAB3	2	2	1	324	IFMPPSPSTTPPH	[LP][LP][TS]P..[TSDE]
O95359	TACC2	6	2	4	97; 411; 726; 1562	GSLLPSPPPSQER; EPSLLTPTEEAHP; SDFPPTPVAEVAP; ASGLPSPAATQEL	[LP][LP][TS]P..[TSDE]
Q86TJ2	TADA2B	3	3	1	144	SGGPLSPSLTTPL	[LP][LP][TS]P..[TSDE]
Q9BVV6	KIAA0586	4	4	1	1042	CTPLPTPQPTPPC	[LP][LP][TS]P..[TSDE]
Q9C0D5	TANC1	2	2	1	465	FTPLLSPSSSTSA	[LP][LP][TS]P..[TSDE]
Q9H2D6	TRIOBP	7	6	2	1656; 1796	PVQLPSPACTSTQ; PGEPPSPSLTTTS	[LP][LP][TS]P..[TSDE]
Q7Z7G0	ABI3BP	4	1	1	517	PKIPLSPEVTHTK	[LP][LP][TS]P..[TSDE]
Q9C0C2	TNKS1BP1	2	1	1	498	DSPPPSPITEASE	[LP][LP][TS]P..[TSDE]
A6NNZ2	TUBB8B	1	1	1	172	FSILPSPKVSDTV	[LP][LP][TS]P..[TSDE]
Q3ZCM7	TUBB8	1	1	1	172	FSILPSPKVSDTV	[LP][LP][TS]P..[TSDE]
Q9HA65	TBC1D17	3	2	1	620	TRAPPTPPPSTDT	[LP][LP][TS]P..[TSDE]
Q9NVR7	TBCCD1	2	2	1	346	FIYLLSPLRSVTI	[LP][LP][TS]P..[TSDE]
O60343	TBC1D4	5	5	1	809	PLSPLSPTMEEEP	[LP][LP][TS]P..[TSDE]
Q96SF7	TBX15	2	2	1	367	SSHLLSPSCSPPT	[LP][LP][TS]P..[TSDE]
Q7Z6L1	TECPR1	4	4	1	113	RVALPSPHWEWES	[LP][LP][TS]P..[TSDE]
O60522	TDRD6	2	2	2	942; 1840	IVDLLTPFQSACH; LEVPLSPDDESKE	[LP][LP][TS]P..[TSDE]
Q9NYB0	TERF2IP	1	1	1	286	DDDPPTPEEDSET	[LP][LP][TS]P..[TSDE]
Q9UKZ4	TENM1	2	2	1	991	PIVLPSPLTSFGG	[LP][LP][TS]P..[TSDE]
Q6N022	TENM4	1	1	1	2227	NLHLLSPGNSARL	[LP][LP][TS]P..[TSDE]
Q15569	TESK1	1	1	1	409	PLVPPSPFPSTQL	[LP][LP][TS]P..[TSDE]
Q8NFU7	TET1	1	1	1	1981	SDDPLSPAEEKLP	[LP][LP][TS]P..[TSDE]
O43151	TET3	3	3	1	792	AENPLTPTLSGFL	[LP][LP][TS]P..[TSDE]
Q9HCS4	TCF7L1	1	1	1	192	HMHPLTPLITYSN	[LP][LP][TS]P..[TSDE]
Q9NQB0	TCF7L2	17	16	1	201	HVHPLTPLITYSN	[LP][LP][TS]P..[TSDE]
O43294	TGFB1I1	2	2	1	33	PAEPLTPPPSYGH	[LP][LP][TS]P..[TSDE]
Q15583	TGIF1	4	4	1	286	LGRPLSPKPSSPG	[LP][LP][TS]P..[TSDE]
Q6ZUX3	TOGARAM2	3	1	1	109	LVLLPSPESEANS	[LP][LP][TS]P..[TSDE]
Q9BXR0	QTRT1	2	2	1	139	NETLLSPEKSVQI	[LP][LP][TS]P..[TSDE]
Q8WY91	THAP4	2	1	1	410	PSSLLSPSREPPK	[LP][LP][TS]P..[TSDE]
Q96H15	TIMD4	2	2	1	214	ATGLLTPEPSKEG	[LP][LP][TS]P..[TSDE]
Q07352	ZFP36L1	1	1	1	294	FDSPPSPQDSLSD	[LP][LP][TS]P..[TSDE]
P47974	ZFP36L2	1	1	2	426; 448	AAAPPSPPFSFQL; FDAPPSPPDSLSD	[LP][LP][TS]P..[TSDE]
Q8WZ42	TTN	13	13	2	3544; 15213	NGVLLTPSADYKF; PTSPPSPPLDLHV	[LP][LP][TS]P..[TSDE]
A6NGC4	TLCD2	1	1	1	235	RPHPPSPGHEKTR	[LP][LP][TS]P..[TSDE]
Q04724	TLE1	1	1	1	144	PPVPLTPHPSGLQ	[LP][LP][TS]P..[TSDE]
Q04725	TLE2	3	3	1	249	PSEPPSPATTPCG	[LP][LP][TS]P..[TSDE]
Q04727	TLE4	4	4	1	149	LPVPLTPHPSGLQ	[LP][LP][TS]P..[TSDE]
Q6ZVM7	TOM1L2	5	5	1	479	VPDLPSPPMEAPA	[LP][LP][TS]P..[TSDE]
Q5SNT2	TMEM201	2	1	1	505	SSPLPSPAPSVAG	[LP][LP][TS]P..[TSDE]
Q96SK2	TMEM209	4	3	1	201	SPSPPSPYPTTVG	[LP][LP][TS]P..[TSDE]
A6NEH6	TMEM247	1	1	1	95	AELPPTPGTERNP	[LP][LP][TS]P..[TSDE]
Q7Z5M5	TMC3	2	1	1	938	PRQPPSPQLSEEE	[LP][LP][TS]P..[TSDE]
Q12767	TMEM94	3	3	1	225	FSPPPSPRGEVER	[LP][LP][TS]P..[TSDE]
O15417	TNRC18	3	2	3	995; 1042; 2033	VSPPPSPRASPVA; ASPPPTPGITRKE; KGGPLSPRKDAGR	[LP][LP][TS]P..[TSDE]
P41273	TNFSF9	1	1	1	250	PAGLPSPRSE	[LP][LP][TS]P..[TSDE]
Q9C0B7	TANGO6	1	1	2	29; 241	LKLLLSPGGSGSS; KRKLLTPAEEVLT	[LP][LP][TS]P..[TSDE]
Q9UPQ9	TNRC6B	3	3	2	927; 1734	EPNLPTPMTSKSA; QAQPPTPAATPSA	[LP][LP][TS]P..[TSDE]
Q63HR2	TNS2	5	5	1	1033	DGSPLTPVPSQMP	[LP][LP][TS]P..[TSDE]
Q96HA7	TONSL	2	2	1	696	TSPPLSPCPEPPS	[LP][LP][TS]P..[TSDE]
Q9NS56	TOPORS	2	2	1	1028	SRQLPSPRTSLMS	[LP][LP][TS]P..[TSDE]
Q96NM4	TOX2	4	4	1	400	QGALLSPPVSMSP	[LP][LP][TS]P..[TSDE]
Q9Y2L5	TRAPPC8	2	1	1	971	VLTPLSPSASENC	[LP][LP][TS]P..[TSDE]
Q9BX59	TAPBPL	7	7	1	180	LNLPLSPQGTVRT	[LP][LP][TS]P..[TSDE]
Q6Q0C0	TRAF7	2	1	1	21	PSNLPTPDVTTGT	[LP][LP][TS]P..[TSDE]
Q9NQ86	TRIM36	4	2	1	87	RLRLPSPSMDKID	[LP][LP][TS]P..[TSDE]
O75962	TRIO	5	4	1	517	LQRPLTPGSSDSL	[LP][LP][TS]P..[TSDE]
Q9NXH9	TRMT1	2	2	1	628	SHSPPTPRVSADA	[LP][LP][TS]P..[TSDE]
Q6NT89	TRNP1	1	1	1	39	QPPPPTPTLTPTP	[LP][LP][TS]P..[TSDE]
O95900	TRUB2	2	2	1	309	TKQLPSPGWSWDS	[LP][LP][TS]P..[TSDE]
P49815	TSC2	8	7	1	1217	LENPLSPFSSDIN	[LP][LP][TS]P..[TSDE]
Q9BY10	SLC46A2	1	1	1	467	KQVPLSPYGDIIE	[LP][LP][TS]P..[TSDE]
Q63HK5	TSHZ3	1	1	1	809	GSVLLSPTSTAPA	[LP][LP][TS]P..[TSDE]
Q9H2G4	TSPYL2	1	1	1	120	LEALPTPEASGGS	[LP][LP][TS]P..[TSDE]
Q9BZ97	TTTY13	1	1	1	43	GSCLPSPGITGLS	[LP][LP][TS]P..[TSDE]
O00295	TULP2	1	1	1	111	ERGLPTPRTEAVF	[LP][LP][TS]P..[TSDE]
Q9NRJ4	TULP4	2	1	1	1072	SYSLLSPPDSARD	[LP][LP][TS]P..[TSDE]
Q8N3L3	TXLNB	1	1	1	560	PLPPLTPQAEAEG	[LP][LP][TS]P..[TSDE]
Q8TB05	UBALD1	2	2	1	150	TPTPPSPASDWPP	[LP][LP][TS]P..[TSDE]
Q6ZU65	UBN2	2	1	1	1054	PKPLPSPKPSASP	[LP][LP][TS]P..[TSDE]
Q14694	USP10	3	3	1	547	LKKLLSPSNEKLT	[LP][LP][TS]P..[TSDE]
P51784	USP11	1	1	1	938	ARRLLSPAGSSGA	[LP][LP][TS]P..[TSDE]
Q9Y2K6	USP20	1	1	1	368	EAQPPSPRSSSPC	[LP][LP][TS]P..[TSDE]
Q9UPT9	USP22	2	2	1	342	PFWPLSPGSEGNV	[LP][LP][TS]P..[TSDE]
Q8NFA0	USP32	2	1	1	1326	QHKPLTPQGDELS	[LP][LP][TS]P..[TSDE]
Q70CQ2	USP34	3	3	2	2717; 3406	RDLPLSPDTTVVL; EQDLPSPENSSVK	[LP][LP][TS]P..[TSDE]
Q9P275	USP36	1	1	1	713	RPPPPSPSSDLTH	[LP][LP][TS]P..[TSDE]
P35125	USP6	3	2	1	1124	QHKPLTPQGDELS	[LP][LP][TS]P..[TSDE]
O95071	UBR5	2	2	1	612	MGPPPSPASTCSD	[LP][LP][TS]P..[TSDE]
A6NJT0	UNCX	1	1	1	501	GPRPPSPAEEPAT	[LP][LP][TS]P..[TSDE]
Q6ZN44	UNC5A	3	2	1	500	CQTLLSPIVSCGP	[LP][LP][TS]P..[TSDE]
O95185	UNC5C	2	1	1	589	SQTLLTPVVSCGP	[LP][LP][TS]P..[TSDE]
Q6UXZ4	UNC5D	2	2	1	600	SEVLLSPEVTCGP	[LP][LP][TS]P..[TSDE]
Q9C0B0	UNK	1	1	1	487	AATPPSPVGTSSV	[LP][LP][TS]P..[TSDE]
O00526	UPK2	1	1	1	37	LSGLLSPALTESL	[LP][LP][TS]P..[TSDE]
Q9BT76	UPK3B	3	1	1	79	VAHLLSPVATELV	[LP][LP][TS]P..[TSDE]
Q7L8A9	VASH1	2	1	1	313	GTGPPSPTKDRKK	[LP][LP][TS]P..[TSDE]
Q9HBM0	VEZT	4	1	1	713	TTAPPTPRDSLQP	[LP][LP][TS]P..[TSDE]
O60504	SORBS3	2	1	1	299	ETRLPSPKSSPAP	[LP][LP][TS]P..[TSDE]
O43314	PPIP5K2	2	2	1	1192	AKILPTPPATLKS	[LP][LP][TS]P..[TSDE]
Q9GZP7	VN1R1	1	1	1	10	TLKLLSPLMTRYF	[LP][LP][TS]P..[TSDE]
Q5THJ4	VPS13D	2	2	1	1761	KDYPLTPPPSPTV	[LP][LP][TS]P..[TSDE]
Q96AX1	VPS33A	1	1	1	238	NVDLLTPLATQLT	[LP][LP][TS]P..[TSDE]
Q86XT2	VPS37D	1	1	1	240	PAPLLSPRPSQPE	[LP][LP][TS]P..[TSDE]
Q8IV63	VRK3	3	3	1	104	GSRPPTPKSSPQK	[LP][LP][TS]P..[TSDE]
Q9BTA9	WAC	4	3	1	293	LSKLPTPTSSVPA	[LP][LP][TS]P..[TSDE]
O00401	WASL	1	1	1	460	ESTPPTPAPTSGI	[LP][LP][TS]P..[TSDE]
P42768	WAS	1	1	1	164	LPPPPTPANEERR	[LP][LP][TS]P..[TSDE]
Q8IZQ1	WDFY3	2	2	1	799	ESSLPSPWGTPAL	[LP][LP][TS]P..[TSDE]
O94967	WDR47	4	4	1	285	YADLLTPLISKLS	[LP][LP][TS]P..[TSDE]
Q3MJ13	WDR72	1	1	1	696	ELLLPTPLSDVDS	[LP][LP][TS]P..[TSDE]
Q9Y4E6	WDR7	2	2	1	1246	MGLPLSPAADSAR	[LP][LP][TS]P..[TSDE]
Q562E7	WDR81	6	2	1	865	PSQLLSPFSSVVP	[LP][LP][TS]P..[TSDE]
O43516	WIPF1	4	3	1	350	TPPLPSPGRSGPL	[LP][LP][TS]P..[TSDE]
Q9Y3S1	WNK2	4	3	1	927	TDVPPSPHHTVQN	[LP][LP][TS]P..[TSDE]
Q9BYP7	WNK3	4	4	1	905	RHPLPSPKNTSNK	[LP][LP][TS]P..[TSDE]
Q96J92	WNK4	3	2	1	958	PPAPPSPLPSLPL	[LP][LP][TS]P..[TSDE]
Q702N8	XIRP1	3	3	2	864; 1349	PLRLPTPGSSGNI; KPLPLSPSFSSEV	[LP][LP][TS]P..[TSDE]
A2RUG3	XKRY2	1	1	1	87	FVLLLTPWLEFSK	[LP][LP][TS]P..[TSDE]
O14609	XKRY	1	1	1	87	FVLLLTPWLEFSK	[LP][LP][TS]P..[TSDE]
O43592	XPOT	1	1	1	622	MRNLLTPLMEKFK	[LP][LP][TS]P..[TSDE]
P18887	XRCC1	1	1	1	453	PQKPPTPEETKAA	[LP][LP][TS]P..[TSDE]
Q9ULM3	YEATS2	1	1	1	1325	FYLPPTPGSEFIG	[LP][LP][TS]P..[TSDE]
P13994	YJU2B	1	1	1	362	QDKPLSPAGSSQE	[LP][LP][TS]P..[TSDE]
Q9BW85	YJU2	1	1	1	301	NPTPLTPGASSLS	[LP][LP][TS]P..[TSDE]
Q86YH2	ZNF280B	1	1	1	143	SSELPSPLITFTD	[LP][LP][TS]P..[TSDE]
Q66K41	ZNF385C	2	2	2	160; 364	LQPPPTPDPTCRE; ARFLPSPLPTAAT	[LP][LP][TS]P..[TSDE]
Q8IWR0	ZC3H7A	2	1	1	210	EPDLLTPRQEAVP	[LP][LP][TS]P..[TSDE]
Q7Z570	ZNF804A	1	1	1	1197	FPSLLSPHPTVIP	[LP][LP][TS]P..[TSDE]
Q9Y2Y4	ZBTB32	1	1	1	10	PIRLPSPYGSDRL	[LP][LP][TS]P..[TSDE]
Q86UZ6	ZBTB46	1	1	1	354	LGPPLTPEKDDAL	[LP][LP][TS]P..[TSDE]
Q6NZY4	ZCCHC8	2	2	1	496	GTPPLTPSDSPQT	[LP][LP][TS]P..[TSDE]
Q8IZN3	ZDHHC14	2	2	1	410	TLGPPTPPASMPN	[LP][LP][TS]P..[TSDE]
Q9NUE0	ZDHHC18	2	2	1	366	DTVLPSPIRSDEP	[LP][LP][TS]P..[TSDE]
Q9C0B5	ZDHHC5	2	2	2	475; 659	YDSLLTPSDSPDF; LQPLLTPKDEVQL	[LP][LP][TS]P..[TSDE]
Q9ULC8	ZDHHC8	3	3	3	417; 459; 675	AAYPPSPPLSASD; EGGPPTPHRSIFA; RQGLPSPPGTPHS	[LP][LP][TS]P..[TSDE]
Q9C0A1	ZFHX2	2	1	2	946; 1124	LAEPPTPEKDAQN; PGQPPSPAPSPVP	[LP][LP][TS]P..[TSDE]
Q86UP3	ZFHX4	5	4	1	2667	YSLPPSPLISTED	[LP][LP][TS]P..[TSDE]
Q9Y6X8	ZHX2	1	1	1	439	ANPPLTPASDRKK	[LP][LP][TS]P..[TSDE]
Q96T25	ZIC5	1	1	1	600	VGAPLSPVLDPAR	[LP][LP][TS]P..[TSDE]
Q9H091	ZMYND15	3	3	1	715	GPPPPSPTPSAPP	[LP][LP][TS]P..[TSDE]
Q5SVZ6	ZMYM1	1	1	1	336	STELLSPKKDTTP	[LP][LP][TS]P..[TSDE]
Q9P2Y4	ZNF219	1	1	1	698	GETPPSPSQEGEE	[LP][LP][TS]P..[TSDE]
Q9Y2P7	ZNF256	2	1	1	85	PKALPSPQKTNPC	[LP][LP][TS]P..[TSDE]
Q8N554	ZNF276	2	2	1	599	PPGPPSPSVTTEG	[LP][LP][TS]P..[TSDE]
O60281	ZNF292	2	2	1	1159	VYFLPSPVNSSNP	[LP][LP][TS]P..[TSDE]
Q9H4Z2	ZNF335	2	2	1	976	GPEPPSPAKTHCV	[LP][LP][TS]P..[TSDE]
Q96JG9	ZNF469	1	1	1	2032	TPSPPSPNRESLA	[LP][LP][TS]P..[TSDE]
Q96MN9	ZNF488	2	1	1	27	KGAPLSPSAENRW	[LP][LP][TS]P..[TSDE]
Q96IT1	ZNF496	2	2	1	37	QGELPSPESSRRL	[LP][LP][TS]P..[TSDE]
Q8TF50	ZNF526	1	1	1	187	PLPPPSPPSEVKM	[LP][LP][TS]P..[TSDE]
O15090	ZNF536	1	1	1	471	LGKLLSPISSMAH	[LP][LP][TS]P..[TSDE]
Q9H0D2	ZNF541	2	2	1	60	DPSLPTPDMSSEV	[LP][LP][TS]P..[TSDE]
Q7Z340	ZNF551	3	2	1	12	RRSPPSPRSSMAA	[LP][LP][TS]P..[TSDE]
Q86TJ5	ZNF554	1	1	1	102	KEGPLSPAQTSQV	[LP][LP][TS]P..[TSDE]
O75123	ZNF623	2	2	1	45	VMELPSPESEEVH	[LP][LP][TS]P..[TSDE]
Q5T619	ZNF648	1	1	1	267	PSKPLSPAETRGG	[LP][LP][TS]P..[TSDE]
Q8N1G0	ZNF687	2	2	1	900	GGALLTPKTEPEE	[LP][LP][TS]P..[TSDE]
Q96BV0	ZNF775	1	1	1	97	ASGPLSPSLSSGE	[LP][LP][TS]P..[TSDE]
Q6ZMS7	ZNF783	2	2	1	238	LTSPLSPAQEELK	[LP][LP][TS]P..[TSDE]
Q5JPB2	ZNF831	1	1	1	1057	TSSPPTPTCEAHL	[LP][LP][TS]P..[TSDE]
O43264	ZW10	2	2	1	438	VPELPTPDEDNKL	[LP][LP][TS]P..[TSDE]
O43149	ZZEF1	3	2	1	66	AALLPTPPCESLV	[LP][LP][TS]P..[TSDE]
