# Supplementary material for: Functional analysis reveals driver cooperativity and novel mechanisms in endometrial carcinogenesis
Source: EMBO Mol Med. 2023 Aug 17;15(10):e17094. doi: 10.15252/emmm.202217094 (PMC10565641; doi:10.15252/emmm.202217094)
Supplement: Supplementary file 18 — Source Data for Figure 5 [file EMMM-15-e17094-s001.zip]

Archive with 84 entries (76 files):
- EMM-2022-17094_source_data_figure_5/
- EMM-2022-17094_source_data_figure_5/.DS_Store
- __MACOSX/EMM-2022-17094_source_data_figure_5/._.DS_Store
- EMM-2022-17094_source_data_figure_5/figure_5D/
- EMM-2022-17094_source_data_figure_5/figure_5C/
- EMM-2022-17094_source_data_figure_5/figure_5B/
- EMM-2022-17094_source_data_figure_5/figure_5E/
- EMM-2022-17094_source_data_figure_5/figure_5G/
- EMM-2022-17094_source_data_figure_5/figure_5F/
- EMM-2022-17094_source_data_figure_5/figure_5A/
- EMM-2022-17094_source_data_figure_5/figure_5D/Myc-tag Input.tif
- __MACOSX/EMM-2022-17094_source_data_figure_5/figure_5D/._Myc-tag Input.tif
- EMM-2022-17094_source_data_figure_5/figure_5D/V5-tag IP.tif
- __MACOSX/EMM-2022-17094_source_data_figure_5/figure_5D/._V5-tag IP.tif
- EMM-2022-17094_source_data_figure_5/figure_5D/Myc-tag IP.tif
- __MACOSX/EMM-2022-17094_source_data_figure_5/figure_5D/._Myc-tag IP.tif
- EMM-2022-17094_source_data_figure_5/figure_5D/V5-tag Input.tif
- __MACOSX/EMM-2022-17094_source_data_figure_5/figure_5D/._V5-tag Input.tif
- EMM-2022-17094_source_data_figure_5/figure_5D/GAPDH Input.tif
- __MACOSX/EMM-2022-17094_source_data_figure_5/figure_5D/._GAPDH Input.tif
- EMM-2022-17094_source_data_figure_5/figure_5C/Myc-tag Input.tif
- __MACOSX/EMM-2022-17094_source_data_figure_5/figure_5C/._Myc-tag Input.tif
- EMM-2022-17094_source_data_figure_5/figure_5C/V5-tag IP.tif
- __MACOSX/EMM-2022-17094_source_data_figure_5/figure_5C/._V5-tag IP.tif
- EMM-2022-17094_source_data_figure_5/figure_5C/Myc-tag IP.tif
- __MACOSX/EMM-2022-17094_source_data_figure_5/figure_5C/._Myc-tag IP.tif
- EMM-2022-17094_source_data_figure_5/figure_5C/V5-tag Input.tif
- __MACOSX/EMM-2022-17094_source_data_figure_5/figure_5C/._V5-tag Input.tif
- EMM-2022-17094_source_data_figure_5/figure_5C/GAPDH Input.tif
- __MACOSX/EMM-2022-17094_source_data_figure_5/figure_5C/._GAPDH Input.tif
- EMM-2022-17094_source_data_figure_5/figure_5B/Myc-tag Input.tif
- __MACOSX/EMM-2022-17094_source_data_figure_5/figure_5B/._Myc-tag Input.tif
- EMM-2022-17094_source_data_figure_5/figure_5B/V5-tag IP.tif
- __MACOSX/EMM-2022-17094_source_data_figure_5/figure_5B/._V5-tag IP.tif
- EMM-2022-17094_source_data_figure_5/figure_5B/Myc-tag IP.tif
- __MACOSX/EMM-2022-17094_source_data_figure_5/figure_5B/._Myc-tag IP.tif
- EMM-2022-17094_source_data_figure_5/figure_5B/V5-tag Input.tif
- __MACOSX/EMM-2022-17094_source_data_figure_5/figure_5B/._V5-tag Input.tif
- EMM-2022-17094_source_data_figure_5/figure_5B/GAPDH Input.tif
- __MACOSX/EMM-2022-17094_source_data_figure_5/figure_5B/._GAPDH Input.tif
- EMM-2022-17094_source_data_figure_5/figure_5E/Myc-tag Input.tif
- __MACOSX/EMM-2022-17094_source_data_figure_5/figure_5E/._Myc-tag Input.tif
- EMM-2022-17094_source_data_figure_5/figure_5E/V5-tag IP.tif
- __MACOSX/EMM-2022-17094_source_data_figure_5/figure_5E/._V5-tag IP.tif
- EMM-2022-17094_source_data_figure_5/figure_5E/Myc-tag IP.tif
- __MACOSX/EMM-2022-17094_source_data_figure_5/figure_5E/._Myc-tag IP.tif
- EMM-2022-17094_source_data_figure_5/figure_5E/V5-tag Input.tif
- __MACOSX/EMM-2022-17094_source_data_figure_5/figure_5E/._V5-tag Input.tif
- EMM-2022-17094_source_data_figure_5/figure_5E/GAPDH Input.tif
- __MACOSX/EMM-2022-17094_source_data_figure_5/figure_5E/._GAPDH Input.tif
- EMM-2022-17094_source_data_figure_5/figure_5G/Myc-tag Input.tif
- __MACOSX/EMM-2022-17094_source_data_figure_5/figure_5G/._Myc-tag Input.tif
- EMM-2022-17094_source_data_figure_5/figure_5G/V5-tag IP.tif
- __MACOSX/EMM-2022-17094_source_data_figure_5/figure_5G/._V5-tag IP.tif
- EMM-2022-17094_source_data_figure_5/figure_5G/Beta-catenin Input.tif
- __MACOSX/EMM-2022-17094_source_data_figure_5/figure_5G/._Beta-catenin Input.tif
- EMM-2022-17094_source_data_figure_5/figure_5G/Beta-catenin IP.tif
- __MACOSX/EMM-2022-17094_source_data_figure_5/figure_5G/._Beta-catenin IP.tif
- EMM-2022-17094_source_data_figure_5/figure_5G/Myc-tag IP.tif
- __MACOSX/EMM-2022-17094_source_data_figure_5/figure_5G/._Myc-tag IP.tif
- EMM-2022-17094_source_data_figure_5/figure_5G/V5-tag Input.tif
- __MACOSX/EMM-2022-17094_source_data_figure_5/figure_5G/._V5-tag Input.tif
- EMM-2022-17094_source_data_figure_5/figure_5G/GAPDH Input.tif
- __MACOSX/EMM-2022-17094_source_data_figure_5/figure_5G/._GAPDH Input.tif
- EMM-2022-17094_source_data_figure_5/figure_5F/Myc-tag Input.tif
- __MACOSX/EMM-2022-17094_source_data_figure_5/figure_5F/._Myc-tag Input.tif
- EMM-2022-17094_source_data_figure_5/figure_5F/V5-tag IP.tif
- __MACOSX/EMM-2022-17094_source_data_figure_5/figure_5F/._V5-tag IP.tif
- EMM-2022-17094_source_data_figure_5/figure_5F/Myc-tag IP.tif
- __MACOSX/EMM-2022-17094_source_data_figure_5/figure_5F/._Myc-tag IP.tif
- EMM-2022-17094_source_data_figure_5/figure_5F/V5-tag Input.tif
- __MACOSX/EMM-2022-17094_source_data_figure_5/figure_5F/._V5-tag Input.tif
- EMM-2022-17094_source_data_figure_5/figure_5F/GAPDH Input.tif
- __MACOSX/EMM-2022-17094_source_data_figure_5/figure_5F/._GAPDH Input.tif
- EMM-2022-17094_source_data_figure_5/figure_5A/Myc-tag Input.tif
- __MACOSX/EMM-2022-17094_source_data_figure_5/figure_5A/._Myc-tag Input.tif
- EMM-2022-17094_source_data_figure_5/figure_5A/V5-tag IP.tif
- __MACOSX/EMM-2022-17094_source_data_figure_5/figure_5A/._V5-tag IP.tif
- EMM-2022-17094_source_data_figure_5/figure_5A/Myc-tag IP.tif
- __MACOSX/EMM-2022-17094_source_data_figure_5/figure_5A/._Myc-tag IP.tif
- EMM-2022-17094_source_data_figure_5/figure_5A/V5-tag Input.tif
- __MACOSX/EMM-2022-17094_source_data_figure_5/figure_5A/._V5-tag Input.tif
- EMM-2022-17094_source_data_figure_5/figure_5A/GAPDH Input.tif
- __MACOSX/EMM-2022-17094_source_data_figure_5/figure_5A/._GAPDH Input.tif
