# Supplementary material for: Functional analysis reveals driver cooperativity and novel mechanisms in endometrial carcinogenesis
Source: EMBO Mol Med. 2023 Aug 17;15(10):e17094. doi: 10.15252/emmm.202217094 (PMC10565641; doi:10.15252/emmm.202217094)
Supplement: Supplementary file 19 — Source Data for Figure 6 [file EMMM-15-e17094-s004.zip]

Archive with 57 entries (54 files):
- EMM-2022-17094_source_data_figure_6/
- EMM-2022-17094_source_data_figure_6/EMM-2022-17094_source_data_figure_6c.xlsx
- __MACOSX/EMM-2022-17094_source_data_figure_6/._EMM-2022-17094_source_data_figure_6c.xlsx
- EMM-2022-17094_source_data_figure_6/.DS_Store
- __MACOSX/EMM-2022-17094_source_data_figure_6/._.DS_Store
- EMM-2022-17094_source_data_figure_6/figure_6B/
- EMM-2022-17094_source_data_figure_6/figure_6D/
- EMM-2022-17094_source_data_figure_6/figure_6B/tbpw 1.1k r482q lef1 4x.jpg
- __MACOSX/EMM-2022-17094_source_data_figure_6/figure_6B/._tbpw 1.1k r482q lef1 4x.jpg
- EMM-2022-17094_source_data_figure_6/figure_6B/tbow 13.3d trp53 lef1 4x.jpg
- __MACOSX/EMM-2022-17094_source_data_figure_6/figure_6B/._tbow 13.3d trp53 lef1 4x.jpg
- EMM-2022-17094_source_data_figure_6/figure_6B/tprp 16.3f r172h lef1 40x.jpg
- __MACOSX/EMM-2022-17094_source_data_figure_6/figure_6B/._tprp 16.3f r172h lef1 40x.jpg
- EMM-2022-17094_source_data_figure_6/figure_6B/tprp 16.3i r172hr482q lef1 40x.jpg
- __MACOSX/EMM-2022-17094_source_data_figure_6/figure_6B/._tprp 16.3i r172hr482q lef1 40x.jpg
- EMM-2022-17094_source_data_figure_6/figure_6B/tbnw 10.1f pten lef1 40x.jpg
- __MACOSX/EMM-2022-17094_source_data_figure_6/figure_6B/._tbnw 10.1f pten lef1 40x.jpg
- EMM-2022-17094_source_data_figure_6/figure_6B/tbp1 1.1j wt lef1 40x.jpg
- __MACOSX/EMM-2022-17094_source_data_figure_6/figure_6B/._tbp1 1.1j wt lef1 40x.jpg
- EMM-2022-17094_source_data_figure_6/figure_6B/tbnw 10.1f pten lef1 4x.jpg
- __MACOSX/EMM-2022-17094_source_data_figure_6/figure_6B/._tbnw 10.1f pten lef1 4x.jpg
- EMM-2022-17094_source_data_figure_6/figure_6B/tbnw 10.1h ptenr482q_lef1_40x.jpg
- __MACOSX/EMM-2022-17094_source_data_figure_6/figure_6B/._tbnw 10.1h ptenr482q_lef1_40x.jpg
- EMM-2022-17094_source_data_figure_6/figure_6B/tbow 13.3d trp53 lef1 40x.jpg
- __MACOSX/EMM-2022-17094_source_data_figure_6/figure_6B/._tbow 13.3d trp53 lef1 40x.jpg
- EMM-2022-17094_source_data_figure_6/figure_6B/tbp1 1.1j wt lef1 4x.jpg
- __MACOSX/EMM-2022-17094_source_data_figure_6/figure_6B/._tbp1 1.1j wt lef1 4x.jpg
- EMM-2022-17094_source_data_figure_6/figure_6B/tbnw 10.1h ptenr482q_lef1_4x.jpg
- __MACOSX/EMM-2022-17094_source_data_figure_6/figure_6B/._tbnw 10.1h ptenr482q_lef1_4x.jpg
- EMM-2022-17094_source_data_figure_6/figure_6B/tbow 13.3f trp53r 482q  lef1 4x.jpg
- __MACOSX/EMM-2022-17094_source_data_figure_6/figure_6B/._tbow 13.3f trp53r 482q  lef1 4x.jpg
- EMM-2022-17094_source_data_figure_6/figure_6B/tbpw 1.1k r482q lef1 40x.jpg
- __MACOSX/EMM-2022-17094_source_data_figure_6/figure_6B/._tbpw 1.1k r482q lef1 40x.jpg
- EMM-2022-17094_source_data_figure_6/figure_6B/tbow 13.3f trp53 r482q lef1 40x.jpg
- __MACOSX/EMM-2022-17094_source_data_figure_6/figure_6B/._tbow 13.3f trp53 r482q lef1 40x.jpg
- EMM-2022-17094_source_data_figure_6/figure_6D/.DS_Store
- __MACOSX/EMM-2022-17094_source_data_figure_6/figure_6D/._.DS_Store
- EMM-2022-17094_source_data_figure_6/figure_6D/ptendel_ck8 @2x.jpg
- __MACOSX/EMM-2022-17094_source_data_figure_6/figure_6D/._ptendel_ck8 @2x.jpg
- EMM-2022-17094_source_data_figure_6/figure_6D/ptendel_bcat in lef1 neg glands @20x.png
- __MACOSX/EMM-2022-17094_source_data_figure_6/figure_6D/._ptendel_bcat in lef1 neg glands @20x.png
- EMM-2022-17094_source_data_figure_6/figure_6D/ptendel_fbxw7mut_bcat in lef1 pos region @20x.jpg
- __MACOSX/EMM-2022-17094_source_data_figure_6/figure_6D/._ptendel_fbxw7mut_bcat in lef1 pos region @20x.jpg
- EMM-2022-17094_source_data_figure_6/figure_6D/ptendel_fbxw7mut_bcat in lef1 neg region @20x.jpg
- __MACOSX/EMM-2022-17094_source_data_figure_6/figure_6D/._ptendel_fbxw7mut_bcat in lef1 neg region @20x.jpg
- EMM-2022-17094_source_data_figure_6/figure_6D/ptendel_fbxw7mut_ck8 @2x.jpg
- __MACOSX/EMM-2022-17094_source_data_figure_6/figure_6D/._ptendel_fbxw7mut_ck8 @2x.jpg
- EMM-2022-17094_source_data_figure_6/figure_6D/ptendel_bcat in lef1 pos glands @20x.png
- __MACOSX/EMM-2022-17094_source_data_figure_6/figure_6D/._ptendel_bcat in lef1 pos glands @20x.png
- EMM-2022-17094_source_data_figure_6/figure_6D/ptendel_fbxw7mut_lef1 in lef1 neg region @20x.jpg
- __MACOSX/EMM-2022-17094_source_data_figure_6/figure_6D/._ptendel_fbxw7mut_lef1 in lef1 neg region @20x.jpg
- EMM-2022-17094_source_data_figure_6/figure_6D/ptendel_lef1 in lef1 pos glands @20x.jpg
- __MACOSX/EMM-2022-17094_source_data_figure_6/figure_6D/._ptendel_lef1 in lef1 pos glands @20x.jpg
- EMM-2022-17094_source_data_figure_6/figure_6D/ptendel_lef1 in lef1 neg glands @20x.jpg
- __MACOSX/EMM-2022-17094_source_data_figure_6/figure_6D/._ptendel_lef1 in lef1 neg glands @20x.jpg
- EMM-2022-17094_source_data_figure_6/figure_6D/ptendel_fbxw7mut_lef1 in lef1 pos region @20x.jpg
- __MACOSX/EMM-2022-17094_source_data_figure_6/figure_6D/._ptendel_fbxw7mut_lef1 in lef1 pos region @20x.jpg
