# Supplementary material for: Functional analysis reveals driver cooperativity and novel mechanisms in endometrial carcinogenesis
Source: EMBO Mol Med. 2023 Aug 17;15(10):e17094. doi: 10.15252/emmm.202217094 (PMC10565641; doi:10.15252/emmm.202217094)
Supplement: Supplementary file 19 — Source Data for Figure 6 [file EMMM-15-e17094-s004.zip › EMM-2022-17094_source_data_figure_6/EMM-2022-17094_source_data_figure_6c.xlsx]

## Sheet: 6c
Genotype	lef1 stroma	lef1 epithelium
wt	0	0
wt	0	1
wt	0	1
r482q	0	1
r482q	1	1
r482q	1	1
r482q	0	0
pten	1	0
pten	1	0
pten	1	1
pten	1	1
pten r482q	1	1
pten r482q	1	1
pten r482q	1	1
pten r482q	1	1
pten	1	0
pten	0	1
pten	1	1
pten r482q	1	1
pten r482q	1	1
pten r482q	1	1
p53	0	0
p53	0	0
p53	1	1
p53	1	0
p53 r482q	1	1
p53 r482q	1	1
p53 r482q	1	1
p53 r482q	0	0
